# Supplementary material for: RNA sequencing analysis reveals quiescent microglia isolation methods from postnatal mouse brains and limitations of BV2 cells
Source: J Neuroinflammation. 2018 May 22;15:153. doi: 10.1186/s12974-018-1195-4 (PMC5964710; doi:10.1186/s12974-018-1195-4)
Supplement: Supplementary file 4 — Fold changes and average expression level of all transcripts among various isolation methods. (XLSX 4831 kb) [file 12974_2018_1195_MOESM4_ESM.xlsx]

## Sheet: Sheet1
	BV2 vs Microglia_MACS_Cultured			BV2 vs Microglia_Shaking_Cultured			Cultured => Shaking vs MACS			Cultured => Mild-trypsin vs MACS			Fresh => Mild-trypsin vs MACS			Expression (TPM)						Gene Annotation
GeneSymbol	Log2 (Ratio)	RawPvalue	FDR_BH	Log2 (Ratio)	RawPvalue	FDR_BH	Log2 (Ratio)	RawPvalue	FDR_BH	Log2 (Ratio)	RawPvalue	FDR_BH	Log2 (Ratio)	RawPvalue	FDR_BH	BV2	MACS_Cultured	MACS_Fresh	Mild-trypsin_Cultured	Mild-trypsin_Fresh	Shaking_Cultured	ENTREZ GENEID	SYNONYMS	CHROMOSOME	GENENAME	TYPEOFGENE	LOCATION	FAMILY
Gm14204	3.6655	6.6432e-05	0.0002	-0.9451	0.1443	0.1713	5.369	4.4371e-09	3.5648e-05	0.2314	0.5821	0.7705	0.2314	0.5821	0.7705	0.0262	0	0	0	0.0132	1.1645	100045469	OTTMUSG15935	2	predicted gene 14204	ncRNA	other	other
Gabrg2	1.5212	0.0003	0.0005	-3.5751	6.7575e-08	3.9441e-07	5.7915	4.1398e-09	3.5648e-05	0.2314	0.615	0.791	0.2314	0.615	0.791	0	0	0.006	0	0	1.0302	14406	GABAA-R,Gabrg-2,gamma2	11	gamma-aminobutyric acid (GABA) A receptor, subunit gamma 2	protein-coding	Plasma Membrane	ion channel
Dlx6os1	2.0695	0.0105	0.0157	-5.7373	6.5977e-07	2.6597e-06	7.916	6.6971e-09	3.587e-05	0.2314	0.7491	0.8713	0.2314	0.7491	0.8713	0.0046	0	0	0	0.0116	3.51	320038	A2355N17Rik,Dlx6as1,Evf-1,Evf-2,Evf1,Evf1/2,Evf2,Shhrs,mEvf-1	6	distal-less homeobox 6, opposite strand 1	ncRNA	other	other
Mpped1	1.5212	2.0619e-05	5.4585e-05	-2.3257	3.4329e-07	1.5253e-06	4.6813	1.1726e-08	4.7105e-05	0.2314	0.5503	0.7475	0.2314	0.5503	0.7475	0	0	0.029	0	0	0.5141	223726	62343M19,AW456965,D15Bwg669e	15	metallophosphoesterase domain containing 1	protein-coding	other	other
Actl6b	1.5212	0.0008	0.0014	-3.5956	2.5087e-07	1.1734e-06	5.8242	2.041e-08	6.559e-05	0.5916	0.275	0.5183	0.5916	0.275	0.5183	0	0	0.0302	0.0324	0	2.6217	83766	Actl6,ArpNa,Baf53b	5	actin-like 6B	protein-coding	Nucleus	other
Fam163b	1.2593	0.0061	0.0096	-3.6933	6.1174e-07	2.4929e-06	5.5826	3.2619e-08	8.7353e-05	0.0176	0.9737	0.9892	0.0176	0.9737	0.9892	0	0.0081	0.0079	0.0085	0.014	1.4995	109349	C6335N8Rik	2	family with sequence similarity 163, member B	protein-coding	other	other
Slc32a1	2.6236	0.0006	0.0012	-3.3818	5.279e-05	0.0001	6.5344	4.4702e-08	0.0001	1.2396	0.0762	0.2566	1.2396	0.0762	0.2566	0.0144	0	0.0166	0.014	0.0248	2.1931	22348	R7519,VGAT,Viaat	2	solute carrier family 32 (GABA vesicular transporter), member 1	protein-coding	Plasma Membrane	transporter
Gm14288	-0.2818	0.7946	0.8176	3.8422	0.0035	0.0055	-4.9038	5.7701e-08	0.0001	-4.738	8.2936e-08	3.3717e-05	-4.738	8.2936e-08	3.3717e-05	1.7071	4.5679	0.0005	1.4847e-05	5.0435e-08	0.0075	13999	OTTMUSG16199	2	predicted gene 14288	protein-coding	other	other
Gal	-4.6144	3.8249e-10	6.4049e-09	-0.4135	0.1185	0.1431	-3.9833	1.0356e-07	0.0002	-3.469	3.6865e-07	9.1293e-05	-3.469	3.6865e-07	9.1293e-05	0	8.0097	0.2017	0.3882	0.3691	0.4654	14419	Galn	19	galanin	protein-coding	Extracellular Space	other
Itih3	-6.3969	3.7686e-09	3.6308e-08	-0.234	0.6273	0.6627	-5.4905	1.6276e-07	0.0002	-2.1177	0.0002	0.0069	-2.1177	0.0002	0.0069	0	4.7353	9.529	0.7064	3.9761	0.1962	16426	AW1894,Intin3,Itih-3	14	inter-alpha trypsin inhibitor, heavy chain 3	protein-coding	Extracellular Space	other
Ccnd1	-1.3282	2.8362e-08	1.8261e-07	0.2211	0.0563	0.0718	-1.6057	1.2335e-07	0.0002	0.0781	0.588	0.7738	0.0781	0.588	0.7738	97.915	222.913	315.72	250.915	204.028	77.5837	12443	AI32739,CycD1,Cyl-1,PRAD1,bcl-1,cD1	7	cyclin D1	protein-coding	Nucleus	transcription regulator
Dusp6	-4.3589	4.4195e-08	2.6496e-07	-2.2639	4.7334e-05	0.0001	-2.1063	1.8966e-07	0.0002	-0.2243	0.2259	0.4657	-0.2243	0.2259	0.4657	2.5753	73.9485	129.465	56.0524	51.5761	18.1747	67603	1319I3Rik,MKP-3,MKP3,PYST1	10	dual specificity phosphatase 6	protein-coding	Cytoplasm	phosphatase
Angpt4	-5.6501	5.0408e-08	2.9517e-07	-0.4846	0.3709	0.4095	-4.2767	1.2865e-07	0.0002	-2.7382	4.7012e-06	0.0005	-2.7382	4.7012e-06	0.0005	0.0128	8.0162	6.885	0.9566	4.2117	0.4224	11602	Agpt4,Ang3	2	angiopoietin 4	protein-coding	Extracellular Space	growth factor
Bex1	-2.0676	6.5863e-05	0.0002	-6.1883	1.5054e-10	3.1091e-09	3.3356	1.7559e-07	0.0002	0.1513	0.6974	0.8411	0.1513	0.6974	0.8411	0	1.5341	5.1129	0.9924	9.1975	15.1853	19716	AA47839,AU18692,Bex4,Rex3	X	brain expressed gene 1	protein-coding	other	other
Mobp	1.5212	0.0057	0.0091	-2.7663	6.6211e-05	0.0002	5.1502	2.213e-07	0.0002	0.2314	0.6828	0.8322	0.2314	0.6828	0.8322	0	0	0.0062	0	0.0064	1.0035	17433	AI83553,AI839848,MOBP155,MOBP17,MOBP69,MOBP73,MOBP81,R74645	9	myelin-associated oligodendrocytic basic protein	protein-coding	Cytoplasm	other
Klk6	1.5212	0.0163	0.0236	-3.9861	9.7864e-06	2.7898e-05	6.1088	2.5403e-07	0.0002	0.2314	0.7461	0.8689	0.2314	0.7461	0.8689	0	0	0	0	0	3.6435	19144	AI849898,BSP,Bssp,Klk29,MSP,Prss18,Prss9,neurosin	7	kallikrein related-peptidase 6	protein-coding	Extracellular Space	peptidase
Sp9	1.4317	0.0917	0.1151	-5.9472	1.5852e-06	5.6521e-06	7.2738	2.5888e-07	0.0002	0.2869	0.7562	0.875	0.2869	0.7562	0.875	0.0083	0.0276	0.0583	0.025	0.1429	5.9998	381373		2	trans-acting transcription factor 9	protein-coding	other	other
Synpr	0.484	0.4396	0.4815	-5.8048	2.5443e-07	1.189e-06	6.2103	2.5021e-07	0.0002	-1.1053	0.1765	0.4061	-1.1053	0.1765	0.4061	0	0.0485	0.0275	0	0.0384	4.6643	72003	153F2Rik,SPO	14	synaptoporin	protein-coding	Plasma Membrane	transporter
Vstm2l	1.5212	9.6183e-06	2.7579e-05	-0.9697	0.0005	0.001	3.4561	4.1394e-07	0.0004	0.2314	0.5454	0.7432	0.2314	0.5454	0.7432	0	0	0	0	0.0359	0.4885	277432	Gm691	2	V-set and transmembrane domain containing 2-like	protein-coding	other	other
Nop9	-0.2328	0.0007	0.0013	0.6894	4.1401e-08	2.635e-07	-0.9527	5.8913e-07	0.0005	-0.7392	6.9384e-06	0.0007	-0.7392	6.9384e-06	0.0007	41.2415	43.3871	26.0302	22.824	17.6579	22.7687	67842	26127L16Rik	14	NOP9 nucleolar protein	protein-coding	other	other
Heg1	-8.3751	3.925e-12	2.602e-10	-3.8959	3.1456e-07	1.4182e-06	-3.7033	1.0053e-06	0.0006	-2.0224	2.1265e-05	0.0016	-2.0224	2.1265e-05	0.0016	0	9.0604	9.8326	1.976	9.0338	0.9849	77446	4632417D23Rik,55341I2Rik,95325L16Rik,BC38614,Gm629,OTTMUSG27315	16	HEG homolog 1 (zebrafish)	protein-coding	other	other
Mfap4	-6.6607	4.546e-10	7.2651e-09	-1.4921	0.0039	0.006	-4.3114	9.174e-07	0.0006	-2.9696	1.4002e-05	0.0012	-2.9696	1.4002e-05	0.0012	0	10.2217	25.8261	0.85	21.452	0.5662	76293	1117F23Rik	11	microfibrillar-associated protein 4	protein-coding	other	other
Nuak1	-3.1521	7.5803e-10	1.0555e-08	-1.7321	7.4955e-07	2.9689e-06	-1.4454	9.2819e-07	0.0006	-0.0915	0.5359	0.7371	-0.0915	0.5359	0.7371	2.977	29.4528	17.4998	24.7769	53.6491	11.131	77976	AU1481,AW494241,B2314P22Rik,Omphk1	10	NUAK family, SNF1-like kinase, 1	protein-coding	Nucleus	kinase
Ogn	-6.5806	6.1799e-09	5.3841e-08	-1.9699	0.0043	0.0067	-3.7414	8.666e-07	0.0006	-1.5947	0.0001	0.0056	-1.5947	0.0001	0.0056	0.0187	11.2673	42.9013	3.3265	45.5526	1.0908	18295	31179A16Rik,OG,OIF,SLRR3A,mimecan,mimican	13	osteoglycin	protein-coding	Extracellular Space	growth factor
Rdh10	-1.9012	6.5179e-09	5.6185e-08	-0.2945	0.0717	0.0896	-1.4611	1.1195e-06	0.0006	-0.9492	3.1454e-05	0.0021	-0.9492	3.1454e-05	0.0021	3.5605	18.149	18.2439	7.5718	27.8214	7.1396	98711	31169K9Rik,492156A21Rik,AI875664,AW549993,D1Ertd762e,m366Asp	1	retinol dehydrogenase 10 (all-trans)	protein-coding	Nucleus	enzyme
Rims1	1.5212	5.4864e-06	1.6793e-05	-0.7149	0.0032	0.0051	3.0629	9.2208e-07	0.0006	0.2314	0.5236	0.7299	0.2314	0.5236	0.7299	0	0	0.0351	0	0.0681	0.2421	116837	C333M19Rik,RIM1,RIM1a,RIM1alpha,Rab3ip1,Rim,Serg1,mKIAA34	1	regulating synaptic membrane exocytosis 1	protein-coding	other	other
Hpca	2.6236	0.0004	0.0009	-0.0734	0.8945	0.9087	3.6222	1.2031e-06	0.0006	0.2314	0.6028	0.7834	0.2314	0.6028	0.7834	0.0272	0	0.0294	0	0.0138	0.5122	15444		4	hippocalcin	protein-coding	Cytoplasm	other
Arpp21	1.5212	0.001	0.0018	-2.5212	1.4012e-05	3.8212e-05	4.9146	9.846e-07	0.0006	0.8599	0.1727	0.4017	0.8599	0.1727	0.4017	0	0	0.0155	0.0303	0.104	0.6936	74100	711E13Rik,AI853636,ARPP-21,D9Bwg112e,R3hdm3,Tarpp	9	cyclic AMP-regulated phosphoprotein, 21	protein-coding	Cytoplasm	other
St8sia3	1.5212	0.0013	0.0022	-1.6453	0.0008	0.0014	4.0595	1.1926e-06	0.0006	0.3296	0.513	0.7217	0.3296	0.513	0.7217	0	0	0	0.004	0	0.1894	20451	AI847333,ST8SiaIII,Siat8c	18	ST8 alpha-N-acetyl-neuraminide alpha-2,8-sialyltransferase 3	protein-coding	Cytoplasm	enzyme
Gabra5	0.9975	0.0366	0.0494	-2.4777	0.0001	0.0002	4.2879	1.0084e-06	0.0006	-0.3902	0.472	0.6903	-0.3902	0.472	0.6903	0	0.0186	0.0263	0	0	0.8827	110886	A2318I5Rik	7	gamma-aminobutyric acid (GABA) A receptor, subunit alpha 5	protein-coding	other	other
Igfbp5	-10.0453	6.8365e-09	5.8331e-08	-8.2055	6.2223e-08	3.6905e-07	-1.8999	1.5057e-06	0.0008	-1.2162	0.0001	0.0049	-1.2162	0.0001	0.0049	0.0352	177.703	480.572	78.9719	336.595	53.1197	16011	AI256729,AW2879,IGFBP-5,IGFBP-5P	1	insulin-like growth factor binding protein 5	protein-coding	Extracellular Space	other
Tfcp2l1	-6.433	1.2315e-08	9.3149e-08	-1.8925	0.0056	0.0085	-3.6845	1.6725e-06	0.0008	-2.8927	7.1162e-06	0.0007	-2.8927	7.1162e-06	0.0007	0.0037	2.0859	1.8134	0.2491	0.97	0.2034	81879	1813F5Rik,4932442M7Rik,AA57598,Cp2l1,Crtr-1,D9318N21Rik,LBP-9,Tcfcp2l1	1	transcription factor CP2-like 1	protein-coding	Nucleus	transcription regulator
Prkar2b	-0.4858	7.9376e-05	0.0002	-1.3754	6.7629e-10	9.6495e-09	0.8936	1.7956e-06	0.0009	0.5363	0.0003	0.0086	0.5363	0.0003	0.0086	11.1853	14.9171	8.1636	17.8055	13.009	27.1108	19088	AI45171,AW615,PKARIIbeta,Pkarb2,RII(beta)	12	protein kinase, cAMP dependent regulatory, type II beta	protein-coding	Cytoplasm	kinase
Ccdc3	-5.9374	1.4124e-08	1.0381e-07	-1.607	0.0076	0.0113	-3.4893	2.6536e-06	0.0013	-1.2555	0.0021	0.0315	-1.2555	0.0021	0.0315	0.0074	5.217	3.9927	1.7606	5.4445	0.519	74186	23145O21Rik	2	coiled-coil domain containing 3	protein-coding	other	other
Kcne1l	-6.8805	3.4361e-10	5.8761e-09	-3.1104	1.1514e-05	3.2263e-05	-3.0078	3.3119e-06	0.0014	-2.4235	1.3689e-05	0.0011	-2.4235	1.3689e-05	0.0011	0	12.3198	37.6374	1.6096	43.4104	1.7553	66240	1515C14Rik,Kcne5,Mink	X	potassium voltage-gated channel, Isk-related family, member 1-like, pseudogene	protein-coding	Plasma Membrane	ion channel
Rnasel	-1.9216	8.2264e-07	3.162e-06	-0.2092	0.3566	0.395	-1.726	3.5323e-06	0.0014	-0.3156	0.1399	0.3568	-0.3156	0.1399	0.3568	13.9407	47.1557	19.4922	34.0689	24.0251	15.1819	24014	E2329I4Rik	1	ribonuclease L (2', 5'-oligoisoadenylate synthetase-dependent)	protein-coding	Cytoplasm	enzyme
Plcd3	0.9544	8.0221e-05	0.0002	3.3081	2.9627e-09	3.0971e-08	-1.8348	3.2609e-06	0.0014	-0.8092	0.0015	0.0259	-0.8092	0.0015	0.0259	5.7427	4.0433	4.7401	1.5445	4.3292	1.2834	72469	26125J15Rik,mKIAA1964	11	phospholipase C, delta 3	protein-coding	Cytoplasm	enzyme
E030003E18Rik	-2.0962	0.0002	0.0004	1.226	0.0088	0.0128	-4.0873	3.541e-06	0.0014	-1.5259	0.007	0.0649	-1.5259	0.007	0.0649	0	1.2414	2.1766	0.2246	3.1432	0.0403	320092	17127G21Rik	19	RIKEN cDNA E030003E18 gene	ncRNA	other	other
Fbll1	1.5212	0.0119	0.0177	-2.8393	0.0002	0.0003	5.2114	3.0047e-06	0.0014	0.7814	0.2931	0.5356	0.7814	0.2931	0.5356	0	0	0.0753	0.05	0	2.2889	237730	AI59546	11	fibrillarin-like 1	protein-coding	other	other
Prokr2	0.7358	0.0208	0.0294	-2.342	3.1277e-06	1.0283e-05	3.7473	3.286e-06	0.0014	0.1481	0.7731	0.8859	0.1481	0.7731	0.8859	0	0.0166	0.0206	0.0153	0.0523	0.3605	246313	B835M6Rik,EG-VEGRF2,Gpcr73l1,Gpr73l1,PKR2	2	prokineticin receptor 2	protein-coding	other	other
Gad2	2.0193	0.0211	0.0298	-3.3307	0.0004	0.0007	4.9156	3.3744e-06	0.0014	-1.0482	0.1996	0.4336	-1.0482	0.1996	0.4336	0.0317	0.0584	0.0084	0.0262	0.0362	2.0348	14417	63344F12Rik,GAD(65),GAD65,Gad-2	2	glutamic acid decarboxylase 2	protein-coding	Cytoplasm	enzyme
Runx3	6.6269	1.2615e-12	1.2623e-10	3.905	9.7858e-12	4.3789e-10	2.1457	5.7841e-06	0.0015	0.9538	0.0088	0.0741	0.9538	0.0088	0.0741	36.8795	0.7051	1.9377	0.784	1.1182	3.0287	12399	AML2,Cbfa3,Pebp2a3	4	runt related transcription factor 3	protein-coding	Nucleus	transcription regulator
Sp8	6.7836	5.4314e-12	3.1586e-10	2.6476	6.3303e-08	3.7312e-07	3.959	5.5218e-06	0.0015	-0.5268	0.4076	0.6364	-0.5268	0.4076	0.6364	3.9285	0.0794	0.061	0.0536	0.046	1.3696	320145	D9349B17Rik,mBtd	12	trans-acting transcription factor 8	protein-coding	other	other
Pdk4	-7.372	7.2951e-11	1.8627e-09	-3.6606	1.441e-06	5.221e-06	-3.0046	5.3243e-06	0.0015	-1.9116	9.0292e-05	0.0045	-1.9116	9.0292e-05	0.0045	0	6.6103	3.5832	1.4299	3.0674	0.9376	27273	AV5916	6	pyruvate dehydrogenase kinase, isoenzyme 4	protein-coding	Cytoplasm	kinase
Pkd2	-1.5346	7.4939e-11	1.8922e-09	-0.5124	1.7127e-05	4.5497e-05	-1.037	5.2683e-06	0.0015	-0.1161	0.3676	0.6037	-0.1161	0.3676	0.6037	7.8207	21.2689	10.7249	16.9496	40.0995	10.4523	18764	C334P18Rik,PC2,TRPP2	5	polycystic kidney disease 2	protein-coding	Plasma Membrane	ion channel
Sod3	-8.7116	1.3256e-09	1.6202e-08	-4.0007	6.1635e-05	0.0001	-4.0149	4.9698e-06	0.0015	-1.7089	0.0003	0.0087	-1.7089	0.0003	0.0087	0	26.7663	44.8092	7.1437	74.7688	2.0021	20657	AI314465,EC-SOD	5	superoxide dismutase 3, extracellular	protein-coding	Extracellular Space	enzyme
Vhl	-1.4634	1.4842e-09	1.7737e-08	-2.1647	1.2802e-11	5.2076e-10	0.7239	5.5743e-06	0.0015	0.2151	0.043	0.1871	0.2151	0.043	0.1871	11.2802	29.8417	25.7118	28.8723	21.1831	48.0698	22346	Vhlh	6	von Hippel-Lindau tumor suppressor	protein-coding	Nucleus	transcription regulator
Daam2	-4.1293	3.6792e-09	3.5674e-08	-0.9238	0.0148	0.0208	-2.6247	5.518e-06	0.0015	-1.4864	0.0002	0.0064	-1.4864	0.0002	0.0064	0.0856	5.8898	10.3709	1.8298	18.2631	1.1698	76441	23116D11Rik,AI843643,AW55787	17	dishevelled associated activator of morphogenesis 2	protein-coding	Cytoplasm	other
Wnk1	-0.9374	7.0128e-09	5.9709e-08	-0.1424	0.0441	0.0572	-0.813	4.866e-06	0.0015	-0.5133	0.0003	0.0096	-0.5133	0.0003	0.0096	60.4857	105.031	62.8355	79.0959	67.7008	62.5225	232341	643573H23Rik,EG46236,Hsn2,Prkwnk1,mKIAA344	6	WNK lysine deficient protein kinase 1	protein-coding	other	other
Loxl3	-2.3174	1.4368e-07	7.1446e-07	-0.4192	0.111	0.1347	-1.7944	5.3145e-06	0.0015	-0.4103	0.0462	0.1943	-0.4103	0.0462	0.1943	2.5959	16.1741	12.2596	10.0901	33.8553	4.9774	16950	Lor2,Loxl2	6	lysyl oxidase-like 3	protein-coding	Extracellular Space	enzyme
Apln	-5.4698	4.0792e-07	1.7288e-06	-2.5289	0.0018	0.0031	-2.3104	4.7005e-06	0.0015	-2.0062	1.3089e-05	0.0011	-2.0062	1.3089e-05	0.0011	0.0208	5.116	5.9964	0.9825	3.6767	1.1689	30878	6343G11Rik,Apel	X	apelin	protein-coding	Extracellular Space	other
Adamts14	-3.2605	5.973e-07	2.4007e-06	-0.3913	0.3142	0.3524	-2.3147	5.6597e-06	0.0015	-0.227	0.3494	0.5878	-0.227	0.3494	0.5878	0.028	2.0674	1.5313	1.1868	10.8831	0.4442	237360	Adamts-14,TS14	10	a disintegrin-like and metallopeptidase (reprolysin type) with thrombospondin type 1 motif, 14	protein-coding	other	other
Itih5	-3.4346	8.7077e-07	3.3264e-06	1.4533	0.0058	0.0088	-4.0058	3.9685e-06	0.0015	-1.6362	0.0012	0.0223	-1.6362	0.0012	0.0223	0.0293	1.8785	4.3021	0.5521	3.7115	0.1537	209378	463148O11Rik,54348M1Rik,E1316B2	2	inter-alpha (globulin) inhibitor H5	protein-coding	other	other
Cntnap4	1.5212	7.0766e-06	2.1041e-05	-1.2363	5.4282e-05	0.0001	3.8531	5.026e-06	0.0015	0.8492	0.1329	0.3478	0.8492	0.1329	0.3478	0	0	0.0137	0.0093	0.0101	0.1788	170571	Caspr4,E13114F9Rik	8	contactin associated protein-like 4	protein-coding	other	other
R3hdm1	-0.8701	3.4314e-05	8.6288e-05	0.3422	0.0308	0.0409	-1.2433	4.1215e-06	0.0015	-0.5133	0.0057	0.0573	-0.5133	0.0057	0.0573	37.3041	61.0951	44.3539	38.9519	53.4416	26.6733	226412	R3hdm	1	R3H domain containing 1	protein-coding	other	other
Mafb	-0.8418	0.0003	0.0006	0.7663	0.0009	0.0015	-1.6614	5.2906e-06	0.0015	-0.7816	0.003	0.0386	-0.7816	0.003	0.0386	150.959	245.769	184.465	146.044	73.0139	85.061	16658	Kreisler,Krml,Krml1,kr	2	v-maf musculoaponeurotic fibrosarcoma oncogene family, protein B (avian)	protein-coding	Nucleus	other
Amer3	2.9152	0.0006	0.0012	-0.6441	0.3289	0.367	4.2083	3.8467e-06	0.0015	-0.2989	0.6187	0.7929	-0.2989	0.6187	0.7929	0.0204	0.0175	0.0216	0.0058	0	0.4409	211383	94369J7Rik,Fam123c	1	APC membrane recruitment 3	protein-coding	other	other
A430105I19Rik	0.5279	0.0078	0.012	4.2212	6.3714e-10	9.2051e-09	-2.9654	4.2853e-06	0.0015	-0.8303	0.0125	0.0905	-0.8303	0.0125	0.0905	3.2138	2.9971	1.9359	1.3585	13.1335	0.4856	214239	Gm353	2	RIKEN cDNA A430105I19 gene	protein-coding	other	other
Celf6	1.5959	0.0167	0.024	-1.6812	0.0131	0.0185	3.8517	5.5612e-06	0.0015	-0.5217	0.3693	0.6057	-0.5217	0.3693	0.6057	0.0149	0.0364	0.0326	0.0069	0.0225	0.9799	76183	633569O16Rik,Brunol6	9	CUGBP, Elav-like family member 6	protein-coding	other	other
Mycn	0.4916	0.3968	0.4386	-4.937	1.0408e-06	3.9081e-06	5.5562	4.5985e-06	0.0015	0.098	0.911	0.9602	0.098	0.911	0.9602	0	0.0478	0.1025	0.047	0.0536	3.228	18109	N-myc,Nmyc,Nmyc-1,Nmyc1,bHLHe37,c-nmyc	12	v-myc myelocytomatosis viral related oncogene, neuroblastoma derived (avian)	protein-coding	Nucleus	transcription regulator
Fn1	-10.6804	3.2392e-09	3.241e-08	-9.0492	2.0037e-08	1.4572e-07	-1.7916	6.2998e-06	0.0017	-1.2202	0.0002	0.0077	-1.2202	0.0002	0.0077	0.1591	772.995	1610.25	381.405	1637.13	256.997	14268	E3327I9,Fn,Fn-1	1	fibronectin 1	protein-coding	Extracellular Space	enzyme
Tmem88b	3.3038	3.6707e-05	9.1519e-05	-0.5228	0.3177	0.3561	4.1499	6.5443e-06	0.0017	1.1195	0.0909	0.2819	1.1195	0.0909	0.2819	0.0716	0.0439	0.0991	0.0599	0.1136	1.0984	320587	A2369A22Rik	4	transmembrane protein 88B	protein-coding	other	other
Kcnq2	0.4917	0.3573	0.3988	-4.0155	5.328e-06	1.6471e-05	4.8258	6.442e-06	0.0017	-0.5483	0.4801	0.6966	-0.5483	0.4801	0.6966	0	0.044	0.0083	0.0271	0.0158	2.0106	16536	HNSPC,KQT2,Nmf134	2	potassium voltage-gated channel, subfamily Q, member 2	protein-coding	Plasma Membrane	ion channel
Pdia6	2.0114	2.2896e-12	1.8164e-10	1.3782	1.1748e-10	2.6175e-09	0.6571	7.9813e-06	0.0018	-0.081	0.3781	0.6114	-0.081	0.3781	0.6114	918.264	222.141	353.742	202.565	406.889	348.246	71853	1715E5Rik,AL2358,C77895,CaBP5,P5,Txndc7	12	protein disulfide isomerase associated 6	protein-coding	Cytoplasm	enzyme
4933426M11Rik	-2.1098	7.8976e-12	3.9146e-10	-1.4535	5.8273e-10	8.5728e-09	-0.6932	7.1974e-06	0.0018	0.1517	0.1197	0.3289	0.1517	0.1197	0.3289	27.2873	106.629	56.1642	116.253	73.6538	67.3453	#N/A	#N/A	#N/A	#N/A	#N/A	#N/A	#N/A
Tnfrsf21	-3.9164	1.3066e-09	1.6055e-08	-4.7836	1.3161e-10	2.8269e-09	0.9037	7.3069e-06	0.0018	-0.018	0.8847	0.9455	-0.018	0.8847	0.9455	3.4554	60.8492	54.6918	53.9559	33.6561	113.346	94185	AA959878,DR6,R74815,TR7	17	tumor necrosis factor receptor superfamily, member 21	protein-coding	Plasma Membrane	transmembrane receptor
Cebpd	-2.2173	4.1884e-09	3.9689e-08	0.5231	0.0211	0.0288	-2.5726	7.515e-06	0.0018	-0.9077	0.0034	0.0419	-0.9077	0.0034	0.0419	7.5884	37.7025	38.3476	19.2848	19.9054	7.1285	12609		16	CCAAT/enhancer binding protein (C/EBP), delta	protein-coding	Nucleus	transcription regulator
Hlx	-1.7928	1.0042e-05	2.8665e-05	0.1467	0.6262	0.6617	-1.8526	7.8803e-06	0.0018	-0.0492	0.8109	0.9088	-0.0492	0.8109	0.9088	12.4695	42.4876	47.6598	34.2729	17.3562	13.1516	15284	Hlx1	1	H2.0-like homeobox	protein-coding	Nucleus	transcription regulator
Per1	-0.3422	0.016	0.0232	-1.3113	8.7735e-08	4.8921e-07	0.9807	7.8359e-06	0.0018	-0.1418	0.3302	0.5713	-0.1418	0.3302	0.5713	10.5977	12.312	11.9693	9.3251	14.5407	23.9878	18626	Per,m-rigui,mPer1	11	period circadian clock 1	protein-coding	Nucleus	other
Nr4a2	-0.1813	0.5918	0.6294	-2.6574	7.6234e-07	3.0085e-06	1.8961	7.8299e-06	0.0018	1.0049	0.0033	0.0407	1.0049	0.0033	0.0407	0.1904	1.5027	0.9339	1.9092	4.2495	5.2095	18227	HZF-3,NOT,Nurr1,RNR-1,TINOR,TINUR	2	nuclear receptor subfamily 4, group A, member 2	protein-coding	Nucleus	ligand-dependent nuclear receptor
Ptpn1	-1.0037	5.4632e-11	1.507e-09	-0.5081	1.0206e-07	5.5714e-07	-0.5334	8.6161e-06	0.0019	-0.5378	7.9218e-06	0.0008	-0.5378	7.9218e-06	0.0008	71.3599	130.894	86.1167	86.5982	68.7178	92.3904	19246	PTP-1B,PTP-HA2,PTP1B	2	protein tyrosine phosphatase, non-receptor type 1	protein-coding	Cytoplasm	phosphatase
Mxra8	-8.5626	7.2132e-10	1.0202e-08	-6.2453	4.549e-08	2.8558e-07	-2.2558	8.8065e-06	0.0019	-1.1588	0.0007	0.0157	-1.1588	0.0007	0.0157	0.0194	46.6643	52.4124	18.2977	71.893	10.4843	74761	1213A8Rik,1795D18Rik,AI131686,Asp3,Dicam	4	matrix-remodelling associated 8	protein-coding	other	other
Col2a1	-6.2913	1.0533e-08	8.2325e-08	-2.1503	0.0024	0.0039	-3.3646	9.2377e-06	0.0019	-2.1142	0.0001	0.005	-2.1142	0.0001	0.005	0.0122	6.5656	6.1266	1.4344	22.4608	0.8068	12824	Col2,Col2a,Col2a-1,Del1,Dmm,Lpk,M1856,Rgsc856	15	collagen, type II, alpha 1	protein-coding	Extracellular Space	other
Inppl1	-0.6159	3.4625e-05	8.6976e-05	0.2105	0.0504	0.0648	-0.8571	8.3903e-06	0.0019	-0.3324	0.013	0.0926	-0.3324	0.013	0.0926	51.2207	69.7537	44.7982	51.3822	52.8242	39.2541	16332	51C,SHIP2	7	inositol polyphosphate phosphatase-like 1	protein-coding	Cytoplasm	phosphatase
Cacng2	1.5212	0.0001	0.0002	-0.7586	0.0149	0.0209	3.1768	9.0514e-06	0.0019	0.2314	0.6227	0.796	0.2314	0.6227	0.796	0	0	0.0081	0	0	0.1925	12300	AW699,B2315C7Rik,B9341E13Rik,stargazer,stargazin,stg,wag,waggler	15	calcium channel, voltage-dependent, gamma subunit 2	protein-coding	Plasma Membrane	ion channel
Gpr37	1.2593	0.001	0.0018	-1.1148	0.0025	0.0041	3.3649	8.9067e-06	0.0019	0.2819	0.5736	0.7649	0.2819	0.5736	0.7649	0	0.008	0.0135	0.0157	0.0537	0.2472	14763	AI84863,Pael-R	6	G protein-coupled receptor 37	protein-coding	Plasma Membrane	G-protein coupled receptor
Rn45s	0.3963	0.3358	0.3774	-2.3074	5.2639e-05	0.0001	3.0334	9.0869e-06	0.0019	1.5058	0.0037	0.0436	1.5058	0.0037	0.0436	361.833	289.798	340.043	931.537	970.456	2093.71	100861531		17	45S pre-ribosomal RNA	rRNA	other	other
P4ha3	-7.152	5.2475e-12	3.0851e-10	-3.3538	2.1635e-07	1.0354e-06	-2.9961	1.0294e-05	0.002	-1.5854	0.0005	0.0127	-1.5854	0.0005	0.0127	0	8.4231	14.5998	2.5658	12.8165	1.5107	320452	D9331A2Rik	7	procollagen-proline, 2-oxoglutarate 4-dioxygenase (proline 4-hydroxylase), alpha polypeptide III	protein-coding	other	other
Sdc4	-1.2004	1.2852e-09	1.5865e-08	0.4535	5.4385e-05	0.0001	-1.7055	1.056e-05	0.002	-0.4465	0.0728	0.2502	-0.4465	0.0728	0.2502	72.2183	147.746	134.868	110.555	238.32	47.0689	20971	AA95968,AW18331,Synd4,ryudocan,syndecan-4	2	syndecan 4	protein-coding	Plasma Membrane	other
Cd72	-2.0603	2.7489e-08	1.7769e-07	-0.5066	0.0095	0.0137	-1.596	1.0086e-05	0.002	1.8394	1.3604e-06	0.0002	1.8394	1.3604e-06	0.0002	70.5418	258.538	452.308	938.901	198.477	88.852	12517	CD72c,Ly-19,Ly-32,Ly-m19,Lyb-2	4	CD72 antigen	protein-coding	Plasma Membrane	transmembrane receptor
Fhdc1	-3.4869	1.0865e-07	5.6514e-07	0.0088	0.9815	0.9844	-2.7773	1.0465e-05	0.002	-1.504	0.0005	0.0122	-1.504	0.0005	0.0122	0.0904	3.8343	3.2846	1.1703	5.4264	0.6778	229474	63355N24Rik,Gm126	3	FH2 domain containing 1	protein-coding	other	other
Coq10b	-0.837	0.0005	0.0009	-1.9556	5.3038e-08	3.2363e-07	1.1148	9.7557e-06	0.002	0.501	0.0077	0.0681	0.501	0.0077	0.0681	14.6931	26.4354	32.8244	30.6657	73.4523	56.7276	67876	1541J2Rik,173I21Rik,95377A17Rik,AV2237,AW742641	1	coenzyme Q10 homolog B (S. cerevisiae)	protein-coding	Cytoplasm	other
Mog	1.2593	0.0335	0.0455	-2.386	0.0008	0.0014	4.3859	1.0304e-05	0.002	-0.078	0.909	0.9589	-0.078	0.909	0.9589	0	0.0152	0.0137	0	0	1.1712	17441	B23317G11Rik	17	myelin oligodendrocyte glycoprotein	protein-coding	Extracellular Space	other
Islr2	-0.7351	0.4271	0.4693	-6.8938	6.5339e-07	2.6386e-06	5.2378	1.0426e-05	0.002	-1.6824	0.1157	0.3226	-1.6824	0.1157	0.3226	0.0051	0.2111	0.1779	0.0424	0.2591	6.6764	320563	B9352A4Rik,Linx,Mbu-3,mKIAA1465	9	immunoglobulin superfamily containing leucine-rich repeat 2	protein-coding	other	other
Abl1	-1.1432	5.8885e-10	8.7912e-09	-0.5364	2.1745e-06	7.4817e-06	-0.6263	1.2022e-05	0.0021	-0.4641	0.0002	0.007	-0.4641	0.0002	0.007	22.7848	44.7851	28.6569	29.5235	34.1544	28.6947	11350	AI32592,Abl,E438G22Rik,c-Abl	2	c-abl oncogene 1, non-receptor tyrosine kinase	protein-coding	Nucleus	kinase
Prelp	-8.7911	4.6759e-09	4.3465e-08	-4.5717	3.7195e-05	9.0853e-05	-3.7047	1.1383e-05	0.0021	-1.7497	0.0003	0.0088	-1.7497	0.0003	0.0088	0.0065	23.4769	53.8392	6.5649	38.9737	2.1382	116847	73349J17Rik,SLRR2A	1	proline arginine-rich end leucine-rich repeat	protein-coding	other	other
Gm8773	1.5212	8.4406e-05	0.0002	-0.7943	0.0102	0.0147	3.2247	1.183e-05	0.0021	3.7178	2.5094e-06	0.0004	3.7178	2.5094e-06	0.0004	0	0	0.0553	0.2916	0.297	0.4723	667705	EG66775	5	predicted gene 8773	ncRNA	other	other
Dnah7b	-1.6057	0.001	0.0019	0.9991	0.0184	0.0253	-3.3675	1.2174e-05	0.0021	-0.9009	0.0626	0.2295	-0.9009	0.0626	0.2295	0	0.0794	0.2599	0.022	0.2131	0.0065	227058	Dnahc7b,Gm17	1	dynein, axonemal, heavy chain 7B	protein-coding	other	other
Gal3st1	1.0567	0.0309	0.0423	-2.8588	3.3156e-05	8.2018e-05	4.5339	1.14e-05	0.0021	1.2094	0.1058	0.3069	1.2094	0.1058	0.3069	0	0.048	0.3652	0.0717	0.2396	1.4003	53897	Cst,Gcst	11	galactose-3-O-sulfotransferase 1	protein-coding	Cytoplasm	enzyme
Ajap1	0.9975	0.0316	0.0431	-1.8976	0.0007	0.0013	3.6021	1.1176e-05	0.0021	-0.3902	0.4879	0.7025	-0.3902	0.4879	0.7025	0	0.0162	0.0151	0	0.0401	0.4627	230959	Gm573	4	adherens junction associated protein 1	protein-coding	other	other
Arhgef19	-0.0203	0.9204	0.9307	2.5619	2.0548e-07	9.9192e-07	-2.0444	1.1097e-05	0.0021	-1.0236	0.0015	0.0262	-1.0236	0.0015	0.0262	1.1432	2.8708	4.2193	1.0033	5.1158	0.883	213649	63432F23,643573B13Rik,WGEF	4	Rho guanine nucleotide exchange factor (GEF) 19	protein-coding	other	other
Aldh1a1	-7.183	1.1239e-10	2.5285e-09	-3.8198	8.8057e-07	3.3977e-06	-2.682	1.2448e-05	0.0022	-1.6187	0.0003	0.0091	-1.6187	0.0003	0.0091	0	9.9951	21.9266	2.6575	73.5622	1.9725	11668	Ahd-2,Ahd2,Aldh1,Aldh1a2,E1,Raldh1	19	aldehyde dehydrogenase family 1, subfamily A1	protein-coding	Cytoplasm	enzyme
Ppp1r15b	0.7574	5.9455e-09	5.2251e-08	0.2263	0.0006	0.0011	0.552	1.3405e-05	0.0022	0.1564	0.0689	0.242	0.1564	0.0689	0.242	66.1135	35.733	25.3107	35.7711	27.8705	51.8624	108954	18133K1Rik,AI66441,C5322L24Rik,CReP	1	protein phosphatase 1, regulatory (inhibitor) subunit 15b	protein-coding	other	other
Crb2	-6.2791	4.9399e-08	2.9e-07	-1.5788	0.0242	0.0328	-3.843	1.2657e-05	0.0022	-2.9704	5.8845e-05	0.0032	-2.9704	5.8845e-05	0.0032	0.0038	2.6703	8.0549	0.4093	2.1077	0.3043	241324	59342A21,BC43114	2	crumbs family member 2	protein-coding	other	other
Isoc1	0.5294	7.0273e-07	2.755e-06	-0.1051	0.0582	0.0741	0.654	1.3309e-05	0.0022	1.057	7.8296e-08	3.3446e-05	1.057	7.8296e-08	3.3446e-05	46.1692	28.6132	17.617	50.9339	23.1295	44.0457	66307	26134N3Rik	18	isochorismatase domain containing 1	protein-coding	Cytoplasm	enzyme
Hrk	0.9975	0.0571	0.0745	-2.2164	0.0006	0.0012	3.9573	1.3353e-05	0.0022	-0.2923	0.6436	0.8098	-0.2923	0.6436	0.8098	0	0.0092	0.0585	0.0047	0	0.3828	12123	AI838259,Bid3,DP5,harakiri	5	harakiri, BCL2 interacting protein (contains only BH3 domain)	protein-coding	Cytoplasm	other
Scube3	-6.3004	3.3852e-10	5.8013e-09	-2.8185	8.3719e-06	2.4396e-05	-2.7946	1.4108e-05	0.0023	-0.9482	0.0111	0.085	-0.9482	0.0111	0.085	0	4.2268	4.2292	1.579	7.0199	0.8262	268935	CEGF3,D338I21Rik	17	signal peptide, CUB domain, EGF-like 3	protein-coding	other	other
S100a4	1.4625	6.965e-08	3.8823e-07	2.7084	3.2649e-10	5.5832e-09	-1.2711	1.452e-05	0.0023	-2.0679	2.6395e-07	7.1883e-05	-2.0679	2.6395e-07	7.1883e-05	919.57	305.234	507.748	59.7129	208.393	128.25	20198	18A2,42a,Capl,FSp1,Mts1,PeL98,metastasin,pk9a	3	S100 calcium binding protein A4	protein-coding	Cytoplasm	other
Cybrd1	-3.8007	8.6862e-08	4.6704e-07	0.3724	0.3576	0.396	-3.3947	1.4628e-05	0.0023	-2.8905	3.7332e-05	0.0023	-2.8905	3.7332e-05	0.0023	0.0452	3.32	7.7071	0.4901	2.4589	0.3937	73649	22147P13Rik,Dcytb	2	cytochrome b reductase 1	protein-coding	Cytoplasm	enzyme
Fam26e	-4.1328	6.9898e-06	2.0805e-05	-0.3851	0.5179	0.5564	-3.1676	1.4461e-05	0.0023	-0.5404	0.1553	0.3788	-0.5404	0.1553	0.3788	0.0226	4.3004	7.3535	2.0158	14.8737	0.6204	103511	BB14644	10	family with sequence similarity 26, member E	protein-coding	Cytoplasm	other
A930011O12Rik	1.1296	0.0358	0.0484	-2.2549	0.0006	0.0011	4.1191	1.4539e-05	0.0023	0.077	0.9069	0.9579	0.077	0.9069	0.9579	0	0.0128	0	0.0124	0	0.502	268755	Rncr3,mir-124-1,mir-378	14	RIKEN cDNA A930011O12 gene	ncRNA	other	other
Prex2	-6.1065	1.4534e-10	3.0485e-09	-2.3981	1.2331e-05	3.4279e-05	-3.006	1.5176e-05	0.0024	-0.7348	0.0453	0.1921	-0.7348	0.0453	0.1921	0	1.0463	2.7296	0.4867	6.0988	0.1829	109294	62342N16Rik,AI31688,AI55363,C345D6Rik,D4313K2,Depdc2,P-Rex2	1	phosphatidylinositol-3,4,5-trisphosphate-dependent Rac exchange factor 2	protein-coding	other	other
Sema4c	-3.0413	3.3771e-09	3.3499e-08	-2.0675	2.8672e-07	1.3114e-06	-0.9789	1.5753e-05	0.0024	-0.0037	0.9781	0.9904	-0.0037	0.9781	0.9904	2.873	29.0175	33.3506	24.7416	10.7559	14.7708	20353	AI426163,M-Sema F,Semacl1,Semaf,Semai,sema I	1	sema domain, immunoglobulin domain (Ig), transmembrane domain (TM) and short cytoplasmic domain, (semaphorin) 4C	protein-coding	Plasma Membrane	other
Afap1l2	-7.2031	2.5402e-08	1.6695e-07	-3.3223	0.0004	0.0008	-3.1041	1.59e-05	0.0024	-1.7785	0.0003	0.0094	-1.7785	0.0003	0.0094	0.0044	7.3255	13.7692	1.7183	19.4116	1.4923	226250	AU41783,C8694,mKIAA1914	19	actin filament associated protein 1-like 2	protein-coding	other	other
Lamb2	-6.4954	8.0009e-08	4.3543e-07	-4.2767	8.3237e-06	2.4291e-05	-2.1887	1.5057e-05	0.0024	-1.2469	0.0008	0.0168	-1.2469	0.0008	0.0168	0.0758	26.2716	40.0916	9.9588	58.4619	6.4601	16779	AW211941,Lamb-2,Lams,npht	9	laminin, beta 2	protein-coding	Extracellular Space	enzyme
Lrrc55	1.5212	0.0014	0.0024	-1.2768	0.0048	0.0074	3.661	1.5961e-05	0.0024	0.5916	0.3135	0.5566	0.5916	0.3135	0.5566	0	0	0.008	0.0173	0.0284	0.3552	241528	A3397E2Rik,Gm351	2	leucine rich repeat containing 55	protein-coding	other	other
Ssr2	1.8092	5.9911e-12	3.2939e-10	0.9511	3.8595e-09	3.8026e-08	0.8782	1.7622e-05	0.0025	0.5181	0.0017	0.0275	0.5181	0.0017	0.0275	388.075	100.669	172.803	125.697	184.906	179.933	66256	1532E5Rik,AI31533,AU2133,TLAP,TRAPB,TRAPbeta	3	signal sequence receptor, beta	protein-coding	Cytoplasm	other
Gtse1	1.7798	6.8466e-11	1.7618e-09	2.7493	8.6682e-12	3.9896e-10	-0.8874	1.6832e-05	0.0025	-0.2762	0.0337	0.1632	-0.2762	0.0337	0.1632	44.5757	12.12	16.8209	7.7388	20.3804	7.0068	29870	B99,Gtse-1	15	G two S phase expressed protein 1	protein-coding	Cytoplasm	other
Mme	-5.6748	2.4474e-10	4.4903e-09	-1.4505	0.0006	0.0011	-3.4613	1.7461e-05	0.0025	-2.4408	0.0002	0.0078	-2.4408	0.0002	0.0078	0	1.604	4.3596	0.3507	1.9327	0.1895	17380	63454K5Rik,C85356,CALLA,CD1,NEP,SFE	3	membrane metallo endopeptidase	protein-coding	Plasma Membrane	peptidase
Gulp1	-5.3029	3.7124e-10	6.256e-09	-1.7223	9.2624e-05	0.0002	-3.0086	1.708e-05	0.0025	-1.0266	0.0154	0.1019	-1.0266	0.0154	0.1019	0	2.6629	7.4709	1.0519	13.9655	0.4032	70676	3113A4Rik,573529O6Rik,CED-6,Ced6,GULP,Gulp-2	1	GULP, engulfment adaptor PTB domain containing 1	protein-coding	Cytoplasm	other
Olfml1	-2.9289	1.4313e-06	5.1522e-06	0.6159	0.0781	0.0972	-4.0781	1.8507e-05	0.0025	-2.9027	0.0003	0.009	-2.9027	0.0003	0.009	0	1.1189	2.7159	0.1197	1.4338	0.0621	244198	672478C22,AV321997,BC4727,MVAL564,ONT2,mONT2	7	olfactomedin-like 1	protein-coding	other	other
Casq1	-4.0357	9.2789e-05	0.0002	0.7607	0.3648	0.4033	-4.0317	1.6527e-05	0.0025	-2.6507	0.0003	0.0086	-2.6507	0.0003	0.0086	0.1024	7.0378	24.6269	1.0508	20.517	0.804	12372	CSQ,CSQ-1,CSQ1,sCSQ	1	calsequestrin 1	protein-coding	Cytoplasm	other
2900079G21Rik	1.5212	0.0001	0.0003	-0.6377	0.0369	0.0484	2.9934	1.8311e-05	0.0025	0.3296	0.4884	0.7027	0.3296	0.4884	0.7027	0	0	0.0456	0.0247	0	0.4881	620760	C1383B14,Gm6179	9	RIKEN cDNA 2900079G21 gene	ncRNA	other	other
Notum	-2.6716	0.0002	0.0004	0.6459	0.2656	0.3013	-2.7531	1.8281e-05	0.0025	-2.1008	0.0001	0.0056	-2.1008	0.0001	0.0056	0.1064	4.7033	0.6347	0.6867	0.8623	0.7107	77583	573593N15Rik	11	notum pectinacetylesterase homolog (Drosophila)	protein-coding	other	other
Wfdc1	-1.4424	0.0003	0.0006	1.4221	0.0003	0.0005	-3.8106	1.6546e-05	0.0025	-0.2034	0.6902	0.8362	-0.2034	0.6902	0.8362	0	0.7778	2.4144	0.4544	5.8885	0.0187	67866	23158A3Rik,ps2	8	WAP four-disulfide core domain 1	protein-coding	Extracellular Space	other
Prmt8	1.5212	0.0018	0.0031	-1.0989	0.014	0.0197	3.5031	1.8311e-05	0.0025	0.3296	0.5574	0.7525	0.3296	0.5574	0.7525	0	0	0.155	0.0104	0.1324	0.4116	381813	Hrmt1l3,Hrmt1l4	6	protein arginine N-methyltransferase 8	protein-coding	other	other
Pgm3	0.4494	0.0031	0.0051	-0.451	0.0007	0.0013	0.8583	1.6957e-05	0.0025	0.3212	0.0298	0.152	0.3212	0.0298	0.152	7.3697	5.5285	6.8664	5.3668	8.4988	9.8953	109785	281473H5Rik,Agm1,BB187688,C77933,PAGM,Pgm-3	9	phosphoglucomutase 3	protein-coding	other	other
Dlx5	1.0567	0.0998	0.1245	-2.8973	0.0005	0.0008	4.6166	1.6668e-05	0.0025	-0.4024	0.6056	0.7848	-0.4024	0.6056	0.7848	0	0.0537	0	0	0	2.227	13395	AI385752	6	distal-less homeobox 5	protein-coding	Nucleus	transcription regulator
Scrt1	0.6845	0.4651	0.5061	-6.4434	3.4961e-06	1.1336e-05	6.98	1.7663e-05	0.0025	0.1111	0.9337	0.9695	0.1111	0.9337	0.9695	0	0.0375	0.0225	0.0689	0.0052	4.6904	170729		15	scratch homolog 1, zinc finger protein (Drosophila)	protein-coding	other	other
Dhrs1	-3.4981	2.9349e-12	2.1201e-10	-2.1014	1.1288e-09	1.4489e-08	-1.443	2.0029e-05	0.0026	-1.3021	5.0162e-05	0.0029	-1.3021	5.0162e-05	0.0029	24.4735	259.3	348.022	104.652	220.165	99.5714	52585	11129G7Rik,AW11217,D14Ertd484e	14	dehydrogenase/reductase (SDR family) member 1	protein-coding	Cytoplasm	enzyme
Adgrg6	-6.7362	9.625e-11	2.2835e-09	-3.2548	1.6903e-06	5.9805e-06	-2.7486	2.0021e-05	0.0026	-2.02	0.0001	0.0058	-2.02	0.0001	0.0058	0	2.4593	0.9905	0.5555	3.0396	0.4671	215798	1194A11Rik,AI449247,AW45736,DREG,Gm222,Gpr126	10	adhesion G protein-coupled receptor G6	protein-coding	other	other
Bace2	-5.9002	9.1316e-09	7.3661e-08	-2.245	0.0004	0.0008	-2.9883	1.9108e-05	0.0026	-1.1053	0.009	0.075	-1.1053	0.009	0.075	0	2.811	11.2976	0.9464	4.0381	0.5525	56175	11159C24Rik,AEPLC,AI85424,ALP56,ARP1,ASP21,BAE2,CDA13,CEAP1,DRAP	16	beta-site APP-cleaving enzyme 2	protein-coding	Cytoplasm	peptidase
Mfi2	-3.7163	1.865e-07	8.8805e-07	-0.4765	0.1848	0.2155	-3.1326	2.0064e-05	0.0026	-2.6284	8.6069e-05	0.0043	-2.6284	8.6069e-05	0.0043	0	0.8423	0.1532	0.0914	0.0454	0.1134	30060	CD228,MTf	16	antigen p97 (melanoma associated) identified by monoclonal antibodies 133.2 and 96.5	protein-coding	Plasma Membrane	other
Lmo3	1.2593	0.0033	0.0054	-1.1015	0.008	0.0118	3.2576	2.0387e-05	0.0026	-0.0807	0.8783	0.942	-0.0807	0.8783	0.942	0	0.0113	0.0205	0	0.0233	0.4083	109593	AI854781,BB1649,Rbtn-3,Rbtn3	6	LIM domain only 3	protein-coding	other	other
Kcnab1	-1.8441	0.0131	0.0193	0.4301	0.5227	0.5612	-1.9837	2.004e-05	0.0026	-0.6157	0.036	0.1688	-0.6157	0.036	0.1688	0.0718	1.4511	3.7775	0.6529	6.1151	0.3872	16497	Akr8a8,Kvbeta1.1,mKv(beta)1	3	potassium voltage-gated channel, shaker-related subfamily, beta member 1	protein-coding	Plasma Membrane	ion channel
Topbp1	2.0299	1.0385e-10	2.4035e-09	3.0627	7.1848e-12	3.5472e-10	-1.0041	2.1212e-05	0.0027	0.0231	0.8666	0.9371	0.0231	0.8666	0.9371	72.0502	16.1173	17.2992	13.7918	25.3179	8.1922	235559	11131N14Rik,281429C13Rik,AI256758,D4326L4Rik,mKIAA259	9	topoisomerase (DNA) II binding protein 1	protein-coding	other	other
Calr	1.0453	6.1934e-08	3.5235e-07	0.3648	0.001	0.0017	0.7317	2.1207e-05	0.0027	-0.1949	0.0994	0.2972	-0.1949	0.0994	0.2972	2023.26	1117.2	1895.79	1039.11	1556.82	1796.5	12317	CRT,Calregulin	8	calreticulin	protein-coding	Cytoplasm	transcription regulator
Omd	2.2102	0.0002	0.0004	5.449	2.5586e-08	1.7773e-07	-3.7329	2.2036e-05	0.0027	-0.67	0.2087	0.4443	-0.67	0.2087	0.4443	0.6874	0.9561	4.8387	0.3403	5.1075	0.0931	27047	OSAD,SLRR2C	13	osteomodulin	protein-coding	Extracellular Space	other
Mrps6	-0.6923	0.0004	0.0008	0.8553	0.0005	0.001	-1.5453	2.1868e-05	0.0027	-1.6998	9.917e-06	0.0009	-1.6998	9.917e-06	0.0009	83.7737	121.246	116.521	32.9761	63.2205	44.8375	121022	AW46321	16	mitochondrial ribosomal protein S6	protein-coding	other	other
Nr4a1	0.528	0.367	0.4084	-2.4784	4.4045e-05	0.0001	2.8953	2.1259e-05	0.0027	-0.2943	0.5973	0.7789	-0.2943	0.5973	0.7789	9.0694	7.2124	20.2992	5.1857	188.112	54.9138	15370	GFRP1,Gfrp,Hbr-1,Hbr1,Hmr,N1,NGFI-B,NGFIB,NP1,TIS1,TR3,nur77	15	nuclear receptor subfamily 4, group A, member 1	protein-coding	Nucleus	ligand-dependent nuclear receptor
Polk	0.32	0.0036	0.0059	1.4683	3.1751e-08	2.1048e-07	-1.061	2.3264e-05	0.0028	-0.1999	0.1733	0.4026	-0.1999	0.1733	0.4026	12.2706	9.2254	4.0041	6.3908	15.0231	4.6658	27015	Dinb1	13	polymerase (DNA directed), kappa	protein-coding	Nucleus	enzyme
Jund	-0.3823	0.0131	0.0193	-1.3017	3.8852e-07	1.6957e-06	0.9542	2.2544e-05	0.0028	0.0081	0.9561	0.9815	0.0081	0.9561	0.9815	53.6249	63.2288	85.2375	56.5428	83.3665	119.994	16478	Jund1	8	jun D proto-oncogene	protein-coding	Nucleus	transcription regulator
Slc39a12	-0.5577	0.2463	0.2849	3.1065	4.9756e-05	0.0001	-3.3861	2.3302e-05	0.0028	-1.5001	0.0059	0.0582	-1.5001	0.0059	0.0582	0.3185	2.4805	15.3937	0.5351	5.0802	0.2369	277468	AW46938,Gm731	2	solute carrier family 39 (zinc transporter), member 12	protein-coding	other	other
Notch4	-3.9056	2.3158e-07	1.0717e-06	-1.8009	0.001	0.0018	-1.6568	2.3887e-05	0.0029	-1.4237	7.3683e-05	0.0038	-1.4237	7.3683e-05	0.0038	0.0446	3.094	10.7613	0.7873	2.3492	1.0983	18132	Int-3,Int3,N4	17	notch 4	protein-coding	Plasma Membrane	transcription regulator
Nes	-5.7605	9.5037e-12	4.4247e-10	-3.351	4.6334e-09	4.4191e-08	-2.4977	2.4992e-05	0.003	-1.8673	0.0003	0.0089	-1.8673	0.0003	0.0089	1.4094	100.321	124.91	33.2231	191.419	18.7909	18008	AA166324,C78523,ESTM46	3	nestin	protein-coding	Cytoplasm	other
Fmod	-10.347	1.2817e-10	2.7741e-09	-6.3242	1.3926e-07	7.1693e-07	-3.8087	2.5676e-05	0.003	-2.8901	4.6367e-05	0.0027	-2.8901	4.6367e-05	0.0027	0	58.6841	121.793	11.1792	88.3219	4.9476	14264	AI131919,AU4174,SLRR2E	1	fibromodulin	protein-coding	Extracellular Space	other
Lpar1	-6.3773	9.068e-10	1.2143e-08	-2.906	1.7305e-05	4.591e-05	-2.7462	2.6812e-05	0.003	-1.5999	0.0008	0.0173	-1.5999	0.0008	0.0173	0	3.9951	6.8933	1.0605	3.4941	0.7669	14745	AI3263,Edg2,Gpcr26,Kdt2,lpA1,vzg-1	4	lysophosphatidic acid receptor 1	protein-coding	Plasma Membrane	G-protein coupled receptor
Itgam	-2.8031	1.0187e-09	1.3213e-08	-1.8267	1.2634e-07	6.6273e-07	-1.0576	2.8632e-05	0.003	-0.0759	0.6425	0.8092	-0.0759	0.6425	0.8092	80.0809	536.102	507.253	538.008	418.48	281.926	16409	CD11b/CD18,CR3,CR3A,Cd11b,F7345J24Rik,Ly-4,MAC1,Mac-1,Mac-1a	7	integrin alpha M	protein-coding	Plasma Membrane	transmembrane receptor
Ltbp3	-5.7516	1.0518e-08	8.2252e-08	-4.6285	1.2011e-07	6.3457e-07	-1.1384	2.6821e-05	0.003	-0.3429	0.059	0.2222	-0.3429	0.059	0.2222	0.1768	28.2346	38.6044	19.6316	47.6152	13.2465	16998	Ltbp2,mFLJ7	19	latent transforming growth factor beta binding protein 3	protein-coding	Extracellular Space	other
Nxph3	-3.8585	2.3214e-08	1.551e-07	-0.0776	0.8301	0.8513	-3.0021	2.5914e-05	0.003	-1.6611	0.0008	0.017	-1.6611	0.0008	0.017	0.134	9.6698	5.4177	2.9601	8.5219	1.7072	104079		11	neurexophilin 3	protein-coding	Extracellular Space	other
Gde1	-1.3658	4.078e-08	2.4762e-07	-2.1499	2.1533e-10	4.0428e-09	0.8173	2.8361e-05	0.003	0.371	0.012	0.0891	0.371	0.012	0.0891	57.9545	131.687	168.72	153.934	128.38	230.596	56209	123M13Rik,Mir16,RGS16	7	glycerophosphodiester phosphodiesterase 1	protein-coding	Plasma Membrane	enzyme
Col8a2	-5.5655	1.9999e-07	9.4309e-07	-1.1458	0.064	0.0807	-4.0352	2.7329e-05	0.003	-2.4451	0.0009	0.0192	-2.4451	0.0009	0.0192	0	2.1044	8.2739	0.3268	11.2915	0.1887	329941	AI429819	4	collagen, type VIII, alpha 2	protein-coding	other	other
Fzd6	1.8854	2.7492e-07	1.2384e-06	5.3689	8.6749e-11	2.0983e-09	-2.7901	2.8844e-05	0.003	-0.8361	0.0287	0.1493	-0.8361	0.0287	0.1493	8.7445	2.9166	3.5882	1.3616	6.8217	0.4936	14368	Fz6	15	frizzled homolog 6 (Drosophila)	protein-coding	Plasma Membrane	G-protein coupled receptor
Dab2	-1.2276	1.4547e-05	3.9873e-05	-0.0527	0.7686	0.7951	-1.2105	2.9353e-05	0.003	-0.107	0.5683	0.7608	-0.107	0.5683	0.7608	133.926	292.887	292.859	291.705	308.681	143.053	13132	573435J12Rik,AA9654,AI9579,D15Wsu122e,D635B22Rik,Doc-2,Doc2,p96	15	disabled 2, mitogen-responsive phosphoprotein	protein-coding	Plasma Membrane	other
Pdgfd	-2.9637	1.8051e-05	4.8415e-05	0.2995	0.4884	0.5271	-3.5456	2.5714e-05	0.003	-0.3835	0.4367	0.6617	-0.3835	0.4367	0.6617	0	1.2312	2.1645	0.553	5.3805	0.1017	71785	1113I9Rik	9	platelet-derived growth factor, D polypeptide	protein-coding	Extracellular Space	growth factor
Chd3	0.4516	0.0001	0.0003	1.3165	4.6727e-09	4.4461e-08	-0.894	2.5919e-05	0.003	-0.9595	1.3312e-05	0.0011	-0.9595	1.3312e-05	0.0011	31.9451	20.9166	10.088	9.4477	18.7667	11.3484	216848	261P9Rik,AF2312,Chd7,Prp7,Prp9-1	11	chromodomain helicase DNA binding protein 3	protein-coding	other	other
Fem1b	-0.4012	0.0004	0.0008	-1.1489	1.0013e-08	8.31e-08	0.7722	2.94e-05	0.003	-0.2223	0.089	0.2785	-0.2223	0.089	0.2785	24.8784	29.494	17.3842	22.5007	19.1175	49.7817	14155	mKIAA396	9	feminization 1 homolog b (C. elegans)	protein-coding	Nucleus	transcription regulator
Zbtb20	-1.1737	0.0008	0.0014	1.8286	0.0001	0.0003	-2.3225	2.9609e-05	0.003	-1.4392	0.0006	0.015	-1.4392	0.0006	0.015	0.8825	4.8888	1.0597	1.355	1.6804	1.3348	56490	1317A2Rik,733412A13Rik,A9317C21Rik,D16Wsu73e,DPZF,HOF,ODA-8S,Oda8,Zfp288	16	zinc finger and BTB domain containing 20	protein-coding	Nucleus	other
Mpp3	2.9135	0.0022	0.0038	-0.6858	0.3792	0.4178	4.3232	2.7376e-05	0.003	-0.0277	0.9704	0.9878	-0.0277	0.9704	0.9878	0.0375	0.0179	0.0635	0.0176	0.3183	1.0011	13384	643514B1,Dlgh3	11	membrane protein, palmitoylated 3 (MAGUK p55 subfamily member 3)	protein-coding	Plasma Membrane	kinase
Trhde	1.5212	0.0024	0.004	-1.8128	0.0007	0.0013	4.2563	2.8171e-05	0.003	0.9484	0.2001	0.434	0.9484	0.2001	0.434	0	0	0.0309	0.0219	0	0.2873	237553	933155P21Rik	10	TRH-degrading enzyme	protein-coding	other	other
Map3k19	-1.1543	0.0037	0.0061	0.9289	0.0126	0.018	-2.9795	2.8693e-05	0.003	0.2573	0.5469	0.7446	0.2573	0.5469	0.7446	0	0.1971	0.5996	0.1408	0.1782	0.0154	22625	Ysk4	1	mitogen-activated protein kinase kinase kinase 19	protein-coding	other	kinase
Ccl4	-0.8377	0.0044	0.007	3.0432	3.6952e-05	9.0329e-05	-3.6536	2.5074e-05	0.003	1.0156	0.0151	0.1007	1.0156	0.0151	0.1007	173.995	280.272	525.133	564.04	924.499	29.6402	20303	AT744.1,Act-2,MIP-1B,Mip1b,Scya4	11	chemokine (C-C motif) ligand 4	protein-coding	Extracellular Space	cytokine
Gad1	-1.7702	0.0137	0.0201	-6.4272	5.1389e-08	3.1573e-07	3.9204	2.6461e-05	0.003	-0.3593	0.6422	0.809	-0.3593	0.6422	0.809	0	0.3226	0.2268	0.1907	0.0712	4.8597	14415	EP1,GAD25,GAD44,GAD67,Gad-1	2	glutamate decarboxylase 1	protein-coding	Cytoplasm	enzyme
Dynlrb1	0.1669	0.1426	0.173	-0.7367	1.3697e-05	3.7454e-05	0.9274	2.7168e-05	0.003	0.6222	0.0009	0.0184	0.6222	0.0009	0.0184	276.293	218.91	260.899	301.976	347.88	417.143	67068	2112N15Rik,2132M17Rik,94376K19Rik,AV124457,DNLC2A,Dncl2a,km23-1	2	dynein light chain roadblock-type 1	protein-coding	Cytoplasm	other
Pak7	0.8748	0.2727	0.3128	-4.6397	4.3992e-05	0.0001	5.8052	2.8736e-05	0.003	0.182	0.8678	0.9375	0.182	0.8678	0.9375	0	0.016	0.0698	0.0316	0.0043	1.8442	241656	2983L8Rik,643627N2,Pak5	2	p21 protein (Cdc42/Rac)-activated kinase 7	protein-coding	other	other
Foxp2	-0.1269	0.7755	0.8004	-4.5122	2.3745e-07	1.1227e-06	4.3868	2.8302e-05	0.003	0.33	0.6832	0.8324	0.33	0.6832	0.8324	0	0.0397	0.034	0.0419	0.4169	1.0319	114142	28143D5Rik,AI449,CAG-16,DKist7	6	forkhead box P2	protein-coding	other	other
Cntnap1	3.2516	4.526e-09	4.2315e-08	5.6005	2.6498e-11	8.93e-10	-1.9949	3.0457e-05	0.0031	-0.8108	0.0129	0.0922	-0.8108	0.0129	0.0922	4.9958	0.9545	0.8607	0.3231	1.4713	0.2465	53321	AI8418,Caspr,NCP1,Nrxn4,p19,shm	11	contactin associated protein-like 1	protein-coding	Plasma Membrane	other
Syt1	-0.3296	0.6148	0.6516	-5.198	1.9299e-06	6.7185e-06	4.5754	3.0133e-05	0.0031	-0.2726	0.757	0.8752	-0.2726	0.757	0.8752	0	0.0643	0.1126	0.0441	0.1589	2.2173	20979	AW124717,G6398F17Rik,SytI	10	synaptotagmin I	protein-coding	Cytoplasm	transporter
Filip1l	-0.6365	0.0052	0.0082	1.5332	0.0002	0.0003	-1.9845	3.1295e-05	0.0032	0.4297	0.0769	0.2579	0.4297	0.0769	0.2579	13.3639	19.2996	8.3691	22.6724	89.3357	5.4925	78749	4631422O5Rik,Doc1	16	filamin A interacting protein 1-like	protein-coding	other	other
Cdc42bpg	-1.8651	2.0875e-08	1.4207e-07	0.1004	0.5662	0.6041	-1.7235	3.3371e-05	0.0033	-0.5104	0.0344	0.1647	-0.5104	0.0344	0.1647	1.1958	6.2867	4.6928	3.8053	11.4836	2.0874	240505	BC46418,MRCKgamma	19	CDC42 binding protein kinase gamma (DMPK-like)	protein-coding	other	other
Pcdha2	1.5212	0.0067	0.0104	-1.8108	0.0024	0.0038	4.2064	3.3223e-05	0.0033	0.8599	0.2452	0.4883	0.8599	0.2452	0.4883	0	0	0.0131	0.0189	0.0085	0.3371	353234		18	protocadherin alpha 2	protein-coding	other	other
Slco1c1	-3.788	1.0143e-08	7.9897e-08	-0.6352	0.0334	0.0441	-2.9597	3.4763e-05	0.0034	-1.2628	0.0124	0.0905	-1.2628	0.0124	0.0905	0	1.1061	3.5485	0.3904	11.4162	0.1788	58807	OATP-14,OATP-F,Oatp2,Oatpf,Slc21a14	6	solute carrier organic anion transporter family, member 1c1	protein-coding	Plasma Membrane	transporter
Tcf7	-3.5361	3.4603e-06	1.1113e-05	0.2084	0.6819	0.7146	-2.9852	3.3806e-05	0.0034	-2.1951	0.0002	0.0079	-2.1951	0.0002	0.0079	0.0721	5.8183	2.878	1.133	4.6922	1.1278	21414	AI46555,TCF-1,Tcf1	11	transcription factor 7, T cell specific	protein-coding	Nucleus	transcription regulator
Adarb2	3.0305	2.8153e-05	7.24e-05	-0.6748	0.1643	0.1932	4.2755	3.6234e-05	0.0034	0.9297	0.2317	0.4736	0.9297	0.2317	0.4736	0.018	0.0208	0.0054	0.0252	0.0299	0.5272	94191	Adar3,RED2	13	adenosine deaminase, RNA-specific, B2	protein-coding	Nucleus	enzyme
Xkr7	1.5212	0.0019	0.0033	-0.9577	0.0288	0.0384	3.2882	3.5902e-05	0.0034	0.3296	0.5584	0.7535	0.3296	0.5584	0.7535	0	0	0	0.0093	0	0.3262	228787	AY534253	2	X Kell blood group precursor related family member 7 homolog	protein-coding	other	other
Grid2ip	2.3462	0.002	0.0035	-1.3984	0.0379	0.0497	4.5095	3.4488e-05	0.0034	0.7866	0.3275	0.5691	0.7866	0.3275	0.5691	0.0106	0.0075	0.0388	0.0581	0.0484	0.6593	170935		5	glutamate receptor, ionotropic, delta 2 (Grid2) interacting protein 1	protein-coding	other	other
Ermn	0.9975	0.0752	0.0959	-1.9807	0.0026	0.0042	3.7499	3.3994e-05	0.0034	-0.3876	0.5562	0.7521	-0.3876	0.5562	0.7521	0	0.0146	0	0	0	0.4402	77767	A3314H5Rik,AI85446,ermin,mKIAA1189	2	ermin, ERM-like protein	protein-coding	Extracellular Space	other
Tmem53	0.3779	0.2222	0.2592	2.8376	1.09e-06	4.076e-06	-2.1087	3.4212e-05	0.0034	-1.3264	0.0012	0.0224	-1.3264	0.0012	0.0224	0.8831	4.1342	7.0024	1.0557	9.7973	1.0684	68777	11138M16Rik,151P22Rik,1712A5Rik	4	transmembrane protein 53	protein-coding	Nucleus	other
Plk2	-0.0598	0.5567	0.5961	1.0007	7.4832e-07	2.9648e-06	-1.0917	3.6088e-05	0.0034	-0.1785	0.3073	0.5503	-0.1785	0.3073	0.5503	133.336	125.863	94.4402	107.203	196.086	60.8037	20620	Snk	13	polo-like kinase 2	protein-coding	Nucleus	kinase
Zak	1.5335	1.4218e-11	5.9183e-10	2.2219	9.1987e-13	9.805e-11	-0.6673	3.7812e-05	0.0035	-0.3607	0.0038	0.0445	-0.3607	0.0038	0.0445	43.4172	11.9638	8.5928	7.3851	20.0138	7.4918	65964	AV6891,B2312H23Rik,MLTK,MLTKalpha,MLTKbeta	2	sterile alpha motif and leucine zipper containing kinase AZK	protein-coding	Cytoplasm	kinase
Fam81a	-5.0543	6.7832e-11	1.7511e-09	-1.9006	4.9599e-06	1.5466e-05	-2.7176	3.7102e-05	0.0035	-2.2171	0.0002	0.0067	-2.2171	0.0002	0.0067	0	2.4202	3.3566	0.4906	0.9348	0.4063	76886	643514L14Rik	9	family with sequence similarity 81, member A	protein-coding	other	other
Tln2	-3.7573	6.843e-10	9.8073e-09	-2.9591	1.0933e-08	8.9179e-08	-0.8267	3.8418e-05	0.0035	-0.5557	0.0009	0.0191	-0.5557	0.0009	0.0191	0.4881	9.9426	7.4904	5.8108	10.5052	5.746	70549	573421P4Rik,AI57121,AI787438,AL11832,mKIAA32	9	talin 2	protein-coding	Nucleus	other
Ddo	-4.8843	5.1033e-09	4.6133e-08	-0.6359	0.0818	0.1015	-3.905	3.8399e-05	0.0035	-2.7733	0.0005	0.013	-2.7733	0.0005	0.013	0	2.1675	2.9529	0.4053	1.374	0.1696	70503	53342D2Rik,57342C2Rik,AI467244	10	D-aspartate oxidase	protein-coding	Cytoplasm	enzyme
1500015O10Rik	-7.1613	9.108e-09	7.3581e-08	-3.6423	7.5057e-05	0.0002	-2.9331	3.8787e-05	0.0035	-2.0123	0.0002	0.0077	-2.0123	0.0002	0.0077	0.0704	50.7287	134.572	14.3917	88.4425	8.568	78896	Ecrg4	1	RIKEN cDNA 1500015O10 gene	protein-coding	Extracellular Space	other
Prom1	-5.913	7.2314e-08	4.0128e-07	-1.9378	0.0059	0.009	-3.1991	3.934e-05	0.0035	-2.123	0.0005	0.0122	-2.123	0.0005	0.0122	0.0065	3.7228	5.7009	0.8661	1.8536	0.5947	19126	4932416E19Rik,AC133,CD133,Prom,Prom-1,Proml1	5	prominin 1	protein-coding	Plasma Membrane	other
Prrg4	1.1834	8.1921e-05	0.0002	3.5947	3.633e-08	2.3646e-07	-1.8872	3.8213e-05	0.0035	-1.2793	0.0006	0.0138	-1.2793	0.0006	0.0138	11.6735	5.6894	2.6403	1.7011	5.7678	1.7365	228413	993111I18Rik,TMG4	2	proline rich Gla (G-carboxyglutamic acid) 4 (transmembrane)	protein-coding	other	other
Svil	-0.8706	0.0002	0.0004	0.6167	0.0095	0.0139	-1.4376	3.7876e-05	0.0035	-0.8018	0.0022	0.0322	-0.8018	0.0022	0.0322	6.5858	11.0762	4.4639	5.4995	13.4557	4.3448	225115	AU2453,B4332E16Rik	18	supervillin	protein-coding	other	other
Elfn2	2.6285	0.0012	0.0022	0.0933	0.8835	0.8993	3.3372	3.6681e-05	0.0035	-0.6137	0.305	0.5482	-0.6137	0.305	0.5482	0.0166	0.02	0.0178	0.0052	0.0259	0.2737	207393	633514E13,AW48948,BC94219,Lrrc62,Ppp1r29	15	leucine rich repeat and fibronectin type III, extracellular 2	protein-coding	other	other
Aass	-0.8298	0.0128	0.0189	1.226	0.001	0.0017	-2.8622	3.7995e-05	0.0035	-2.6477	7.4514e-05	0.0038	-2.6477	7.4514e-05	0.0038	0	0.1419	0.8613	0.0136	0.5715	0.0118	30956	LKR,LKR/SDH,LOR,LOR/SDH,Lorsdh,SDH	6	aminoadipate-semialdehyde synthase	protein-coding	Cytoplasm	enzyme
Plxdc2	-9.1993	2.3104e-11	8.4442e-10	-8.4467	6.0754e-11	1.6283e-09	-0.7906	4.3123e-05	0.0036	-1.1041	1.6863e-06	0.0003	-1.1041	1.6863e-06	0.0003	0.0241	72.6426	67.2132	31.1077	58.0223	42.5425	67448	127L24Rik,543431D22Rik,AI646728,AU22916,AV231634,Tem7r	2	plexin domain containing 2	protein-coding	Extracellular Space	other
Plekha7	-6.7372	2.3676e-11	8.5325e-10	-3.2752	4.4057e-07	1.888e-06	-2.7018	4.1935e-05	0.0036	-2.7764	3.3119e-05	0.0021	-2.7764	3.3119e-05	0.0021	0	3.6996	4.3703	0.5913	4.7607	0.7886	233765	A4381P2Rik,AI414265	7	pleckstrin homology domain containing, family A member 7	protein-coding	other	other
Hypk	1.7229	3.8322e-11	1.1946e-09	1.059	3.3945e-09	3.45e-08	0.6869	4.0606e-05	0.0036	0.4954	0.0007	0.0159	0.4954	0.0007	0.0159	480.439	132.11	161.173	156.117	214.785	206.46	67693	2313F16Rik,HSPC136	2	huntingtin interacting protein K	protein-coding	Cytoplasm	other
Rapgef3	-4.7794	9.8853e-11	2.3291e-09	-2.6506	2.808e-07	1.2895e-06	-1.7625	4.1088e-05	0.0036	-1.7213	4.5238e-05	0.0027	-1.7213	4.5238e-05	0.0027	0.0561	7.9649	8.1703	2.1167	5.1689	2.6769	223864	23116P22Rik,93317P5Rik,Epac,Epac1	15	Rap guanine nucleotide exchange factor (GEF) 3	protein-coding	other	other
Ablim1	-3.7746	4.1994e-09	3.9723e-08	-1.3122	0.0007	0.0012	-1.9443	4.2202e-05	0.0036	-1.1313	0.0013	0.0234	-1.1313	0.0013	0.0234	0.0679	3.8644	3.9696	1.4595	15.9814	1.2339	226251	221411C18Rik,26129L21Rik,483346P1Rik,933196J19Rik,AV7977,AW6987,AW215784,Limab1,mKIAA59	19	actin-binding LIM protein 1	protein-coding	other	other
Utrn	-1.9537	1.7263e-08	1.2219e-07	-0.5141	0.0065	0.0097	-1.4372	4.3185e-05	0.0036	-1.0102	0.0006	0.0146	-1.0102	0.0006	0.0146	2.7191	10.1629	4.384	4.6775	20.8776	3.8827	22288	AA589569,DRP,Dmdl	10	utrophin	protein-coding	Plasma Membrane	transmembrane receptor
Akr1c14	-6.1641	2.004e-08	1.3749e-07	-2.7671	0.0002	0.0004	-2.6407	4.0112e-05	0.0036	-1.3106	0.003	0.0391	-1.3106	0.003	0.0391	0	4.8684	22.9124	1.4196	13.5066	1.3064	105387	93611N15Rik,AW55761	13	aldo-keto reductase family 1, member C14	protein-coding	Cytoplasm	enzyme
Tmeff1	-6.6235	4.4138e-07	1.8439e-06	-8.7633	1.2132e-08	9.637e-08	2.115	4.1894e-05	0.0036	1.1149	0.0078	0.0681	1.1149	0.0078	0.0681	0.0165	11.6762	18.9768	21.0956	37.0368	49.7733	230157	A8333E11,M7365,Tr1	4	transmembrane protein with EGF-like and two follistatin-like domains 1	protein-coding	other	other
Slc24a4	-1.7773	0.0009	0.0016	1.2598	0.0081	0.0119	-3.9314	4.2034e-05	0.0036	-3.2208	0.0002	0.0077	-3.2208	0.0002	0.0077	0	0.5812	2.3316	0.0303	0.452	0.0172	238384	A932M3Rik,AW492432,NCKX4	12	solute carrier family 24 (sodium/potassium/calcium exchanger), member 4	protein-coding	other	other
Dgkd	-0.3111	0.0166	0.0239	0.5508	0.0005	0.0009	-0.8979	4.2882e-05	0.0036	-0.382	0.0195	0.1175	-0.382	0.0195	0.1175	70.2607	79.0049	42.7922	57.5818	50.6397	43.4377	227333	AI841987,D3325K9,DGKdelta,dgkd-2	1	diacylglycerol kinase, delta	protein-coding	other	other
Dusp26	1.5212	0.073	0.0933	-3.3519	0.0011	0.0019	5.6038	4.3088e-05	0.0036	0.8599	0.4155	0.6439	0.8599	0.4155	0.6439	0	0	0.0899	0.0575	0.0119	3.2176	66959	23143K2Rik,Skrp3	8	dual specificity phosphatase 26 (putative)	protein-coding	Cytoplasm	enzyme
Asxl3	0.9975	0.0806	0.1022	-3.5756	2.2024e-05	5.6912e-05	5.1689	4.032e-05	0.0036	1.169	0.2321	0.4737	1.169	0.2321	0.4737	0	0.0042	0.0145	0.0206	0.0569	0.3966	211961	C2379D11Rik,D432O22Rik,D9344O18Rik,Gm329,Gm945	18	additional sex combs like 3 (Drosophila)	protein-coding	other	other
Wnt7b	-7.142	2.135e-11	8.0544e-10	-3.2991	9.2287e-07	3.5296e-06	-3.031	4.5032e-05	0.0038	-3.9001	9.7062e-06	0.0009	-3.9001	9.7062e-06	0.0009	0	5.7274	5.7043	0.5881	0.9594	1.0716	22422	Wnt-7b	15	wingless-type MMTV integration site family, member 7B	protein-coding	Extracellular Space	other
Bcl11b	5.0979	2.6575e-07	1.2032e-06	0.7256	0.1329	0.1588	4.3327	4.5398e-05	0.0038	-1.2168	0.1777	0.4076	-1.2168	0.1777	0.4076	0.2559	0.043	0.0307	0.0171	0.0324	0.788	58208	91343L19Rik,AI64821,B632E5Rik,BCL-11B,Ctip2,Rit1	12	B cell leukemia/lymphoma 11B	protein-coding	Nucleus	other
Csnk1g3	-0.5387	8.3132e-05	0.0002	-1.1411	2.5926e-08	1.7962e-07	0.612	4.5283e-05	0.0038	0.1668	0.1211	0.3305	0.1668	0.1211	0.3305	11.8068	15.5766	11.2951	14.6222	20.1999	23.5204	70425	332K7Rik,C3349O21Rik	18	casein kinase 1, gamma 3	protein-coding	Cytoplasm	kinase
Casp12	-4.308	2.2843e-06	7.7421e-06	-0.539	0.3273	0.3654	-3.2506	4.8564e-05	0.004	0.2704	0.5021	0.7134	0.2704	0.5021	0.7134	0.0093	2.5005	6.2983	2.0619	12.9823	0.3397	12364		9	caspase 12	protein-coding	other	peptidase
Thbs3	0.6017	0.0035	0.0057	3.369	9.0209e-09	7.6483e-08	-2.1244	4.9638e-05	0.004	-2.0359	6.1669e-05	0.0034	-2.0359	6.1669e-05	0.0034	6.4679	5.0874	4.9967	1.1232	4.8631	1.5594	21827	TSP3,Thbs-3	3	thrombospondin 3	protein-coding	Extracellular Space	other
Tunar	1.5212	0.0037	0.0061	-1.1269	0.0215	0.0294	3.4061	4.8718e-05	0.004	0.2314	0.7012	0.8433	0.2314	0.7012	0.8433	0	0	0	0	0	0.3155	69952	28111L19Rik,Tuna	12	Tcl1 upstream neural differentiation associated RNA	ncRNA	other	other
Kcnj2	-0.6961	0.0188	0.0268	1.9544	0.0005	0.0008	-2.4977	4.9636e-05	0.004	-0.0148	0.9618	0.9842	-0.0148	0.9618	0.9842	14.4491	21.1448	6.2528	17.7934	15.6535	4.4937	16518	IRK1,Kcnf1,Kir2.1	11	potassium inwardly-rectifying channel, subfamily J, member 2	protein-coding	Plasma Membrane	ion channel
Snap25	-0.5507	0.5539	0.5933	-6.4931	2.8475e-06	9.4675e-06	5.2954	4.8629e-05	0.004	-1.9768	0.1116	0.3153	-1.9768	0.1116	0.3153	0	0.1906	0.0855	0.0474	0.0424	9.5423	20614	Bdr,GENA7,SNAP-25,SUP,sp	2	synaptosomal-associated protein 25	protein-coding	Plasma Membrane	transporter
Klf3	-2.317	1.3993e-08	1.0302e-07	-1.4669	2.4324e-06	8.2563e-06	-0.8441	5.1518e-05	0.0041	-0.3138	0.034	0.1638	-0.3138	0.034	0.1638	8.1085	42.4159	20.37	29.0909	34.4992	23.9273	16599	99327G8Rik,AL247,Bklf,Tef-2	5	Kruppel-like factor 3 (basic)	protein-coding	Nucleus	transcription regulator
Zfp710	-0.3647	0.0434	0.0578	1.0792	9.1641e-05	0.0002	-1.4468	5.2214e-05	0.0042	-0.2711	0.2381	0.4801	-0.2711	0.2381	0.4801	29.2939	33.5379	25.272	24.9823	11.348	13.0024	209225	5434N5Rik,983165K13,AI324798,Znf71	7	zinc finger protein 710	protein-coding	other	other
Ube2l3	-0.0555	0.2236	0.2608	-0.4981	1.0875e-07	5.8712e-07	0.456	5.2345e-05	0.0042	0.2751	0.0031	0.0393	0.2751	0.0031	0.0393	196.201	187.957	200.853	225.636	198.547	256.252	22195	C79827,UbcM4,Ubce7	16	ubiquitin-conjugating enzyme E2L 3	protein-coding	Nucleus	enzyme
Cnn1	-9.3252	1.9373e-13	3.901e-11	-6.3958	6.5458e-11	1.7146e-09	-2.705	5.4067e-05	0.0043	-1.8301	0.0003	0.0093	-1.8301	0.0003	0.0093	0	41.0732	78.4592	11.5718	239.505	7.3326	12797	CN,CnnI	9	calponin 1	protein-coding	Cytoplasm	other
Ptx3	-9.6529	1.8456e-11	7.1642e-10	-5.0286	2.0988e-07	1.0102e-06	-4.2417	5.5159e-05	0.0043	-2.2745	0.0003	0.0092	-2.2745	0.0003	0.0092	0.0126	79.6862	13.4492	25.016	15.1554	5.0235	19288	AI6784,TSG-14	3	pentraxin related gene	protein-coding	Extracellular Space	other
Rtcb	-0.616	7.7318e-08	4.2379e-07	-1.0626	1.6912e-10	3.397e-09	0.4634	5.4422e-05	0.0043	0.0312	0.689	0.8356	0.0312	0.689	0.8356	114.543	156.371	174.715	148.977	167.645	216.021	28088	AI255213,AI463255,D1Wsu52e,FAAP,HSPC117	10	RNA 2',3'-cyclic phosphate and 5'-OH ligase	protein-coding	Cytoplasm	enzyme
Pdgfa	0.109	0.2197	0.2567	1.187	1.4229e-07	7.2904e-07	-1.0352	5.5288e-05	0.0043	-0.7631	0.0005	0.013	-0.7631	0.0005	0.013	58.9753	49.9435	59.4146	24.4063	68.6958	25.1724	18590		5	platelet derived growth factor, alpha	protein-coding	Extracellular Space	growth factor
Adamts1	-1.2382	1.0491e-07	5.4872e-07	-0.3845	0.0042	0.0066	-0.882	5.6328e-05	0.0044	-0.8028	0.0001	0.0056	-0.8028	0.0001	0.0056	35.1817	74.6116	39.4815	39.7101	85.4379	40.7674	11504	ADAM-TS1,ADAMTS,ADAMTS-1,C3-C5,METH-1,METH1	16	a disintegrin-like and metallopeptidase (reprolysin type) with thrombospondin type 1 motif, 1	protein-coding	Extracellular Space	peptidase
Zfp36l1	-1.9675	1.1628e-07	5.9728e-07	-0.8924	0.0003	0.0006	-1.0958	5.7726e-05	0.0044	-0.0526	0.7685	0.8826	-0.0526	0.7685	0.8826	21.9883	77.1734	92.7089	66.8253	196.166	36.9959	12192	AW742437,AW743212,Berg36,Brf1,D532L18Rik,ERF1,TIS11b,cMG1	12	zinc finger protein 36, C3H type-like 1	protein-coding	Nucleus	transcription regulator
Cmya5	-3.1057	3.2859e-06	1.0625e-05	0.377	0.3263	0.3645	-3.8388	5.7713e-05	0.0044	-0.9788	0.1138	0.319	-0.9788	0.1138	0.319	0	0.2003	0.1449	0.0734	0.3507	0.0118	76469	23176E16Rik,23176E21Rik,AA42382,AI543,Srfsd,Tims,sr553	13	cardiomyopathy associated 5	protein-coding	Cytoplasm	other
Ptp4a1	-0.854	0.0031	0.0052	-2.0171	9.2617e-07	3.5396e-06	1.1803	5.7381e-05	0.0044	0.012	0.954	0.9806	0.012	0.954	0.9806	9.1044	15.5935	22.5032	12.8991	26.4394	35.4303	19243	AA41529,AU19864,C1321B1,Prl-1	1	protein tyrosine phosphatase 4a1	protein-coding	Cytoplasm	phosphatase
Cdc42ep1	-7.6882	1.8584e-11	7.1964e-10	-4.2444	1.3699e-07	7.0714e-07	-2.7398	5.9085e-05	0.0045	-1.4173	0.002	0.0305	-1.4173	0.002	0.0305	0	10.9463	17.8678	3.7786	27.4931	2.32	104445	18158K22Rik,AA98734,Borg5,CEP1,MSE55	15	CDC42 effector protein (Rho GTPase binding) 1	protein-coding	Extracellular Space	other
Slco1a4	-4.417	1.8803e-07	8.9376e-07	0.0883	0.834	0.8547	-4.5706	5.9919e-05	0.0045	-2.0761	0.0105	0.0823	-2.0761	0.0105	0.0823	0	1.3292	14.7398	0.4513	7.4291	0.0541	28250	AI785519,Oatp1a4,Oatp2,Slc21a5	6	solute carrier organic anion transporter family, member 1a4	protein-coding	Plasma Membrane	transporter
Themis2	-2.9201	4.7587e-07	1.9706e-06	-1.6189	0.0002	0.0004	-1.3095	6.1347e-05	0.0046	0.8172	0.0017	0.0281	0.8172	0.0017	0.0281	10.0652	74.963	30.7814	121.082	23.2194	32.0347	230787	ICB-1	4	thymocyte selection associated family member 2	protein-coding	other	other
Pcdhb22	-0.6366	0.113	0.1395	-3.2127	4.9053e-07	2.0615e-06	1.9829	6.0794e-05	0.0046	1.3074	0.0027	0.0361	1.3074	0.0027	0.0361	0.0879	1.1711	1.3211	1.8529	3.2909	4.675	93893	Pcdhb15,PcdhbV	18	protocadherin beta 22	protein-coding	Plasma Membrane	other
Slc38a2	2.8491	1.2038e-12	1.237e-10	2.1496	1.5145e-11	5.9215e-10	0.7146	6.3105e-05	0.0047	-0.0513	0.6791	0.8302	-0.0513	0.6791	0.8302	196.144	24.9202	50.6148	20.8558	53.662	40.2146	67760	53342L14Rik,AI316867,ATA2,SAT2,mKIAA1382	15	solute carrier family 38, member 2	protein-coding	Plasma Membrane	transporter
Ptpn14	1.6714	6.3768e-11	1.6785e-09	4.8829	3.0297e-12	2.0681e-10	-2.7901	6.5864e-05	0.0047	-1.972	0.0003	0.0092	-1.972	0.0003	0.0092	18.7094	5.2952	2.7138	1.5687	10.5085	0.9127	19250	C138N23Rik,OTTMUSG2287,PTP36	1	protein tyrosine phosphatase, non-receptor type 14	protein-coding	Cytoplasm	phosphatase
Clock	-1.4268	2.692e-08	1.7472e-07	-0.7783	1.8551e-05	4.8831e-05	-0.6581	6.456e-05	0.0047	-0.3323	0.0091	0.0759	-0.3323	0.0091	0.0759	4.4628	11.1088	4.5438	7.4106	8.6392	7.0192	12753	5334M4Rik,KAT13D	5	circadian locomotor output cycles kaput	protein-coding	Nucleus	transcription regulator
Dusp7	-0.5562	6.3881e-07	2.5371e-06	-0.0984	0.1148	0.1388	-0.4755	6.6063e-05	0.0047	-0.2869	0.0033	0.0413	-0.2869	0.0033	0.0413	30.6252	40.0275	28.4384	27.9162	19.4238	28.9166	235584	AU15694,Mkpx,Pyst2	9	dual specificity phosphatase 7	protein-coding	other	other
Iffo1	-1.6525	1.5355e-06	5.4653e-06	-0.5366	0.0223	0.0303	-1.0528	6.5791e-05	0.0047	-0.3673	0.0389	0.1764	-0.3673	0.0389	0.1764	4.7291	17.4793	13.5323	11.0313	14.2033	8.7616	320678	473341N6Rik,A9337G23Rik,HOM-TES-13,Iffo	6	intermediate filament family orphan 1	protein-coding	other	other
Tspo2	1.5212	3.0322e-05	7.719e-05	-0.2236	0.3507	0.389	2.3422	6.5366e-05	0.0047	0.2314	0.5808	0.77	0.2314	0.5808	0.77	0	0	0.0461	0	0.0219	0.3344	70026	25127D2Rik,Bzrpl1	17	translocator protein 2	protein-coding	other	other
Ptprr	1.5212	3.9835e-05	9.8542e-05	-0.2517	0.3097	0.3476	2.4103	6.4735e-05	0.0047	0.3296	0.4467	0.6697	0.3296	0.4467	0.6697	0	0	0.0465	0.01	0.0261	0.1088	19279	Gmcp1,PTP-SL,PTPBR7,RPTPRR,mPTP213	10	protein tyrosine phosphatase, receptor type, R	protein-coding	Plasma Membrane	phosphatase
Cpne7	2.2858	0.0038	0.0062	-0.7516	0.2628	0.2983	3.9974	6.2448e-05	0.0047	1.0531	0.1635	0.3894	1.0531	0.1635	0.3894	0.0213	0	0.0345	0.0731	0.0205	0.4877	102278	AW4765	8	copine VII	protein-coding	Cytoplasm	transporter
C1s1	0.5489	0.018	0.0258	3.2272	9.1839e-09	7.7538e-08	-2.2743	6.2879e-05	0.0047	0.0431	0.8878	0.947	0.0431	0.8878	0.947	1.0695	2.3696	4.0415	1.6831	14.4537	0.52	50908	AA959438,AI255193,AI327365,C1s,C1sa	6	complement component 1, s subcomponent 1	protein-coding	Extracellular Space	peptidase
Zfc3h1	-0.2944	0.1233	0.1513	1.3673	0.0001	0.0003	-1.5916	6.5161e-05	0.0047	-1.0337	0.0011	0.0215	-1.0337	0.0011	0.0215	9.6507	10.8461	4.1812	4.4683	7.6492	3.7546	216345	BC33596,Ccdc131,Psrc2	10	zinc finger, C3H1-type containing	protein-coding	other	other
Phc3	-2.0664	5.8313e-11	1.5842e-09	-1.4354	4.0506e-09	3.9522e-08	-0.6519	6.7069e-05	0.0048	-0.2995	0.0163	0.1048	-0.2995	0.0163	0.1048	3.5063	13.8836	5.4045	9.9636	8.7158	8.9384	241915	E346K1Rik,Edr3,Hph3	3	polyhomeotic-like 3 (Drosophila)	protein-coding	other	other
Bdkrb2	-6.5943	9.9853e-09	7.9005e-08	-1.8724	0.0064	0.0096	-3.7983	6.6796e-05	0.0048	-2.5013	0.0006	0.0138	-2.5013	0.0006	0.0138	0.0117	11.8175	4.1311	2.9668	5.268	1.2442	12062	B(2),B2,B2R,BK-2,BK2,BK2R,BKR2,BRB2	12	bradykinin receptor, beta 2	protein-coding	Plasma Membrane	G-protein coupled receptor
Sephs2	1.4754	8.6094e-08	4.6384e-07	0.6296	0.0002	0.0004	0.8724	6.7144e-05	0.0048	0.1731	0.2634	0.5067	0.1731	0.2634	0.5067	227.705	75.1989	67.7099	76.0867	57.1435	138.693	20768	Sps2,Ysg3	7	selenophosphate synthetase 2	protein-coding	other	enzyme
Folr2	-9.0725	1.7464e-07	8.4031e-07	-6.9636	3.1258e-06	1.0281e-05	-2.1084	6.9632e-05	0.0048	-1.5366	0.0007	0.0155	-1.5366	0.0007	0.0155	0.0563	202.507	269.355	61.2915	108.325	52.0475	14276	FBP2,FR-P3,FR-beta,Folbp-2,Folbp2	7	folate receptor 2 (fetal)	protein-coding	Plasma Membrane	transporter
Col22a1	-2.3917	0.0001	0.0003	0.6524	0.1474	0.1747	-3.5013	6.7925e-05	0.0048	-1.7605	0.0082	0.0708	-1.7605	0.0082	0.0708	0	0.249	0.2907	0.032	0.1475	0.0283	69700	23167L16Rik,C8743	15	collagen, type XXII, alpha 1	protein-coding	Extracellular Space	other
Rin1	-0.872	0.0004	0.0008	3.3274	4.7489e-07	2.0063e-06	-3.4753	6.8659e-05	0.0048	-1.4079	0.0039	0.0453	-1.4079	0.0039	0.0453	5.511	10.4301	2.3019	4.159	11.63	1.2865	225870		19	Ras and Rab interactor 1	protein-coding	other	other
Enkur	0.5502	0.0678	0.0873	2.773	4.6365e-07	1.9681e-06	-2.5369	6.9359e-05	0.0048	-0.4022	0.3325	0.5727	-0.4022	0.3325	0.5727	0.1383	1.1583	6.4202	0.7054	2.389	0.173	71233	4933434I6Rik,AU16229	2	enkurin, TRPC channel interacting protein	protein-coding	other	other
Mtr	-0.1358	0.3187	0.3602	1.0062	3.1244e-05	7.7852e-05	-1.1139	6.9507e-05	0.0048	-0.391	0.0442	0.1896	-0.391	0.0442	0.1896	20.8805	20.313	7.8479	13.3854	9.4364	9.7694	238505	AI89417,D8338K18Rik,MS	13	5-methyltetrahydrofolate-homocysteine methyltransferase	protein-coding	other	other
Kansl3	0.051	0.6335	0.6694	0.9149	5.4805e-06	1.689e-05	-0.857	6.7837e-05	0.0048	-0.3238	0.0361	0.1691	-0.3238	0.0361	0.1691	24.6906	21.2139	10.376	14.5268	16.9981	11.835	226976	4632411B12Rik,4932435K23,AI43167,AI647574,C85723,Kiaa131,mKIAA131	1	KAT8 regulatory NSL complex subunit 3	protein-coding	other	other
Shroom3	-9.229	4.3354e-12	2.7604e-10	-4.9473	5.8083e-08	3.4861e-07	-3.6974	7.3389e-05	0.0049	-2.7678	0.0002	0.0064	-2.7678	0.0002	0.0064	0	10.9636	13.4495	2.672	11.4371	1.1	27428	AL2296,D5Ertd287e,Shrm,Shrm3	5	shroom family member 3	protein-coding	Cytoplasm	other
Sorbs2	-10.0741	7.0438e-12	3.6137e-10	-7.0076	1.256e-09	1.5709e-08	-2.9727	7.6628e-05	0.0049	-2.4213	0.0001	0.006	-2.4213	0.0001	0.006	0	22.6335	26.5855	5.5224	46.3307	3.4549	234214	2123O3Rik,94341O17Rik,A5371H8,Argbp2,mKIAA777	8	sorbin and SH3 domain containing 2	protein-coding	other	other
Gldn	-5.2584	1.386e-10	2.93e-09	-1.5672	8.783e-05	0.0002	-3.0611	7.5158e-05	0.0049	-1.2607	0.015	0.1002	-1.2607	0.015	0.1002	0	1.6607	0.1888	0.6591	0.5359	0.2354	235379	CRG-L2,Clom,Colm,Crgl2,Crlg2	9	gliomedin	protein-coding	other	other
Six3os1	-6.0446	2.4257e-10	4.4661e-09	-2.5089	1.0783e-05	3.0469e-05	-2.8731	7.2772e-05	0.0049	-3.7762	9.588e-06	0.0009	-3.7762	9.588e-06	0.0009	0	2.9363	3.3301	0.2727	1.2516	0.3936	100043902	D17Mgi26,E13112H22Rik,Rncr1,Six3os	17	SIX homeobox 3, opposite strand 1	ncRNA	other	other
Ap1b1	-1.5988	2.0849e-09	2.334e-08	-0.8274	2.6146e-06	8.7895e-06	-0.8122	7.5132e-05	0.0049	-0.4842	0.0041	0.0468	-0.4842	0.0041	0.0468	49.5984	135.55	94.3372	93.976	78.1506	79.9694	11764	Adtb1,b2b166Clo	11	adaptor protein complex AP-1, beta 1 subunit	protein-coding	Cytoplasm	transporter
Plxnb2	-1.1465	2.7389e-09	2.8504e-08	-0.6321	1.6235e-06	5.7677e-06	-0.5301	7.623e-05	0.0049	-0.5254	8.2411e-05	0.0041	-0.5254	8.2411e-05	0.0041	120.868	249.085	185.535	181.691	141.866	180.769	140570	Debt,plexin-B2	15	plexin B2	protein-coding	other	other
Egr3	3.1261	7.8697e-09	6.5516e-08	0.3181	0.0532	0.0682	2.1658	7.3067e-05	0.0049	-0.9878	0.0616	0.2278	-0.9878	0.0616	0.2278	4.041	0.9966	1.4105	0.4725	27.5817	4.3375	13655	Pilot	14	early growth response 3	protein-coding	Nucleus	transcription regulator
Psd3	-1.4095	1.7506e-08	1.2347e-07	-0.4721	0.0013	0.0022	-0.9082	7.4348e-05	0.0049	-0.5474	0.0028	0.0372	-0.5474	0.0028	0.0372	2.5125	6.0047	4.6255	3.3801	5.9215	3.3202	234353	493142C21Rik,AI661273,BC3498,D4318P8,EFA6D	8	pleckstrin and Sec7 domain containing 3	protein-coding	other	other
Copz1	0.6607	2.673e-08	1.7398e-07	0.2209	0.0007	0.0013	0.4589	7.3581e-05	0.0049	0.5074	2.868e-05	0.0019	0.5074	2.868e-05	0.0019	217.879	124.693	134.466	160.614	124.735	170.434	56447	593435A22Rik,AA4776,D4Ertd36e	15	coatomer protein complex, subunit zeta 1	protein-coding	Cytoplasm	transporter
Peak1	-1.8604	9.2463e-08	4.9223e-07	-0.7974	0.0004	0.0007	-1.0937	7.5619e-05	0.0049	-0.3676	0.0673	0.2388	-0.3676	0.0673	0.2388	11.6522	37.6225	14.8666	27.9357	56.3879	18.4513	244895	11149L2Rik,95346P14,AA69169,BE132841,C2381A13Rik,SGK269,mKIAA22	9	pseudopodium-enriched atypical kinase 1	protein-coding	other	other
Tnpo1	0.9087	1.0595e-07	5.536e-07	1.5211	4.9921e-10	7.6613e-09	-0.639	7.6265e-05	0.0049	-0.4633	0.0011	0.021	-0.4633	0.0011	0.021	124.115	61.012	14.2736	40.5513	28.7051	39.5704	238799	AU21749,D13Ertd688e,IPO2,Kpnb2,MIP,MIP1,TRN	13	transportin 1	protein-coding	other	other
Pde2a	-0.5581	0.0012	0.0021	1.8693	1.8081e-06	6.3373e-06	-2.1298	7.4757e-05	0.0049	-2.032	8.5054e-05	0.0042	-2.032	8.5054e-05	0.0042	8.0035	11.4759	1.5535	2.9893	2.2921	3.0951	207728	CGS-PDE,cGSPDE	7	phosphodiesterase 2A, cGMP-stimulated	protein-coding	other	other
Tmem130	1.5458	0.0163	0.0235	-1.1625	0.0593	0.0754	3.5707	7.3757e-05	0.0049	0.7645	0.2586	0.5022	0.7645	0.2586	0.5022	0.0072	0.0182	0.0256	0.0241	0.0226	0.5104	243339	BC674,C1336G8	5	transmembrane protein 130	protein-coding	other	other
Ncoa3	0.277	0.0715	0.0916	1.242	2.78e-06	9.2756e-06	-0.9835	7.2344e-05	0.0049	-0.5028	0.0098	0.0786	-0.5028	0.0098	0.0786	47.9033	36.0689	20.1559	23.0819	17.4176	18.6878	17979	2135B15Rik,AW32164,Actr,Aib1,KAT13B,Rac3,Src3,Tram-1,Tram1,bHLHe42,p/Cip,pCip	2	nuclear receptor coactivator 3	protein-coding	Nucleus	transcription regulator
Glyat	-0.1031	0.618	0.6547	1.4882	1.0834e-05	3.0586e-05	-2.0968	7.1899e-05	0.0049	-1.931	0.0001	0.0061	-1.931	0.0001	0.0061	0	0.1736	0	0	0	0	107146	A339E3Rik,ACGNAT,AI195249,AI315345,CAT,GAT	19	glycine-N-acyltransferase	protein-coding	Cytoplasm	enzyme
Dpp10	-0.3141	0.6921	0.7234	-5.5975	4.9929e-06	1.5557e-05	5.0265	7.4e-05	0.0049	-0.0077	0.9943	0.998	-0.0077	0.9943	0.998	0	0.0824	0.0912	0.067	0.009	2.6342	269109	64361K9Rik,DPP X,Dprp3	1	dipeptidylpeptidase 10	protein-coding	other	other
Oaf	-1.9238	8.1917e-06	2.3906e-05	0.2943	0.3754	0.414	-1.8865	7.8715e-05	0.005	0.2613	0.2736	0.5171	0.2613	0.2736	0.5171	2.4948	14.7555	11.9574	14.472	42.1742	4.4207	102644	AL24221,D1338B21Rik,D9Ucla1	9	OAF homolog (Drosophila)	protein-coding	other	other
Rasa1	-1.0466	9.7143e-06	2.7832e-05	-0.1084	0.4651	0.5042	-0.967	7.9101e-05	0.005	-0.7158	0.0009	0.019	-0.7158	0.0009	0.019	33.6443	62.4597	32.6505	34.4818	36.9413	32.8117	218397	Gap,RasGAP,Rasa	13	RAS p21 protein activator 1	protein-coding	other	other
BC068157	3.1319	0.0003	0.0006	-1.0874	0.0772	0.0961	3.8284	7.8226e-05	0.005	0.8033	0.3133	0.5566	0.8033	0.3133	0.5566	0.1104	0.1251	0.4475	0.1331	0.1685	1.9911	#N/A	#N/A	#N/A	#N/A	#N/A	#N/A	#N/A
Dhcr7	0.7148	0.0059	0.0093	-0.6479	0.0063	0.0094	1.4002	7.9285e-05	0.005	0.196	0.4391	0.6638	0.196	0.4391	0.6638	62.5601	34.264	31.4954	33.3968	28.4042	92.7719	13360	AA49147	7	7-dehydrocholesterol reductase	protein-coding	Cytoplasm	enzyme
Prune	-0.1652	0.2012	0.2367	-1.128	4.6543e-07	1.9746e-06	0.9788	7.8045e-05	0.005	-0.1012	0.5759	0.7665	-0.1012	0.5759	0.7665	19.9625	20.2168	12.1626	15.4611	16.0787	39.2146	229589	923112O5Rik,C1358A12,DRES-17,HTCD37,PRUNEM1,Prune-M1	3	prune homolog (Drosophila)	protein-coding	other	other
Dlx6	1.5212	0.0007	0.0014	-0.726	0.0528	0.0677	2.9847	8.1037e-05	0.0051	0.2314	0.676	0.8286	0.2314	0.676	0.8286	0	0	0.0218	0	0	0.5725	13396		6	distal-less homeobox 6	protein-coding	Nucleus	transcription regulator
Dbp	-2.7245	3.4599e-10	5.9042e-09	-1.6445	1.5888e-07	7.9733e-07	-1.0521	8.4064e-05	0.0052	-1.2087	2.9672e-05	0.002	-1.2087	2.9672e-05	0.002	4.1748	38.9435	38.7031	13.5537	19.8744	19.2138	13170		7	D site albumin promoter binding protein	protein-coding	Nucleus	transcription regulator
Itga3	-9.3845	1.9551e-09	2.218e-08	-6.7571	1.5661e-07	7.8763e-07	-2.5719	8.4508e-05	0.0052	-3.1847	3.3912e-05	0.0021	-3.1847	3.3912e-05	0.0021	0.0048	26.2555	27.2359	4.4934	27.4024	5.0803	16400	AA4768,CD49C,GAPB3	11	integrin alpha 3	protein-coding	Plasma Membrane	other
Coq7	1.105	1.8532e-07	8.835e-07	0.3477	0.0011	0.0019	0.7337	8.4772e-05	0.0052	0.4681	0.0034	0.042	0.4681	0.0034	0.042	78.2149	34.2724	47.1392	37.6159	45.2564	55.3741	12850	clk-1	7	demethyl-Q 7	protein-coding	Cytoplasm	enzyme
Gbp9	-6.3224	1.0111e-06	3.7879e-06	-4.8246	2.2818e-05	5.8774e-05	-1.3974	8.3604e-05	0.0052	1.3841	9.6444e-06	0.0009	1.3841	9.6444e-06	0.0009	0.0645	17.037	2.4169	38.3897	4.5076	7.2028	236573		5	guanylate-binding protein 9	protein-coding	other	other
Lancl2	0.706	2.959e-05	7.5445e-05	-0.0649	0.4731	0.512	0.7467	8.2442e-05	0.0052	0.2173	0.1305	0.3446	0.2173	0.1305	0.3446	15.1134	8.7908	8.4688	7.9584	9.7117	14.4083	71835	173F1Rik	6	LanC (bacterial lantibiotic synthetase component C)-like 2	protein-coding	Plasma Membrane	other
Lgi1	0.9975	0.0224	0.0315	-1.1759	0.0101	0.0146	2.9595	8.5743e-05	0.0053	-0.0274	0.9607	0.9839	-0.0274	0.9607	0.9839	0	0.012	0.0852	0.0118	0.0133	0.2107	56839	BB1374	19	leucine-rich repeat LGI family, member 1	protein-coding	Plasma Membrane	other
Gdnf	0.1106	0.6989	0.7297	2.2804	6.2892e-06	1.8997e-05	-1.9289	8.7037e-05	0.0053	0.7297	0.0172	0.1082	0.7297	0.0172	0.1082	0.2513	1.0778	0.4618	1.2084	6.1436	0.3214	14573	AI385739	15	glial cell line derived neurotrophic factor	protein-coding	Extracellular Space	growth factor
Gja1	-9.2489	9.0768e-13	1.0444e-10	-6.6491	1.393e-10	2.9296e-09	-2.424	8.951e-05	0.0054	-1.9175	0.0002	0.0082	-1.9175	0.0002	0.0082	0	24.9505	32.8496	7.7618	26.704	5.3348	14609	AU4249,AW546267,Cnx43,Cx43,Cx43alpha1,Gja-1,Npm1,connexin43	10	gap junction protein, alpha 1	protein-coding	Plasma Membrane	transporter
2610507B11Rik	-1.6702	1.7385e-12	1.4948e-10	-1.2444	5.0628e-11	1.417e-09	-0.4297	8.9682e-05	0.0054	-0.4052	0.0001	0.0061	-0.4052	0.0001	0.0061	45.1571	128.208	73.7234	100.468	67.4188	98.3736	72503	AU22687,D11Bhm178e,D11Bhm179e,E1,Kiaa1,mKIAA1	11	RIKEN cDNA 2610507B11 gene	protein-coding	Extracellular Space	other
Elovl2	-0.0779	0.9105	0.922	-4.1872	4.5799e-05	0.0001	4.2154	8.8602e-05	0.0054	1.1905	0.1748	0.4039	1.1905	0.1748	0.4039	0	0.0662	0.1599	0.0902	0.094	1.8238	54326	AI31736,Ssc2	13	elongation of very long chain fatty acids (FEN1/Elo2, SUR4/Elo3, yeast)-like 2	protein-coding	Cytoplasm	enzyme
Rpl22l1	2.0943	2.1121e-09	2.353e-08	0.7943	3.993e-06	1.274e-05	1.2964	9.306e-05	0.0055	0.6786	0.0126	0.0908	0.6786	0.0126	0.0908	405.683	87.6547	167.397	114.386	172.09	208.744	68028	3111N18Rik,AU41196	3	ribosomal protein L22 like 1	protein-coding	other	other
Col4a6	-8.5255	2.552e-09	2.6985e-08	-5.7	9.297e-07	3.5498e-06	-2.5329	9.1854e-05	0.0055	-2.5366	7.4546e-05	0.0038	-2.5366	7.4546e-05	0.0038	0.0026	10.2927	7.3579	2.1711	6.6871	2.3218	94216	BB11631	X	collagen, type IV, alpha 6	protein-coding	Extracellular Space	other
Blzf1	1.185	3.9806e-07	1.6906e-06	0.3988	0.001	0.0018	0.7473	9.2341e-05	0.0055	0.2954	0.0494	0.2017	0.2954	0.0494	0.2017	14.9823	6.3457	5.4211	6.0289	9.8985	10.5069	66352	173G5Rik,Blzf1l,Golgin-45,Jem-1	1	basic leucine zipper nuclear factor 1	protein-coding	Cytoplasm	transcription regulator
Hnrnph2	0.3778	3.7266e-06	1.1859e-05	-0.0322	0.4837	0.5225	0.4207	9.2665e-05	0.0055	0.2149	0.0125	0.0905	0.2149	0.0125	0.0905	117.088	81.0965	73.3499	84.2286	90.6224	107.726	56258	DXHXS1271E,Ftp-3,Ftp3,H',HNRNP,Hnrph2	X	heterogeneous nuclear ribonucleoprotein H2	protein-coding	Nucleus	other
Dgkg	-2.4845	0.0022	0.0037	0.3658	0.5991	0.6358	-2.426	9.1942e-05	0.0055	-1.9764	0.0004	0.011	-1.9764	0.0004	0.011	0.0393	1.218	0.9103	0.2826	0.69	0.2687	110197	2955E17Rik,9kDa,AI854428,Dagk3,E431K23Rik,mKIAA4131	16	diacylglycerol kinase, gamma	protein-coding	other	other
Ccl3	0.783	0.0038	0.0062	3.7739	1.8965e-07	9.2437e-07	-2.9022	9.4449e-05	0.0055	0.6588	0.1183	0.3264	0.6588	0.1183	0.3264	463.683	246.524	479.547	408.446	1240.33	40.649	20302	AI32384,GS19-1,LD78alpha,MIP-1alpha,MIP1-(a),MIP1-alpha,Mip1a,Scya3	11	chemokine (C-C motif) ligand 3	protein-coding	Extracellular Space	cytokine
Fam178a	-0.1881	0.072	0.0922	0.7392	1.14e-05	3.1971e-05	-0.9472	9.3682e-05	0.0055	-0.9444	9.449e-05	0.0046	-0.9444	9.449e-05	0.0046	26.5733	27.2214	15.2231	12.721	16.7487	14.3261	226151	3632432H19,63443O7Rik,AU14917	19	family with sequence similarity 178, member A	protein-coding	other	other
Ier5	-0.2633	0.0812	0.1029	0.6259	0.001	0.0018	-0.9028	9.4031e-05	0.0055	0.0981	0.533	0.7351	0.0981	0.533	0.7351	67.0661	71.6916	59.0858	69.1828	78.7942	39.3552	15939		1	immediate early response 5	protein-coding	other	other
Lpcat3	0.113	0.1254	0.1537	-0.4372	3.0738e-05	7.6685e-05	0.5686	9.1965e-05	0.0055	0.0314	0.7584	0.8759	0.0314	0.7584	0.8759	55.4729	45.7676	49.0929	40.3675	36.0684	66.8881	14792	C3f,Grcc3f,Lpcat,Lpeat,Lplat5,Lpsat,Mboat5,Moact5,Oact5,PTG	6	lysophosphatidylcholine acyltransferase 3	protein-coding	Plasma Membrane	enzyme
Hipk2	0.1059	0.347	0.3886	0.9989	4.4867e-06	1.413e-05	-0.865	9.4375e-05	0.0055	-0.7254	0.0004	0.0104	-0.7254	0.0004	0.0104	21.677	17.9535	4.2242	9.1609	6.9055	10.0875	15258	11114O2Rik,B23339E18Rik,Stank	6	homeodomain interacting protein kinase 2	protein-coding	Nucleus	kinase
Zzef1	-2.0385	1.5888e-09	1.8699e-08	-1.4055	1.0892e-07	5.8744e-07	-0.6503	9.7416e-05	0.0056	-0.5109	0.0007	0.0156	-0.5109	0.0007	0.0156	3.5365	13.7336	5.63	8.3596	9.7128	8.8486	195018	84345D5Rik,BC51585,C1399L13Rik,C85424,mKIAA399	11	zinc finger, ZZ-type with EF hand domain 1	protein-coding	other	other
Myo1e	-2.1966	2.4988e-07	1.142e-06	-0.9469	0.0008	0.0014	-1.2757	9.5843e-05	0.0056	-0.6806	0.0094	0.0767	-0.6806	0.0094	0.0767	49.283	195.924	129.852	128.119	100.775	91.9841	71602	2312N23Rik,91323P14Rik,AA47778,myosin-1e,myr 3	9	myosin IE	protein-coding	Cytoplasm	enzyme
Serping1	-3.1691	0.0001	0.0002	0.8558	0.1791	0.2093	-3.2926	9.6761e-05	0.0056	-0.3272	0.4713	0.69	-0.3272	0.4713	0.69	0.0694	4.2162	11.404	3.0602	8.897	0.4625	12258	C1INH,C1nh	2	serine (or cysteine) peptidase inhibitor, clade G, member 1	protein-coding	Extracellular Space	other
Scrt2	-0.3368	0.5658	0.605	-5.1109	7.7621e-07	3.0509e-06	4.5035	9.7878e-05	0.0056	-0.658	0.5104	0.7201	-0.658	0.5104	0.7201	0	0.0884	0.0343	0.1313	0.0304	2.8184	545474	AW6659	2	scratch homolog 2, zinc finger protein (Drosophila)	protein-coding	other	other
Six3	-6.3925	7.54e-09	6.3361e-08	-2.5579	0.0003	0.0006	-3.1171	9.9065e-05	0.0057	-3.2911	6.7012e-05	0.0036	-3.2911	6.7012e-05	0.0036	0	3.6016	4.0953	0.4752	0.8982	0.668	20473	E13112M24Rik,Six3a,Six3alpha,Six3b,Six3beta	17	sine oculis-related homeobox 3	protein-coding	Nucleus	transcription regulator
Sorbs3	-7.0981	3.1458e-08	1.9982e-07	-4.4676	1.9851e-05	5.1946e-05	-2.1687	0.0001	0.0057	-0.7901	0.022	0.1262	-0.7901	0.022	0.1262	0.0204	14.1929	39.545	6.9772	41.9805	3.3971	20410	SCAM-1,SH3P3,Sh3d4,vinexin-g	14	sorbin and SH3 domain containing 3	protein-coding	Cytoplasm	other
Ttc39c	-0.5907	0.0106	0.0159	-1.6962	5.0558e-07	2.1176e-06	0.9311	0.0001	0.0057	0.8068	0.0004	0.0107	0.8068	0.0004	0.0107	1.6763	5.5608	4.8832	7.214	5.7474	10.4458	72747	178N2Rik,281439F2Rik	18	tetratricopeptide repeat domain 39C	protein-coding	other	other
Rpe65	-0.2641	0.2581	0.2974	1.3561	6.263e-05	0.0001	-2.1207	9.9747e-05	0.0057	-2.0569	0.0001	0.0056	-2.0569	0.0001	0.0056	0	0.1497	0.8191	0.0136	0.8792	0.0216	19892	65kDa,A9329L6Rik,LCA2,Mord1,RP2,rd12	3	retinal pigment epithelium 65	protein-coding	Cytoplasm	enzyme
Bcl11a	-0.7898	0.3929	0.4348	-6.2226	2.9527e-06	9.7811e-06	4.6217	0.0001	0.0057	-0.9835	0.3741	0.6086	-0.9835	0.3741	0.6086	0.0028	0.1907	0.3594	0.128	0.3645	5.3189	14025	28147E18Rik,BCL-11A,Ctip1,D9321L15Rik,Evi9,Evi9a,Evi9b,Evi9c,mKIAA189	11	B cell CLL/lymphoma 11A (zinc finger protein)	protein-coding	Nucleus	transcription regulator
Stat1	-2.7102	5.0251e-13	7.1636e-11	-3.3287	4.1701e-14	1.4293e-11	0.6467	0.0001	0.0058	2.0226	5.6797e-10	2.7677e-06	2.0226	5.6797e-10	2.7677e-06	14.2923	82.1621	38.1696	347.85	37.6184	128.528	20846	215J2Rik,AA48197	1	signal transducer and activator of transcription 1	protein-coding	Nucleus	transcription regulator
Tmx4	-1.8064	2.9375e-10	5.1918e-09	-2.531	5.2903e-12	2.9286e-10	0.7387	0.0001	0.0058	-0.2207	0.1218	0.3313	-0.2207	0.1218	0.3313	8.7685	28.1215	23.3708	21.1088	25.3917	46.7077	52837	281417D4Rik,4935L8Rik,AI843224,AW46784,D2Bwg1356e,Txndc13,mKIAA1162	2	thioredoxin-related transmembrane protein 4	protein-coding	Cytoplasm	enzyme
Col12a1	-9.5546	3.0919e-09	3.1345e-08	-6.8176	1.9091e-07	9.2966e-07	-2.7592	0.0001	0.0058	-1.9306	0.0007	0.0158	-1.9306	0.0007	0.0158	0.0037	17.6602	10.522	5.0619	38.4713	2.9556	12816		9	collagen, type XII, alpha 1	protein-coding	Extracellular Space	other
Rock2	0.5372	1.7024e-07	8.2279e-07	1.3548	1.0544e-11	4.5905e-10	-0.8357	0.0001	0.0058	-0.5857	0.0017	0.0277	-0.5857	0.0017	0.0277	45.917	28.7743	15.8368	17.7906	53.2392	16.2613	19878	B23113H15Rik,ROKalpha,Rho-kinase,Rock-II,Rock2m,mKIAA619	12	Rho-associated coiled-coil containing protein kinase 2	protein-coding	Cytoplasm	kinase
Ptpn13	-5.3448	1.2923e-06	4.6981e-06	-1.1052	0.1539	0.1819	-3.2899	0.0001	0.0058	-2.9118	0.0002	0.0068	-2.9118	0.0002	0.0068	0.0107	2.4834	2.518	0.4031	2.3023	0.4581	19249	AI324989,PTP-BL,PTPL1,Ptpri,RIP	5	protein tyrosine phosphatase, non-receptor type 13	protein-coding	Cytoplasm	phosphatase
St3gal5	-1.0468	1.9858e-06	6.8411e-06	-0.0908	0.4767	0.5156	-0.9718	0.0001	0.0058	-0.0164	0.923	0.9654	-0.0164	0.923	0.9654	49.8144	91.9696	77.3688	83.2853	80.9981	47.945	20454	3S-T,Siat9,[a]2	6	ST3 beta-galactoside alpha-2,3-sialyltransferase 5	protein-coding	Cytoplasm	enzyme
Hsd17b12	0.5966	5.1279e-06	1.5813e-05	0.0947	0.2174	0.2505	0.5222	0.0001	0.0058	0.2176	0.0359	0.1685	0.2176	0.0359	0.1685	243.538	146.122	161.606	155.617	163.991	208.525	56348	26151O5Rik,AI172963,KIK-I,Kik1	2	hydroxysteroid (17-beta) dehydrogenase 12	protein-coding	Cytoplasm	enzyme
Ccdc8	-2.1248	0.0032	0.0054	0.7174	0.2356	0.2697	-2.9064	0.0001	0.0058	-0.2938	0.5297	0.7343	-0.2938	0.5297	0.7343	0.0201	1.2999	1.4894	0.7268	4.1468	0.174	434130	ENSMUSG41117	7	coiled-coil domain containing 8	protein-coding	other	other
Gli2	-3.8118	1.2048e-08	9.1593e-08	-0.2603	0.3519	0.3902	-3.6038	0.0001	0.0059	-2.7972	0.0007	0.0158	-2.7972	0.0007	0.0158	0	0.5362	0.6	0.1288	0.9103	0.0399	14633	AW546128	1	GLI-Kruppel family member GLI2	protein-coding	Nucleus	transcription regulator
Pacsin2	-1.6294	2.1535e-07	1.005e-06	-0.7471	0.0004	0.0008	-0.916	0.0001	0.0059	-0.2267	0.1808	0.4115	-0.2267	0.1808	0.4115	44.0643	121.945	84.8207	100.178	100.712	67.2314	23970	AI197433	15	protein kinase C and casein kinase substrate in neurons 2	protein-coding	Cytoplasm	transporter
Trmt1l	0.5071	0.0007	0.0014	1.4036	3.1957e-07	1.4368e-06	-0.8415	0.0001	0.0059	0.0171	0.8987	0.9538	0.0171	0.8987	0.9538	25.2976	16.1639	13.3207	13.1391	11.0828	9.3272	98685	1195F2Rik,AW226554,C1orf25,Trm1-like,Trm1l	1	tRNA methyltransferase 1 like	protein-coding	other	enzyme
Msr1	-6.8521	2.737e-08	1.7707e-07	-5.5225	2.8329e-07	1.2979e-06	-1.3591	0.0001	0.006	0.4312	0.0923	0.2842	0.4312	0.0923	0.2842	4.374	587.008	492.448	807.737	432.659	251.001	20288	MRS-A,MSR,MSR-A,SR-AI,SR-AII,Scara1,Scvr	8	macrophage scavenger receptor 1	protein-coding	Plasma Membrane	transmembrane receptor
Nek11	-2.2165	8.1541e-07	3.1379e-06	-0.1507	0.5224	0.561	-2.3141	0.0001	0.006	-1.5501	0.0022	0.0322	-1.5501	0.0022	0.0322	0	0.5156	1.1156	0.1357	0.3365	0.1025	208583	4932416N14Rik	9	NIMA (never in mitosis gene a)-related expressed kinase 11	protein-coding	other	other
Arhgap27	-1.6977	8.415e-07	3.2262e-06	-0.641	0.0058	0.0088	-1.0503	0.0001	0.006	-0.244	0.1869	0.4185	-0.244	0.1869	0.4185	9.8196	25.1837	17.7708	18.1331	10.7007	12.7294	544817	23169I4Rik,573442P18Rik,Gm21552,Sh3d2	11	Rho GTPase activating protein 27	protein-coding	other	other
Kcnn2	0.9975	0.0157	0.0228	-0.9332	0.023	0.0311	2.8186	0.0001	0.006	-0.2923	0.5944	0.7773	-0.2923	0.5944	0.7773	0	0.0242	0.2564	0.0123	0.5005	0.3781	140492	KCa2.2,SK2,SKCA2,fri	18	potassium intermediate/small conductance calcium-activated channel, subfamily N, member 2	protein-coding	other	other
Vps52	0.1217	0.1556	0.1872	-0.4172	0.0002	0.0004	0.5532	0.0001	0.006	0.1733	0.1041	0.304	0.1733	0.1041	0.304	51.0094	41.9351	37.8483	40.8543	37.0897	60.5895	224705	ARE1,D1368D18,D4341K17Rik,SAC2,Sacm2l,tclw5	17	vacuolar protein sorting 52 (yeast)	protein-coding	other	other
Iqsec2	-2.7764	8.3551e-11	2.0548e-09	-2.1647	1.6025e-09	1.915e-08	-0.6137	0.0001	0.0061	-0.1367	0.2182	0.4558	-0.1367	0.2182	0.4558	2.1227	16.596	9.8239	13.2871	10.5302	10.913	245666	Brag1,mKIAA522	X	IQ motif and Sec7 domain 2	protein-coding	other	other
Plin2	-3.6382	3.2086e-10	5.5835e-09	-2.6388	1.3145e-08	1.0293e-07	-1.1004	0.0001	0.0061	-0.6866	0.0043	0.0479	-0.6866	0.0043	0.0479	218.166	2658.55	1346.61	1865.48	815.93	1460.85	11520	AA47157,ADPH,Adfp,Adrp	4	perilipin 2	protein-coding	Plasma Membrane	other
Nid2	-7.0297	1.5897e-09	1.8699e-08	-4.8497	1.9754e-07	9.5819e-07	-2.1018	0.0001	0.0061	-1.2232	0.0022	0.0322	-1.2232	0.0022	0.0322	0.0222	18.1688	25.7559	7.0541	29.2925	4.8595	18074	AW547149,Ly111,NID-2,entactin-2,nidogen-2	14	nidogen 2	protein-coding	Extracellular Space	other
Foxj1	-6.3697	1.7629e-08	1.2418e-07	-2.4349	0.0015	0.0025	-3.2345	0.0001	0.0061	-3.4868	7.4926e-05	0.0038	-3.4868	7.4926e-05	0.0038	0.0413	16.0323	41.1379	2.7493	8.6641	2.397	15223	FKHL-13,HFH-4,Hfh4	11	forkhead box J1	protein-coding	Nucleus	transcription regulator
Synpo	-2.9874	3.5173e-08	2.1953e-07	-0.1087	0.7209	0.7515	-2.4834	0.0001	0.0061	-1.09	0.0068	0.0631	-1.09	0.0068	0.0631	0.6172	9.7561	11.8542	4.6221	39.5076	2.1838	104027	93217H17Rik,913229N11,93314I15Rik,AW46661	18	synaptopodin	protein-coding	Cytoplasm	other
Vma21	0.6898	8.0414e-08	4.3734e-07	0.0316	0.5703	0.6082	0.6819	0.0001	0.0061	0.4697	0.0023	0.0324	0.4697	0.0023	0.0324	44.5596	24.7483	30.5172	29.6579	37.8338	38.9122	67048	2613H6Rik,AI84175	X	VMA21 vacuolar H+-ATPase homolog (S. cerevisiae)	protein-coding	Cytoplasm	other
Tmem119	2.0977	1.8121e-07	8.675e-07	0.3794	0.0131	0.0186	1.3956	0.0001	0.0061	1.1064	0.001	0.0202	1.1064	0.001	0.0202	13.9945	4.5977	23.8791	7.0236	16.6903	11.5807	231633	AW28946,BC256,obif	5	transmembrane protein 119	protein-coding	other	other
Tchh	2.5222	2.0267e-07	9.5329e-07	6.5111	3.8062e-11	1.1504e-09	-3.4362	0.0001	0.0061	-2.8441	0.0005	0.0122	-2.8441	0.0005	0.0122	4.8792	1.3261	1.1359	0.2768	2.359	0.1251	99681	AHF,AI5978,Thh	3	trichohyalin	protein-coding	other	other
Fam13b	-1.2489	2.5088e-05	6.5194e-05	0.0804	0.7171	0.748	-1.2662	0.0001	0.0061	-0.5626	0.0168	0.1068	-0.5626	0.0168	0.1068	7.4531	18.0937	5.4654	10.197	22.2212	7.7785	225358	26124E2Rik,AW6714,AW546153	18	family with sequence similarity 13, member B	protein-coding	other	other
Hmga2	-0.6303	0.0602	0.0782	1.6261	0.0013	0.0023	-2.1953	0.0001	0.0061	-1.4617	0.0017	0.0276	-1.4617	0.0017	0.0276	30.3736	42.0816	29.7781	12.9903	13.4223	11.7549	15364	94383A2Rik,HMGI-C,Hmgic,pg,pygmy	10	high mobility group AT-hook 2	protein-coding	Nucleus	enzyme
Pde4d	-1.3076	0.1778	0.2116	-4.7215	3.4498e-05	8.4987e-05	2.9189	0.0001	0.0061	0.9549	0.1311	0.3453	0.9549	0.1311	0.3453	0.0879	1.1826	1.3814	1.6457	1.8096	9.036	238871	96311N22Rik,Dpde3	13	phosphodiesterase 4D, cAMP specific	protein-coding	other	other
Anks3	0.152	0.432	0.4741	1.9568	7.4289e-06	2.1979e-05	-1.4563	0.0001	0.0061	-0.5732	0.0249	0.1359	-0.5732	0.0249	0.1359	9.8194	9.5817	4.5546	4.8611	10.94	3.8368	72615	2767D9Rik,C81345,mKIAA1977	16	ankyrin repeat and sterile alpha motif domain containing 3	protein-coding	Nucleus	transcription regulator
Ormdl3	-1.7224	4.2236e-09	3.9925e-08	-1.0294	1.5354e-06	5.5023e-06	-0.7028	0.0001	0.0062	-0.3887	0.0077	0.0679	-0.3887	0.0077	0.0679	13.3802	43.3596	42.2215	27.7351	46.7344	27.0376	66612	28111N17Rik,AI315223	11	ORM1-like 3 (S. cerevisiae)	protein-coding	Cytoplasm	other
Hip1	-0.8465	1.7759e-05	4.7697e-05	-0.071	0.574	0.6115	-0.7991	0.0001	0.0062	-0.5311	0.0029	0.0374	-0.5311	0.0029	0.0374	28.0211	44.6366	27.4014	28.7872	30.6392	26.5762	215114	26119B9Rik,A9314B11Rik,E13315I21Rik,mKIAA4113	5	huntingtin interacting protein 1	protein-coding	other	other
Gltscr1	-0.5579	0.0001	0.0003	0.4246	0.0032	0.005	-0.9107	0.0001	0.0062	-0.2489	0.114	0.3193	-0.2489	0.114	0.3193	4.3759	6.6888	4.8884	4.5881	3.8135	3.7504	243842		7	glioma tumor suppressor candidate region gene 1	protein-coding	other	other
Agbl2	-2.3156	0.0003	0.0005	0.5554	0.2317	0.2656	-3.3547	0.0001	0.0062	-1.3709	0.032	0.1583	-1.3709	0.032	0.1583	0	0.4345	0.9181	0.1164	1.2461	0.0565	271813	493524K4,A4381C19Rik,CCP2	2	ATP/GTP binding protein-like 2	protein-coding	other	other
Lppr3	2.4699	7.1864e-05	0.0002	-0.133	0.6923	0.7245	2.0374	0.0001	0.0063	-0.1806	0.6867	0.8347	-0.1806	0.6867	0.8347	1.8984	1.1765	2.3967	0.5214	2.7688	4.7879	216152	Prg2	10	lipid phosphate phosphatase-related protein type 3	protein-coding	other	other
Grasp	2.3012	0.0001	0.0003	-0.3985	0.2826	0.3193	2.2276	0.0001	0.0063	0.2946	0.5341	0.7357	0.2946	0.5341	0.7357	0.8379	1.0165	1.12	0.6459	4.4131	4.3096	56149	tamalin	15	GRP1 (general receptor for phosphoinositides 1)-associated scaffold protein	protein-coding	Plasma Membrane	other
Ldha	1.5009	4.3853e-12	2.7703e-10	1.0858	1.3624e-10	2.8916e-09	0.4629	0.0001	0.0064	0.1096	0.2136	0.4505	0.1096	0.2136	0.4505	2456.32	964.319	1135.29	1081.06	1028.89	1323.28	16828	Ldh1,Ldhm,l7R2	7	lactate dehydrogenase A	protein-coding	Cytoplasm	enzyme
Zswim6	-2.1248	3.692e-11	1.1639e-09	-2.605	3.1189e-12	2.1199e-10	0.4972	0.0001	0.0064	-0.0763	0.4182	0.6463	-0.0763	0.4182	0.6463	4.3427	18.9009	9.4837	15.2419	21.7098	26.2538	67263	2936G2Rik,mKIAA1577	13	zinc finger SWIM-type containing 6	protein-coding	other	other
Kif3b	-0.9643	4.7164e-09	4.374e-08	-0.475	8.6171e-06	2.4993e-05	-0.4939	0.0001	0.0064	-0.2631	0.0115	0.0871	-0.2631	0.0115	0.0871	20.6741	35.8006	16.0826	26.8155	23.4911	25.4777	16569	AI854312,AW549267,mKIAA359	2	kinesin family member 3B	protein-coding	Cytoplasm	transporter
Flnb	-0.5276	0.0002	0.0004	1.1257	2.622e-07	1.2183e-06	-1.702	0.0001	0.0064	-0.4781	0.1303	0.3442	-0.4781	0.1303	0.3442	26.2254	33.6621	28.5317	25.1561	106.36	10.7899	286940	AL2416,Fln-b	14	filamin, beta	protein-coding	other	other
Folh1	-0.1834	0.4312	0.4735	1.4221	4.6199e-05	0.0001	-2.1177	0.0001	0.0064	-1.9527	0.0003	0.0083	-1.9527	0.0003	0.0083	0	0.0839	0.4516	0.0085	0.6026	0.0074	53320	GCP2,mopsm	7	folate hydrolase 1	protein-coding	Plasma Membrane	peptidase
Etv5	-1.9151	3.678e-10	6.2171e-09	-1.334	2.2756e-08	1.6192e-07	-0.591	0.0001	0.0065	0.0441	0.6808	0.8311	0.0441	0.6808	0.8311	14.8889	50.9023	54.1167	46.6128	47.8467	33.9198	104156	1115E1Rik,84341F14Rik,ERM	16	ets variant 5	protein-coding	Nucleus	transcription regulator
Agap3	-0.2596	0.0004	0.0007	0.1758	0.0064	0.0096	-0.4476	0.0001	0.0065	-0.5686	1.4888e-05	0.0012	-0.5686	1.4888e-05	0.0012	48.2189	50.8073	47.7419	29.8722	41.2229	38.6833	213990	AGAP-3,AV28425,Centg3,Crag,Crag.,MRIP-1,cnt-g3	5	ArfGAP with GTPase domain, ankyrin repeat and PH domain 3	protein-coding	other	other
Dbndd2	-1.5053	5.2397e-07	2.139e-06	-0.4208	0.0261	0.0351	-1.0499	0.0001	0.0066	-0.3387	0.0768	0.2579	-0.3387	0.0768	0.2579	7.3665	20.593	29.7552	13.3152	19.6794	10.2229	52840	11117A21Rik,2922J1Rik,AU415,AW48677,D2Bwg891e,Nkip,R74724	2	dysbindin (dystrobrevin binding protein 1) domain containing 2	protein-coding	Cytoplasm	other
Rfx4	-4.2591	3.5824e-06	1.1464e-05	0.1489	0.8022	0.8258	-3.7033	0.0001	0.0066	-2.7213	0.001	0.0195	-2.7213	0.001	0.0195	0.0183	2.6652	6.0902	0.5968	1.7392	0.3624	71137	4933412G19Rik,NYD-sp1	10	regulatory factor X, 4 (influences HLA class II expression)	protein-coding	other	other
Rdh5	-2.1818	0.0021	0.0035	0.7055	0.2364	0.2705	-2.433	0.0001	0.0066	-0.8815	0.0482	0.1991	-0.8815	0.0482	0.1991	0.0747	3.365	6.0535	1.463	4.5336	0.6161	19682	9-cis,AI987873,RDH4,cRDH	10	retinol dehydrogenase 5	protein-coding	Cytoplasm	enzyme
Dll3	2.407	0.0107	0.0161	-1.3174	0.1261	0.1513	4.5728	0.0001	0.0066	0.7438	0.4288	0.6552	0.7438	0.4288	0.6552	0.022	0.012	0.1019	0.0812	0.0869	1.4616	13389	pu,pudgy	7	delta-like 3 (Drosophila)	protein-coding	Extracellular Space	other
Plekhg3	-0.1907	0.4237	0.4658	1.7293	0.0003	0.0006	-1.7	0.0001	0.0066	-0.735	0.0158	0.1033	-0.735	0.0158	0.1033	9.1702	9.6975	7.1437	4.59	12.004	3.4637	263406	BC3417	12	pleckstrin homology domain containing, family G (with RhoGef domain) member 3	protein-coding	other	other
Pbxip1	-1.897	8.6398e-12	4.1546e-10	-1.3203	5.6239e-10	8.3421e-09	-0.6008	0.0001	0.0067	-0.1724	0.1373	0.3535	-0.1724	0.1373	0.3535	25.056	82.0721	121.42	69.9109	87.936	55.7755	229534	4732463H2Rik	3	pre B cell leukemia transcription factor interacting protein 1	protein-coding	other	other
Plscr2	-4.6631	2.12e-09	2.3568e-08	-1.9892	2.4044e-05	6.1626e-05	-2.2324	0.0001	0.0067	-1.5576	0.0016	0.0272	-1.5576	0.0016	0.0272	0	3.0384	7.8677	0.8645	5.9318	0.6991	18828		9	phospholipid scramblase 2	protein-coding	Cytoplasm	other
Zbed4	1.1614	1.9603e-06	6.7607e-06	0.3706	0.0059	0.0089	0.7693	0.0001	0.0067	-0.0659	0.6664	0.8233	-0.0659	0.6664	0.8233	18.6403	7.6014	4.4441	5.8085	4.4725	12.9611	223773	179F6Rik	15	zinc finger, BED domain containing 4	protein-coding	other	other
Arhgef33	-1.4342	0.0019	0.0033	0.6166	0.1094	0.1328	-2.7756	0.0001	0.0067	-3.3212	3.096e-05	0.002	-3.3212	3.096e-05	0.002	0	0.2705	0.2995	0.0178	0.7509	0.0365	381112	Gm941	17	Rho guanine nucleotide exchange factor (GEF) 33	protein-coding	other	other
Fam57b	1.8193	0.0669	0.0862	-2.7233	0.0066	0.0099	4.0508	0.0001	0.0067	-0.4173	0.6515	0.8142	-0.4173	0.6515	0.8142	0.1043	0.24	0.3835	0.1226	0.2739	4.6476	68952	1516O1Rik,A3314J6Rik,AI413816,AW6769	7	family with sequence similarity 57, member B	protein-coding	other	other
Nol4	-1.3068	0.1486	0.1795	-7.2452	2.5062e-07	1.1729e-06	4.9583	0.0001	0.0067	-1.1042	0.3792	0.6122	-1.1042	0.3792	0.6122	0	0.1703	0.184	0.1566	0.225	6.0963	319211	1713J13Rik,493568N3Rik,Gm1262	18	nucleolar protein 4	protein-coding	other	other
Ttc23	-0.3663	0.1855	0.2197	1.8214	2.7757e-05	6.9974e-05	-1.916	0.0001	0.0067	-0.0495	0.8699	0.938	-0.0495	0.8699	0.938	0.2118	2.2175	2.6189	1.3291	5.688	0.6042	67009	1612K1Rik	7	tetratricopeptide repeat domain 23	protein-coding	other	other
Glul	-2.757	6.2527e-14	1.7986e-11	-2.3207	4.6889e-13	6.3455e-11	-0.4497	0.0001	0.0068	-0.7511	1.0175e-06	0.0002	-0.7511	1.0175e-06	0.0002	89.0396	551.614	260.304	338.388	204.99	413.889	14645	GS,Glns	1	glutamate-ammonia ligase (glutamine synthetase)	protein-coding	Cytoplasm	enzyme
Bmp6	-6.5996	5.9934e-11	1.6172e-09	-2.0406	7.6117e-05	0.0002	-3.6777	0.0001	0.0068	-2.9649	0.0005	0.0126	-2.9649	0.0005	0.0126	0	6.1753	17.2546	1.628	5.3834	0.6335	12161	D13Wsu115e,Vgr1	13	bone morphogenetic protein 6	protein-coding	Extracellular Space	growth factor
Calca	-3.2622	3.8271e-08	2.3504e-07	-0.9767	0.0025	0.004	-2.0492	0.0001	0.0068	-1.9091	0.0003	0.0084	-1.9091	0.0003	0.0084	0	2.9061	0.5418	0.4224	1.1322	0.6569	12310	CA,CGRP-1,CGRP1,Calc,Calc1,Cgrp,Ct,Ctn	7	calcitonin/calcitonin-related polypeptide, alpha	protein-coding	Extracellular Space	other
Ccar1	0.8398	3.0453e-06	9.9385e-06	1.7394	3.2303e-09	3.3336e-08	-0.9156	0.0001	0.0068	-0.5961	0.0033	0.0413	-0.5961	0.0033	0.0413	61.0223	30.7264	19.2655	17.9708	29.1727	16.4829	67500	261511G16Rik,94336H15Rik,Carp1	10	cell division cycle and apoptosis regulator 1	protein-coding	Nucleus	transcription regulator
Gm15698	-1.2355	8.2737e-05	0.0002	1.4221	2.0974e-05	5.4547e-05	-3.6804	0.0001	0.0068	-2.7014	0.0015	0.0255	-2.7014	0.0015	0.0255	0	1.0201	17.009	0.0844	6.2883	0.0221	217066	OTTMUSG135,OTTMUSG2548	11	transcription elongation factor B (SIII), polypeptide 2 pseudogene	pseudo	other	other
Ttc25	1.5325	0.0005	0.001	4.1252	3.8071e-08	2.4591e-07	-2.5423	0.0001	0.0068	-1.0806	0.0304	0.1537	-1.0806	0.0304	0.1537	0.4206	0.9038	1.6533	0.2446	0.5485	0.175	74407	493344O19Rik	11	tetratricopeptide repeat domain 25	protein-coding	Cytoplasm	other
Rem2	2.6687	0.0011	0.002	-0.2275	0.7215	0.752	3.701	0.0001	0.0068	1.2542	0.1053	0.3059	1.2542	0.1053	0.3059	0.0323	0.0271	0.0626	0.0583	0.3642	0.9386	140743	AW411893	14	rad and gem related GTP binding protein 2	protein-coding	other	other
Efna2	1.2289	0.0043	0.0069	-0.7793	0.0409	0.0535	1.7296	0.0001	0.0068	1.2979	0.0018	0.0289	1.2979	0.0018	0.0289	0.0955	0.5083	0.5413	0.6609	2.1281	1.8545	13637	CEK7L,Elf1,Epl6,Eplg6,Lerk6	10	ephrin A2	protein-coding	Plasma Membrane	kinase
Mxi1	-0.1893	0.0179	0.0257	-0.8327	5.2675e-08	3.2205e-07	0.6542	0.0001	0.0068	-0.4598	0.0028	0.0371	-0.4598	0.0028	0.0371	29.7454	30.1695	25.2138	19.1203	20.4929	47.0826	17859	ENSMUSG6785,Gm1197,Mad2,bHLHc11	19	Max interacting protein 1	protein-coding	Nucleus	transcription regulator
Dlx1	0.2262	0.8548	0.8724	-4.9872	0.0002	0.0004	4.2657	0.0001	0.0068	-0.5611	0.6021	0.7825	-0.5611	0.6021	0.7825	0.1333	0.656	0.396	0.3266	0.707	12.4578	13390	Dlx,Dlx-1	2	distal-less homeobox 1	protein-coding	Nucleus	transcription regulator
Clcf1	-7.4419	9.21e-10	1.2292e-08	-3.1047	9.4504e-05	0.0002	-3.5438	0.0002	0.007	-2.383	0.0008	0.017	-2.383	0.0008	0.017	0.0296	42.2689	10.1447	13.4962	12.4782	4.6298	56708	Bsf3,CLC	19	cardiotrophin-like cytokine factor 1	protein-coding	Extracellular Space	cytokine
Lnpep	-1.6746	1.7009e-08	1.2065e-07	-1.0257	3.3821e-06	1.1018e-05	-0.6602	0.0002	0.007	-0.2237	0.0862	0.2734	-0.2237	0.0862	0.2734	15.4196	44.1351	6.6958	33.4319	16.1727	27.8227	240028	2139L7Rik,473249P18Rik,CAP,IRAP,PLAP,gp16,vp165	17	leucyl/cystinyl aminopeptidase	protein-coding	other	other
Plp1	3.4139	0.0287	0.0395	-3.9571	0.0011	0.002	6.2903	0.0002	0.007	-1.5512	0.3616	0.599	-1.5512	0.3616	0.599	0.5144	0.2976	0.6563	0.1666	0.5472	21.5552	18823	DM2,Plp,jimpy,jp,msd,rsh	X	proteolipid protein (myelin) 1	protein-coding	Plasma Membrane	other
Prdm16	-7.3407	9.9873e-12	4.6099e-10	-5.8349	3.8819e-10	6.3293e-09	-1.2168	0.0002	0.0071	-0.5982	0.0122	0.09	-0.5982	0.0122	0.09	0	2.6262	1.8989	1.329	2.2192	1.2316	70673	573557K1Rik,csp1,mel1	4	PR domain containing 16	protein-coding	Nucleus	transcription regulator
Col4a3	-0.8431	0.1122	0.1386	2.3386	0.0007	0.0012	-2.8213	0.0002	0.0071	-1.4673	0.011	0.0845	-1.4673	0.011	0.0845	0.0349	0.528	1.3765	0.1517	3.3146	0.0637	12828	[a]3(IV),alpha3(IV)	1	collagen, type IV, alpha 3	protein-coding	Extracellular Space	other
Fbxl20	-2.4997	7.9829e-10	1.0972e-08	-1.8961	1.8873e-08	1.3876e-07	-0.6195	0.0002	0.0072	-0.7007	5.3588e-05	0.003	-0.7007	5.3588e-05	0.003	3.6513	19.8968	8.3516	10.5675	12.8531	13.0209	72194	261511F2Rik,4632423N9Rik,AI849362,AL11796,C86145,Fbl2,Scr,mKIAA4147	11	F-box and leucine-rich repeat protein 20	protein-coding	other	other
Plin4	-1.5274	0.004	0.0066	0.5814	0.1946	0.226	-2.8176	0.0002	0.0072	-3.7726	1.3214e-05	0.0011	-3.7726	1.3214e-05	0.0011	0	0.1755	0.5393	0.0044	0.2223	0.0231	57435	S3-12,mKIAA1881	17	perilipin 4	protein-coding	Cytoplasm	other
Iffo2	-0.5354	1.4644e-05	4.0111e-05	0.0042	0.9575	0.9628	-0.53	0.0002	0.0073	-0.0863	0.3767	0.6105	-0.0863	0.3767	0.6105	10.7154	13.9207	10.9737	10.9794	10.4495	9.6919	212632	C79267	4	intermediate filament family orphan 2	protein-coding	other	other
Lpl	-1.8661	2.4064e-07	1.1085e-06	-0.8369	0.0005	0.001	-1.0939	0.0002	0.0075	-0.5016	0.0284	0.1482	-0.5016	0.0284	0.1482	438.204	1699.85	848.092	1427.95	679.745	885.24	16956		8	lipoprotein lipase	protein-coding	Cytoplasm	enzyme
Actn1	-0.9303	7.6702e-06	2.251e-05	-0.011	0.9308	0.94	-0.9524	0.0002	0.0075	-0.5897	0.0057	0.0576	-0.5897	0.0057	0.0576	108.951	188.211	167.484	125.811	487.78	102.495	109711	31123F1Rik,Actn1a	12	actinin, alpha 1	protein-coding	other	other
Acap2	-0.5293	2.4815e-05	6.4579e-05	0.0545	0.5051	0.5437	-0.5929	0.0002	0.0075	-0.125	0.272	0.5153	-0.125	0.272	0.5153	29.6536	38.2717	18.6286	31.9199	31.5047	25.6214	78618	4832442G16,95339J15Rik,CNT-B2,Centb2,mKIAA41	16	ArfGAP with coiled-coil, ankyrin repeat and PH domains 2	protein-coding	other	other
Crygs	-1.4376	0.0028	0.0046	1.3561	0.0038	0.0059	-3.6235	0.0002	0.0075	-2.3483	0.0037	0.0439	-2.3483	0.0037	0.0439	0	1.3599	4.9815	0.2752	0.6646	0.0562	12970	AI32713,Opj,rncat	16	crystallin, gamma S	protein-coding	other	other
Gng12	-0.493	0.0037	0.006	-1.2472	1.0019e-06	3.7841e-06	0.7819	0.0002	0.0075	0.0729	0.6263	0.7987	0.0729	0.6263	0.7987	58.2691	73.0837	66.2085	72.0911	83.9217	123.707	14701	2135F15Rik,AA536815,AI115529,AI31417,AI842738	6	guanine nucleotide binding protein (G protein), gamma 12	protein-coding	Plasma Membrane	enzyme
Deptor	0.7466	0.0068	0.0105	2.826	7.455e-06	2.2043e-05	-1.7986	0.0002	0.0075	-1.4495	0.0007	0.0156	-1.4495	0.0007	0.0156	8.9967	4.9171	0.958	1.3487	1.1374	1.6561	97998	Depdc6	15	DEP domain containing MTOR-interacting protein	protein-coding	other	other
Rab3c	-0.4728	0.6556	0.6894	-6.9684	3.7988e-06	1.2195e-05	5.7992	0.0002	0.0075	0.3723	0.7927	0.8976	0.3723	0.7927	0.8976	0	0.0467	0.105	0.0927	0.0179	2.9417	67295	2762I1Rik,31115B8Rik,31137E15Rik,AI85886	13	RAB3C, member RAS oncogene family	protein-coding	other	other
4931428F04Rik	2.2215	1.399e-07	6.9752e-07	0.6924	0.001	0.0018	1.1451	0.0002	0.0076	1.0227	0.0005	0.0128	1.0227	0.0005	0.0128	4.1375	1.7357	2.2988	2.331	2.9754	3.8669	74356	AI426165,Kiaa895l	8	RIKEN cDNA 4931428F04 gene	protein-coding	other	other
Wdr78	0.8956	0.0064	0.01	3.3761	7.4375e-08	4.2607e-07	-2.1208	0.0002	0.0076	-1.1347	0.01	0.0799	-1.1347	0.01	0.0799	0.3999	1.0872	1.7326	0.3772	1.2482	0.2936	242584	BC28975	4	WD repeat domain 78	protein-coding	other	other
Hmgn2	2.2532	3.1378e-09	3.1711e-08	1.3235	5.2181e-07	2.1754e-06	0.9507	0.0002	0.0077	0.3969	0.0467	0.1953	0.3969	0.0467	0.1953	632.296	121.919	215.778	142.717	263.056	238.429	15331	HMG-17,Hmg17	4	high mobility group nucleosomal binding domain 2	protein-coding	Nucleus	other
Igfbp2	-11.1424	9.3614e-07	3.5441e-06	-8.5236	1.3787e-05	3.7682e-05	-2.7231	0.0002	0.0077	-2.0292	0.0016	0.0272	-2.0292	0.0016	0.0272	0.128	1028.03	2098.15	304.934	3506.81	189.159	16008	AI255832,IBP-2,Igfbp-2,mIGFBP-2	1	insulin-like growth factor binding protein 2	protein-coding	Extracellular Space	other
Smim18	2.0695	0.0007	0.0013	0.5324	0.264	0.2997	2.0457	0.0002	0.0077	0.2314	0.5689	0.7613	0.2314	0.5689	0.7613	0.0334	0	0	0	0	0.3343	72632	279O3Rik,AI835723	8	small integral membrane protein 18	protein-coding	other	other
Dvl1	-0.241	0.0075	0.0115	0.8801	7.4191e-07	2.943e-06	-1.0986	0.0002	0.0077	-0.8212	0.0012	0.0231	-0.8212	0.0012	0.0231	18.7057	19.8018	13.1975	9.9582	18.6834	9.5844	13542	Dvl,mKIAA429	4	dishevelled, dsh homolog 1 (Drosophila)	protein-coding	Cytoplasm	other
Fa2h	1.0567	0.0311	0.0425	-1.1935	0.0185	0.0255	3.0123	0.0002	0.0077	-0.3963	0.5251	0.7311	-0.3963	0.5251	0.7311	0	0.0312	0.008	0	0.0247	0.3538	338521	FAAH,Faxdc1,G6355L8Rik	8	fatty acid 2-hydroxylase	protein-coding	other	other
Zfp217	0.2194	0.2324	0.2703	1.4742	1.85e-05	4.871e-05	-1.2153	0.0002	0.0077	-0.2668	0.2191	0.457	-0.2668	0.2191	0.457	20.0565	15.4001	5.8609	10.7104	6.3264	7.0529	228913	4933431C8Rik,AW987152,Gm562,ZABC1,Znf217	2	zinc finger protein 217	protein-coding	other	other
Adamtsl4	-6.9159	4.9065e-09	4.4934e-08	-3.163	0.0001	0.0003	-3.0812	0.0002	0.0078	-1.6486	0.0032	0.0401	-1.6486	0.0032	0.0401	0.0105	8.9384	8.5385	3.6676	11.0306	1.2625	229595	ADAMTSL-4,Tsrc1	3	ADAMTS-like 4	protein-coding	other	other
Rpl34	2.1939	9.6775e-10	1.2742e-08	1.1574	3.3871e-07	1.5104e-06	1.065	0.0002	0.0079	0.6796	0.0056	0.0568	0.6796	0.0056	0.0568	874.204	175.492	248.785	244.364	313.243	358.983	68436	111I22Rik	3	ribosomal protein L34	protein-coding	Cytoplasm	other
Sec14l1	-1.2178	9.7072e-10	1.2742e-08	-1.643	2.9272e-11	9.5841e-10	0.4391	0.0002	0.0079	-0.1154	0.189	0.421	-0.1154	0.189	0.421	33.8079	64.7167	63.7047	54.5182	47.5913	88.6298	74136	1217E4Rik,28112L19Rik,Naa-35	11	SEC14-like 1 (S. cerevisiae)	protein-coding	Cytoplasm	transporter
Entpd2	-4.8849	1.2317e-08	9.3149e-08	-1.2288	0.0057	0.0087	-3.1931	0.0002	0.0079	-1.9663	0.0043	0.0479	-1.9663	0.0043	0.0479	0	3.3419	7.6012	0.9297	1.7495	0.3449	12496	Cd39l1,NTPDase2	2	ectonucleoside triphosphate diphosphohydrolase 2	protein-coding	Cytoplasm	enzyme
Heatr1	1.2697	1.8928e-08	1.3137e-07	1.9596	3.1505e-10	5.4106e-09	-0.7014	0.0002	0.0079	-0.2054	0.1331	0.3481	-0.2054	0.1331	0.3481	47.9927	18.1035	9.5469	13.623	9.4407	11.1882	217995	AA517551,B1316L12Rik,BC19693	13	HEAT repeat containing 1	protein-coding	other	other
Nde1	0.8736	9.052e-06	2.6151e-05	1.7159	2.898e-08	1.9615e-07	-0.8204	0.0002	0.0079	-0.1269	0.3971	0.6277	-0.1269	0.3971	0.6277	76.9106	37.2262	42.7475	28.9033	46.3589	21.4755	67203	28127M15Rik,AU42936,AW822251,Nude,mNudE	16	nuclear distribution gene E homolog 1 (A nidulans)	protein-coding	Nucleus	other
Pcdha3	1.1371	0.0738	0.0943	-1.8646	0.0083	0.0121	3.6764	0.0002	0.0079	-0.2804	0.716	0.8522	-0.2804	0.716	0.8522	0	0.011	0.0141	0	0	0.2772	192163	mKIAA345	18	protocadherin alpha 3	protein-coding	other	other
Stmn2	-9.1989	5.4234e-14	1.7504e-11	-7.0019	3.3439e-12	2.2224e-10	-2.0914	0.0002	0.008	-2.5903	6.4446e-05	0.0035	-2.5903	6.4446e-05	0.0035	0	39.2403	51.5033	9.2656	48.1377	10.0846	20257	AI159727,SCG1,Scgn1,Stmb2	3	stathmin-like 2	protein-coding	Plasma Membrane	other
Emb	6.0441	2.2973e-11	8.4442e-10	3.7913	1.4199e-11	5.647e-10	1.7531	0.0002	0.008	0.1623	0.6806	0.8309	0.1623	0.6806	0.8309	102.316	2.3979	1.7843	1.9167	3.6494	7.7834	13723	AL22799,Gp7	13	embigin	protein-coding	Plasma Membrane	other
Tecr	0.5982	0.0017	0.0029	-0.2519	0.0996	0.1216	0.875	0.0002	0.008	0.0657	0.7004	0.8428	0.0657	0.7004	0.8428	274.887	164.584	244.256	153.174	192.589	303.472	106529	24116D23Rik,A2312P12Rik,AI173355,D17Ertd178e,Gpsn2,SC2	8	trans-2,3-enoyl-CoA reductase	protein-coding	other	other
Setx	0.1721	0.0106	0.0159	0.6847	9.7968e-08	5.3844e-07	-0.5281	0.0002	0.008	-0.6648	2.4332e-05	0.0017	-0.6648	2.4332e-05	0.0017	19.2619	15.2504	6.9588	8.451	10.285	10.6365	269254	A139N3,A9337J23Rik,AOA2,AW6766,Als4,SCAR1,Sen1,mKIAA625	2	senataxin	protein-coding	other	other
Lfng	-0.317	0.016	0.0232	0.549	0.0009	0.0016	-0.8515	0.0002	0.008	0.4168	0.0148	0.0997	0.4168	0.0148	0.0997	34.8643	38.5184	38.1027	44.2402	24.539	21.6766	16848	AW61165	5	LFNG O-fucosylpeptide 3-beta-N-acetylglucosaminyltransferase	protein-coding	Cytoplasm	enzyme
Gm10336	-0.5124	0.0222	0.0313	0.857	0.0046	0.0071	-1.2446	0.0002	0.008	-0.4718	0.0408	0.1811	-0.4718	0.0408	0.1811	7.8127	11.1524	7.0004	6.4975	6.7887	5.0205	328186	B333H21,ENSMUSG71543	13	predicted gene 10336	ncRNA	other	other
Lrrtm4	0.7958	0.2191	0.256	-3.678	7.2182e-05	0.0002	4.9474	0.0002	0.008	0.3829	0.7279	0.8577	0.3829	0.7279	0.8577	0	0.0312	0.0846	0.1078	0.0094	1.5542	243499	753419J18Rik,A2352N11	6	leucine rich repeat transmembrane neuronal 4	protein-coding	other	other
Slc38a4	6.5467	1.8682e-08	1.2994e-07	2.6893	0.0001	0.0003	4.4806	0.0002	0.0082	1.0186	0.2982	0.5417	1.0186	0.2982	0.5417	0.7652	0.0125	0	0.0253	0.2012	0.5511	69354	11112E16Rik,1712A18Rik,Ata3,mATA3,mNAT3	15	solute carrier family 38, member 4	protein-coding	Plasma Membrane	transporter
Fst	-5.844	2.2292e-08	1.4988e-07	-3.5464	1.3928e-05	3.8002e-05	-1.7697	0.0002	0.0082	-0.8457	0.0145	0.0986	-0.8457	0.0145	0.0986	0.0095	5.1388	9.6434	2.1861	13.0739	1.8121	14313	AL33346,FS	13	follistatin	protein-coding	Extracellular Space	other
Dlx1as	2.5997	0.0004	0.0007	-0.3922	0.4637	0.5027	3.1046	0.0002	0.0082	-1.6175	0.0357	0.168	-1.6175	0.0357	0.168	0.0925	0.1259	0.0251	0.04	0.0679	1.2587	111970	Dlx1os	2	distal-less homeobox 1, antisense	ncRNA	other	other
Sowahc	-0.6628	0.0012	0.0021	-1.4721	5.2329e-07	2.181e-06	0.8405	0.0002	0.0082	-0.4051	0.0325	0.1602	-0.4051	0.0325	0.1602	14.1441	20.1024	8.4412	12.9792	18.7228	35.2867	268301	4921515A4Rik,94399J1Rik,Ankrd57,C824L4Rik	10	sosondowah ankyrin repeat domain family member C	protein-coding	other	other
Gprin1	-0.8621	0.4402	0.4821	-6.6348	1.1731e-05	3.2803e-05	5.0701	0.0002	0.0082	0.4343	0.7266	0.8569	0.4343	0.7266	0.8569	0	0.1404	0.1941	0.0978	0.347	5.7248	26913	GRIN1,Z16	13	G protein-regulated inducer of neurite outgrowth 1	protein-coding	Plasma Membrane	other
Fth1	0.8607	3.665e-06	1.1689e-05	0.212	0.0595	0.0756	0.5977	0.0002	0.0083	1.3045	7.9099e-08	3.3446e-05	1.3045	7.9099e-08	3.3446e-05	16514.6	22503.3	18911.3	51401.5	16052.3	29197.5	14319	FHC,Fth,HFt,MFH	19	ferritin heavy chain 1	protein-coding	Cytoplasm	enzyme
Tfdp2	-0.5715	0.0003	0.0006	0.1341	0.297	0.3345	-0.6814	0.0002	0.0083	-0.6495	0.0003	0.0089	-0.6495	0.0003	0.0089	4.1732	6.1172	4.9239	3.042	5.8236	3.9552	211586	11129I5Rik,A338J22Rik,DP-3,DP3	9	transcription factor Dp 2	protein-coding	other	other
Mag	-2.617	0.0024	0.004	-6.6155	9.3383e-08	5.173e-07	3.2298	0.0002	0.0083	1.8612	0.0165	0.1054	1.8612	0.0165	0.1054	0	0.7595	0.8892	1.684	0.8798	7.1052	17136	Gma,siglec-4a	7	myelin-associated glycoprotein	protein-coding	Plasma Membrane	other
Rspo1	-0.9216	0.0077	0.0118	1.1413	0.0018	0.003	-2.8407	0.0002	0.0083	-0.9627	0.0852	0.2717	-0.9627	0.0852	0.2717	0	0.3272	1.7162	0.0724	0.4093	0.0413	192199	R-spondin,Rspondin	4	R-spondin homolog (Xenopus laevis)	protein-coding	other	other
Nlrp1c-ps	0.0085	0.9855	0.9878	2.9092	5.0406e-05	0.0001	-2.8185	0.0002	0.0083	-0.3621	0.4597	0.6805	-0.3621	0.4597	0.6805	0.114	0.887	0.1453	0.3445	0.2715	0.1117	627984	Nalp1c,Nlrp1c,OTTMUSG69	11	NLR family, pyrin domain containing 1C, pseudogene	pseudo	other	other
Dek	1.6777	5.5769e-12	3.1858e-10	2.2082	3.3545e-13	5.196e-11	-0.5419	0.0002	0.0084	-0.1121	0.2933	0.5358	-0.1121	0.2933	0.5358	255.856	74.1683	66.0036	61.3592	101.239	50.5292	110052	18119E15Rik,D13H6S231E	13	DEK oncogene (DNA binding)	protein-coding	other	other
Pkd1	-2.8213	4.0292e-11	1.2376e-09	-2.2045	7.0261e-10	9.9458e-09	-0.631	0.0002	0.0084	-0.6576	0.0001	0.006	-0.6576	0.0001	0.006	2.4613	16.6076	7.2413	9.4703	17.1281	10.8315	18763	PC1,mFLJ285	17	polycystic kidney disease 1 homolog	protein-coding	Plasma Membrane	ion channel
S1pr3	-8.3012	4.8613e-11	1.3959e-09	-4.7195	2.7321e-07	1.2607e-06	-2.9585	0.0002	0.0084	-2.0923	0.0008	0.0179	-2.0923	0.0008	0.0179	0	9.1418	13.445	3.0058	15.8806	1.7134	13610	AI132464,Edg3,Lpb3,S1p3	13	sphingosine-1-phosphate receptor 3	protein-coding	Plasma Membrane	G-protein coupled receptor
Ptprk	-6.6557	2.0357e-09	2.2933e-08	-3.6186	8.3681e-06	2.439e-05	-2.3883	0.0002	0.0084	-0.7096	0.0673	0.2389	-0.7096	0.0673	0.2389	0.0028	3.3381	2.0206	1.7702	6.9603	0.7739	19272	AI853699,PTPk,RPTPkappa	10	protein tyrosine phosphatase, receptor type, K	protein-coding	Plasma Membrane	phosphatase
Rpn1	0.9802	2.8163e-09	2.9063e-08	0.5783	6.3198e-07	2.5624e-06	0.4283	0.0002	0.0084	-0.123	0.1589	0.3844	-0.123	0.1589	0.3844	216.679	100.64	136.922	86.9881	125.377	136.297	103963	AU1872,D6Wsu137e,Rpn-1	6	ribophorin I	protein-coding	Cytoplasm	enzyme
Tppp3	-3.7088	6.0479e-09	5.294e-08	-0.8893	0.0102	0.0147	-2.1789	0.0002	0.0084	-2.5601	7.6317e-05	0.0039	-2.5601	7.6317e-05	0.0039	0.3081	18.9863	46.0019	3.9742	14.0649	5.1771	67971	2755K7Rik,CGI-38,Ceacam9,mmCGM8	8	tubulin polymerization-promoting protein family member 3	protein-coding	other	other
Bcl2l1	-1.3602	3.7042e-08	2.2915e-07	-0.7525	1.8232e-05	4.8122e-05	-0.6228	0.0002	0.0084	-0.0598	0.6174	0.7924	-0.0598	0.6174	0.7924	39.6478	89.9467	144.326	76.794	76.4279	58.86	12048	Bcl(X)L,Bcl-XL,Bcl2l,BclX,bcl-x,bcl2-L-1	2	BCL2-like 1	protein-coding	Cytoplasm	other
Lama5	-5.3629	1.7381e-07	8.3777e-07	-1.659	0.0168	0.0233	-3.3336	0.0002	0.0084	-1.3485	0.0072	0.0658	-1.3485	0.0072	0.0658	0.0614	8.4827	9.5848	3.3694	39.2173	1.1989	16776	AA4876,AA48762,AI85366,[a]5,laminin-511,mKIAA533	2	laminin, alpha 5	protein-coding	Extracellular Space	other
Snx25	0.8772	4.3517e-07	1.8251e-06	0.2885	0.002	0.0032	0.5707	0.0002	0.0084	-0.1623	0.1957	0.4283	-0.1623	0.1957	0.4283	19.663	10.0841	10.9358	6.9134	16.2017	14.6536	102141	AI661919,Gm1699,Gm173,Sbbi31	8	sorting nexin 25	protein-coding	Cytoplasm	other
Trpm7	1.0838	6.2848e-07	2.5035e-06	1.8266	3.7259e-09	3.7004e-08	-0.7578	0.0002	0.0084	-0.4988	0.0044	0.0493	-0.4988	0.0044	0.0493	62.3661	26.7449	12.4771	16.7249	21.9364	15.97	58800	23122G15Rik,4833414K3Rik,53347O22Rik,CHAK,CHAK1,LTrpC-7,Ltpr7,Ltrpc7,TRPPLIK	2	transient receptor potential cation channel, subfamily M, member 7	protein-coding	Plasma Membrane	kinase
Otx2	-2.1898	3.4481e-05	8.664e-05	1.194	0.0038	0.0059	-4.1774	0.0002	0.0084	-2.7649	0.0036	0.0431	-2.7649	0.0036	0.0431	0	0.6302	0.676	0.173	0.0607	0.0269	18424	E1336E5Rik	14	orthodenticle homolog 2	protein-coding	Nucleus	transcription regulator
Iqub	-3.0818	8.2124e-05	0.0002	0.074	0.8896	0.9047	-3.1093	0.0002	0.0084	-2.2172	0.0022	0.0322	-2.2172	0.0022	0.0322	0.0064	0.9124	1.6279	0.1991	0.5601	0.1149	214704	493248B21Rik,Trs4	6	IQ motif and ubiquitin domain containing	protein-coding	other	other
Steap4	-2.7557	6.8286e-05	0.0002	0.6623	0.1669	0.196	-3.8248	0.0002	0.0084	-0.7099	0.3013	0.545	-0.7099	0.3013	0.545	0	0.6291	0.4526	0.3851	0.213	0.0564	117167	11121O17Rik,AI481214,Tiarp,Tnfaip9	5	STEAP family member 4	protein-coding	other	other
Gpt2	-0.6088	0.0003	0.0007	-1.3902	4.8359e-08	2.9966e-07	0.771	0.0002	0.0084	0.3641	0.0325	0.1599	0.3641	0.0325	0.1599	8.338	12.4308	14.4226	12.9852	11.3302	20.9106	108682	4631422C5Rik,ALT2,AU14768,AU41193,C8721	8	glutamic pyruvate transaminase (alanine aminotransferase) 2	protein-coding	other	other
Celsr1	1.634	0.001	0.0018	6.8517	2.5504e-08	1.7732e-07	-4.5663	0.0002	0.0084	-3.5964	0.001	0.0199	-3.5964	0.001	0.0199	2.8839	1.1294	0.7245	0.189	0.2979	0.1016	12614	Adgrc1,Crsh,Scy,crash	15	cadherin, EGF LAG seven-pass G-type receptor 1 (flamingo homolog, Drosophila)	protein-coding	Plasma Membrane	G-protein coupled receptor
Vash2	0.681	0.0091	0.0138	-0.967	0.0001	0.0003	1.3111	0.0002	0.0084	-0.1625	0.5909	0.7751	-0.1625	0.5909	0.7751	1.8393	2.3512	1.2558	1.3775	3.1055	5.6826	226841	B1352G7Rik	1	vasohibin 2	protein-coding	other	other
Pikfyve	-0.3301	0.0208	0.0295	0.4747	0.0035	0.0055	-0.8238	0.0002	0.0084	-0.644	0.0014	0.0248	-0.644	0.0014	0.0248	12.7116	14.3625	5.2325	8.0123	7.2348	8.2477	18711	5234C17Rik,Pip5k,Pip5k3,Pipk5k3,PipkIII,p235	1	phosphoinositide kinase, FYVE finger containing	protein-coding	Cytoplasm	kinase
Map3k1	0.1861	0.0469	0.0621	0.7164	3.7321e-06	1.2007e-05	-0.5477	0.0002	0.0084	-0.5021	0.0004	0.0116	-0.5021	0.0004	0.0116	25.1243	19.9092	7.4177	11.9189	8.0741	13.6288	26401	MAPKKK1,MEKK1,Mekk	13	mitogen-activated protein kinase kinase kinase 1	protein-coding	Cytoplasm	kinase
Zdhhc22	0.9975	0.1063	0.1319	-1.7694	0.0102	0.0147	3.4925	0.0002	0.0084	-0.2897	0.6968	0.8406	-0.2897	0.6968	0.8406	0	0.0645	0.0883	0.0317	0	2.3408	238331	Gm262	12	zinc finger, DHHC-type containing 22	protein-coding	other	other
Unc5d	0.1987	0.7865	0.8105	-4.3651	4.8757e-05	0.0001	4.742	0.0002	0.0084	-0.5007	0.6522	0.8148	-0.5007	0.6522	0.8148	0	0.0187	0.0373	0.0272	0.0067	0.8446	210801	D9329E11Rik,Unc5h4,mKIAA1777	8	unc-5 homolog D (C. elegans)	protein-coding	other	other
Acy1	4.2832	4.272e-12	2.7527e-10	6.0674	1.0111e-12	1.0508e-10	-1.3617	0.0002	0.0085	-1.2058	0.0005	0.013	-1.2058	0.0005	0.013	119.128	7.4534	6.495	2.3331	8.4766	3.3276	109652	11114J22Rik,Acy-1	9	aminoacylase 1	protein-coding	other	other
Evc2	-6.488	2.2498e-09	2.4654e-08	-3.5817	5.7516e-06	1.7595e-05	-2.3089	0.0002	0.0085	-0.9131	0.0297	0.1517	-0.9131	0.0297	0.1517	0	3.4356	2.4754	1.4032	9.0497	0.7625	68525	11117L9Rik,Lbn,limbin	5	Ellis van Creveld syndrome 2	protein-coding	Extracellular Space	other
Chrdl1	-6.7376	5.7876e-09	5.1143e-08	-3.286	6.7596e-05	0.0002	-2.7112	0.0002	0.0085	-2.9667	0.0001	0.0056	-2.9667	0.0001	0.0056	0.0048	5.1703	7.383	0.9815	3.1893	1.1932	83453	CHL,CHL1,Nrln1,VOPT	X	chordin-like 1	protein-coding	Extracellular Space	other
Amz2	-0.8776	2.3795e-07	1.0983e-06	-1.3933	9.4236e-10	1.2525e-08	0.5201	0.0002	0.0085	0.2501	0.029	0.1498	0.2501	0.029	0.1498	12.3252	21.8179	16.8149	21.5219	19.8794	31.2125	13929	AA4842,ESTM12,X83328	11	archaelysin family metallopeptidase 2	protein-coding	other	other
Ep300	-0.8342	5.609e-07	2.2696e-06	-0.1137	0.2084	0.241	-0.7378	0.0002	0.0085	-0.3828	0.0184	0.1134	-0.3828	0.0184	0.1134	19.4191	31.0918	11.0409	22.0901	15.65	18.7583	328572	A439G16,A7311L11,KAT3B,p3,p3 HAT	15	E1A binding protein p300	protein-coding	other	other
Mpst	0.1763	0.0819	0.1037	-0.4971	6.36e-05	0.0001	0.6535	0.0002	0.0085	-0.0664	0.6279	0.7998	-0.0664	0.6279	0.7998	35.6982	30.1036	45.5925	22.5367	29.4161	46.2543	246221	Mst	15	mercaptopyruvate sulfurtransferase	protein-coding	other	other
Camkv	0.9975	0.2155	0.2523	-3.503	0.0007	0.0012	5.1239	0.0002	0.0085	0.5902	0.6093	0.7872	0.5902	0.6093	0.7872	0	0.0169	0.0234	0.0911	0.0392	1.885	235604	1G5,BB74618,BC17634	9	CaM kinase-like vesicle-associated	protein-coding	other	other
Ankrd34a	-0.1785	0.7084	0.7386	-2.9296	1.6025e-05	4.2959e-05	2.2121	0.0002	0.0085	1.3237	0.0126	0.0908	1.3237	0.0126	0.0908	0.0693	0.9119	1.2423	1.3092	3.821	4.4694	545554	AW6394,Ankrd34	3	ankyrin repeat domain 34A	protein-coding	other	other
Cacna1a	-3.8834	9.6469e-10	1.2727e-08	-2.2341	6.5706e-07	2.6508e-06	-1.6321	0.0002	0.0086	-0.828	0.0126	0.0908	-0.828	0.0126	0.0908	0.5233	13.443	5.6766	7.2243	8.3868	4.5	12286	APCA,BI,Caca1a,Cacnl1a4,Cav2.1,Ccha1a,EA2,FHM,HPCA,MHP,MHP1,SCA6,alpha1A,la,nmf352,rkr,tg	8	calcium channel, voltage-dependent, P/Q type, alpha 1A subunit	protein-coding	Plasma Membrane	ion channel
Plk3	0.8404	2.6033e-05	6.7434e-05	-0.3303	0.0048	0.0074	1.0705	0.0002	0.0086	0.4918	0.0429	0.1871	0.4918	0.0429	0.1871	11.7943	7.3939	29.7918	8.3206	19.5911	15.0868	12795	Cnk,Fnk,PRK	4	polo-like kinase 3	protein-coding	Nucleus	kinase
Ldb1	0.1755	0.0182	0.0261	0.6389	7.3099e-07	2.909e-06	-0.4811	0.0002	0.0086	-0.43	0.0006	0.0138	-0.43	0.0006	0.0138	82.7347	65.3377	65.3287	41.32	63.4207	46.7833	16825	CLIM2,NLI	19	LIM domain binding 1	protein-coding	Nucleus	transcription regulator
Rad23a	-0.0809	0.1549	0.1865	-0.5246	4.7286e-07	1.9999e-06	0.4557	0.0002	0.0086	0.2612	0.0117	0.0881	0.2612	0.0117	0.0881	62.8973	59.3884	64.7347	62.334	64.7506	79.8175	19358	2314P19Rik,AL243,HR23A,mHR23A	8	RAD23a homolog (S. cerevisiae)	protein-coding	Nucleus	other
Gm12669	1.1966	1.306e-08	9.7435e-08	0.6444	3.7031e-06	1.1919e-05	0.565	0.0002	0.0087	0.2694	0.0307	0.1548	0.2694	0.0307	0.1548	188.413	73.4936	68.5697	73.8324	106.119	107.047	620016	OTTMUSG792	4	glutaredoxin 3 pseudogene	pseudo	other	other
Phkg1	1.2827	0.0007	0.0014	3.2871	1.0883e-07	5.8712e-07	-2.1851	0.0002	0.0087	-0.0795	0.8429	0.9268	-0.0795	0.8429	0.9268	0.154	0.6207	1.9707	0.3165	0.9767	0.1247	18682	Phkg	5	phosphorylase kinase gamma 1	protein-coding	Cytoplasm	kinase
Wif1	0.341	0.6532	0.6873	-4.1666	0.0001	0.0002	4.7297	0.0002	0.0087	0.0462	0.9664	0.9865	0.0462	0.9664	0.9865	0	0.1024	0.1023	0.0981	0.2821	3.0861	24117	AW17799,WIF-1	10	Wnt inhibitory factor 1	protein-coding	Extracellular Space	other
Ddit4l	-7.6697	1.7264e-11	6.7998e-10	-3.8757	3.6914e-07	1.6238e-06	-3.0492	0.0002	0.0088	-1.5457	0.0056	0.057	-1.5457	0.0056	0.057	0	10.2456	7.8869	4.329	8.2051	1.6145	73284	1737B15Rik,1718M2Rik,REDD2,RTP81L,Smhs1	3	DNA-damage-inducible transcript 4-like	protein-coding	other	other
Slc6a6	-1.5163	7.6135e-09	6.3696e-08	-0.9738	9.0123e-07	3.4608e-06	-0.6015	0.0002	0.0088	-0.6315	0.0002	0.0063	-0.6315	0.0002	0.0063	133.932	368.015	182.898	248.425	303.618	251.47	21366	AA589629,C851,Taut	6	solute carrier family 6 (neurotransmitter transporter, taurine), member 6	protein-coding	Plasma Membrane	transporter
Cd300lh	-4.6894	2.4352e-05	6.3455e-05	-2.792	0.0023	0.0038	-1.8499	0.0002	0.0088	-0.3371	0.3058	0.5489	-0.3371	0.3058	0.5489	3.5267	189.344	98.9182	129.752	71.7911	61.8685	382551	AY45749,Clm3,Lmir7,clm-3	11	CD300 antigen like family member H	protein-coding	other	other
Prkcb	-7.3179	3.6609e-11	1.1563e-09	-7.9251	1.4576e-11	5.7549e-10	0.6191	0.0002	0.0089	0.2492	0.0607	0.2261	0.2492	0.0607	0.2261	0.0237	16.881	6.9107	17.9487	8.0502	25.423	18751	A1382F3Rik,PKC-Beta,Pkcb,Prkcb1,Prkcb2	7	protein kinase C, beta	protein-coding	Cytoplasm	kinase
Megf10	-5.8508	7.7266e-08	4.2372e-07	-3.3548	9.4457e-05	0.0002	-2.0312	0.0002	0.0089	-2.542	6.7572e-05	0.0036	-2.542	6.7572e-05	0.0036	0.0126	3.9061	2.6961	0.7407	2.2217	1.141	70417	32B6Rik,Gm331	18	multiple EGF-like-domains 10	protein-coding	Plasma Membrane	other
Stk38l	0.2627	0.1085	0.1344	-0.6076	0.0005	0.001	0.8429	0.0002	0.0089	0.3085	0.0939	0.2873	0.3085	0.0939	0.2873	9.5891	7.645	8.808	7.7862	11.4202	13.6367	232533	493473A22Rik,B23328I19,Ndr2,Ndr54	6	serine/threonine kinase 38 like	protein-coding	other	other
Arhgef11	-0.676	2.4836e-07	1.136e-06	-0.2031	0.0084	0.0123	-0.4883	0.0002	0.009	-0.501	0.0002	0.0073	-0.501	0.0002	0.0073	17.2459	24.4738	16.9206	14.9335	20.1283	17.5292	213498	B9373M2,E1337F9,PDZ-RhoGEF,Prg,RhoGEF,mKIAA38	3	Rho guanine nucleotide exchange factor (GEF) 11	protein-coding	other	other
Matn3	-3.6717	6.8629e-06	2.0473e-05	0.0291	0.9522	0.9583	-3.8074	0.0002	0.009	-3.3734	0.0006	0.0141	-3.3734	0.0006	0.0141	0	1.1301	3.4008	0.1006	4.5394	0.1454	17182	AV9181	12	matrilin 3	protein-coding	Extracellular Space	other
Ptger4	-1.8952	0.0001	0.0003	-0.0245	0.9523	0.9583	-1.7377	0.0002	0.009	0.6161	0.0383	0.175	0.6161	0.0383	0.175	5.9621	23.342	16.948	31.19	30.388	8.192	19219	EP4,Ptgerep4	15	prostaglandin E receptor 4 (subtype EP4)	protein-coding	Plasma Membrane	G-protein coupled receptor
Ppp1r18	-0.7015	0.0002	0.0004	0.0145	0.9135	0.925	-0.7359	0.0002	0.009	0.0992	0.4932	0.7067	0.0992	0.4932	0.7067	88.8218	131.065	166.584	132.489	110.82	82.9249	76448	23114H1Rik,AA47849,AI45394	17	protein phosphatase 1, regulatory subunit 18	protein-coding	other	other
Amotl1	0.3491	0.0086	0.0131	2.2502	1.3843e-08	1.0742e-07	-1.8909	0.0002	0.009	-1.5052	0.0008	0.0178	-1.5052	0.0008	0.0178	16.7036	11.7872	6.4859	4.5106	13.4024	3.4409	75723	2311G8Rik,23167L22Rik,4932416D9Rik,JEAP,mFLJ155	9	angiomotin-like 1	protein-coding	Plasma Membrane	other
Pitrm1	1.6826	1.5564e-11	6.2952e-10	1.2232	3.3157e-10	5.6401e-09	0.4742	0.0003	0.0091	-0.1159	0.2409	0.4836	-0.1159	0.2409	0.4836	106.852	30.2871	21.6585	23.761	31.2314	41.5822	69617	23112C15Rik,AA411,MP-1,MP1,Ntup1,PreP,mKIAA114	13	pitrilysin metallepetidase 1	protein-coding	Cytoplasm	peptidase
Fkbp3	2.7741	7.0333e-11	1.807e-09	1.9998	3.761e-10	6.1949e-09	0.7614	0.0002	0.0091	0.1927	0.2328	0.4743	0.1927	0.2328	0.4743	360.954	48.5747	76.4918	44.9068	101.401	82.5373	30795	25kDa,FKBP-3,FKBP25	12	FK506 binding protein 3	protein-coding	Nucleus	enzyme
Aagab	-1.153	5.187e-10	8.0595e-09	-0.6456	3.2489e-07	1.4562e-06	-0.5199	0.0003	0.0091	-0.1429	0.1777	0.4076	-0.1429	0.1777	0.4076	33.5653	65.7927	39.0712	52.5066	30.4869	45.9378	66939	2317F21Rik,p34	9	alpha- and gamma-adaptin binding protein	protein-coding	Cytoplasm	other
Vps28	-0.5263	1.2331e-05	3.4378e-05	-1.079	4.9551e-09	4.6625e-08	0.5708	0.0003	0.0091	0.2839	0.0261	0.1406	0.2839	0.0261	0.1406	90.6499	115.846	142.406	120.212	126.091	169.129	66914	11114J3Rik,CIIA,D735C8Rik	15	vacuolar protein sorting 28 (yeast)	protein-coding	Cytoplasm	transporter
Gtf3c6	0.5942	5.2056e-05	0.0001	-0.0122	0.8824	0.8984	0.5832	0.0003	0.0091	0.5234	0.0006	0.0148	0.5234	0.0006	0.0148	47.9386	30.5574	28.0261	34.7292	36.2264	44.8118	67371	24116F19Rik,AU19813	10	general transcription factor IIIC, polypeptide 6, alpha	protein-coding	Nucleus	transcription regulator
Apmap	-0.3561	0.0004	0.0007	-0.9531	1.3832e-08	1.0739e-07	0.6075	0.0003	0.0091	0.5854	0.0003	0.01	0.5854	0.0003	0.01	27.3219	31.6481	44.3954	39.8327	42.0667	47.3593	71881	2311A2Rik,AI314817	2	adipocyte plasma membrane associated protein	protein-coding	Plasma Membrane	enzyme
Mettl22	1.2243	0.0008	0.0014	-0.4086	0.0795	0.0988	1.2647	0.0002	0.0091	0.4543	0.1138	0.319	0.4543	0.1138	0.319	7.5932	6.437	6.9735	5.7952	7.9845	14.8726	239706		16	methyltransferase like 22	protein-coding	other	other
Zfyve28	-0.8908	0.0019	0.0033	0.9963	0.0027	0.0043	-1.4286	0.0003	0.0091	-1.0554	0.0018	0.0286	-1.0554	0.0018	0.0286	0.9192	3.7352	1.5917	1.1833	1.0043	1.6767	231125	96358O2Rik,Gm146,mKIAA1643	5	zinc finger, FYVE domain containing 28	protein-coding	other	other
Dmxl1	-0.6077	0.0021	0.0036	0.2521	0.1395	0.166	-0.8718	0.0003	0.0091	-0.3545	0.0552	0.2142	-0.3545	0.0552	0.2142	14.1112	19.2164	7.1693	13.5382	10.4554	10.8744	240283	C637L23Rik,D33C22	18	Dmx-like 1	protein-coding	other	other
Ehbp1l1	0.7073	0.003	0.0049	1.877	9.6416e-07	3.664e-06	-1.2002	0.0003	0.0091	-0.1778	0.4507	0.673	-0.1778	0.4507	0.673	107.609	73.1828	54.0188	60.4431	50.5779	34.2323	114601	G432G23Rik	19	EH domain binding protein 1-like 1	protein-coding	other	other
Fam122b	0.4391	0.0036	0.0059	-0.6126	4.3781e-05	0.0001	0.9933	0.0003	0.0091	0.7688	0.0021	0.0312	0.7688	0.0021	0.0312	6.33	5.2193	3.8468	6.6589	3.8477	10.4238	78755	463244H22Rik,AI256344,SPACIA2	X	family with sequence similarity 122, member B	protein-coding	other	other
Pcdha9	2.116	0.0426	0.0568	-2.8209	0.0099	0.0143	5.3523	0.0002	0.0091	1.2752	0.3058	0.5489	1.2752	0.3058	0.5489	0.0082	0.0193	0.0925	0.0508	0.0972	1.2584	192161		18	protocadherin alpha 9	protein-coding	other	other
Il6st	-1.1827	1.4299e-08	1.0499e-07	-0.5714	2.7562e-05	6.9581e-05	-0.6333	0.0003	0.0092	-0.5152	0.0013	0.0238	-0.5152	0.0013	0.0238	26.8173	54.3551	26.1671	34.8765	61.1596	35.7376	16195	51334A3Rik,AA389424,BB45851,CD13,D13Ertd699e,gp13	13	interleukin 6 signal transducer	protein-coding	Plasma Membrane	transmembrane receptor
Fam107b	0.5918	0.0062	0.0098	-0.369	0.0429	0.0559	0.9839	0.0003	0.0092	-0.0311	0.8787	0.942	-0.0311	0.8787	0.942	43.335	25.6416	23.2001	21.4855	29.8628	51.3661	66540	3111A13Rik,AA589595,AA959793,AI132312	2	family with sequence similarity 107, member B	protein-coding	other	other
Timp2	-4.1169	1.0766e-11	4.8852e-10	-3.3061	1.4391e-10	3.0068e-09	-0.8729	0.0003	0.0093	-0.7227	0.0012	0.0222	-0.7227	0.0012	0.0222	52.764	863.454	539.271	569.029	630.509	521.559	21858	D11Bwg114e,Timp-2	11	tissue inhibitor of metalloproteinase 2	protein-coding	Extracellular Space	other
Celf4	3.4828	1.0656e-05	3.0205e-05	0.3808	0.3016	0.339	2.4696	0.0003	0.0093	-0.6577	0.3035	0.5466	-0.6577	0.3035	0.5466	3.047	0.6879	0.5638	0.302	1.1082	4.1251	108013	A237D14Rik,BRUNOL-4,Brul4,Brunol4,C136B5Rik	18	CUGBP, Elav-like family member 4	protein-coding	other	other
Sytl2	-7.6302	2.2823e-12	1.8164e-10	-4.8432	2.8507e-09	3.0034e-08	-2.2133	0.0003	0.0094	-1.0295	0.0129	0.0922	-1.0295	0.0129	0.0922	0	6.0435	5.3724	2.8428	20.3874	1.5667	83671	AI26683,Slp2,mKIAA1597	7	synaptotagmin-like 2	protein-coding	Cytoplasm	other
Tomm6	1.2194	1.9865e-07	9.3817e-07	0.5293	0.0003	0.0007	0.7119	0.0003	0.0094	0.4935	0.0042	0.0478	0.4935	0.0042	0.0478	333.7	130.067	154.72	160.028	171.034	209.791	66119	1112E23Rik,AI66397	17	translocase of outer mitochondrial membrane 6 homolog (yeast)	protein-coding	Cytoplasm	other
Uvssa	-0.8675	0.0022	0.0038	0.8844	0.0067	0.01	-1.3693	0.0003	0.0094	-0.8226	0.0059	0.0585	-0.8226	0.0059	0.0585	0.9101	2.6417	1.1972	1.1341	2.629	1.1422	71101	493347H18Rik,D3317J19Rik,Kiaa153,mKIAA153	5	UV stimulated scaffold protein A	protein-coding	Nucleus	other
Smad3	-1.7277	1.3917e-07	6.9471e-07	-0.8607	0.0002	0.0004	-0.8589	0.0003	0.0095	0.1006	0.5347	0.7362	0.1006	0.5347	0.7362	6.0946	19.5337	16.8719	18.2258	18.6012	10.8775	17127	AU22421,Madh3	9	SMAD family member 3	protein-coding	Nucleus	transcription regulator
Tmem200a	-7.0201	2.6298e-11	9.1227e-10	-4.367	3.0343e-08	2.0341e-07	-2.0431	0.0003	0.0096	-0.911	0.0198	0.1187	-0.911	0.0198	0.1187	0	4.569	3.2191	2.0007	7.8417	1.3794	77220	C33D3Rik	10	transmembrane protein 200A	protein-coding	other	other
Cd9	-0.5274	0.0007	0.0014	-1.1433	5.3135e-07	2.2078e-06	0.6694	0.0003	0.0096	-0.8892	2.522e-05	0.0018	-0.8892	2.522e-05	0.0018	901.438	1182.33	1701.05	652.497	1117.59	1876.21	12527	Tspan29	6	CD9 antigen	protein-coding	Plasma Membrane	other
Pcif1	-0.386	0.0066	0.0103	-1	1.4022e-06	5.092e-06	0.6241	0.0003	0.0096	-0.0904	0.4909	0.7046	-0.0904	0.4909	0.7046	21.8322	25.6107	22.1917	20.1797	23.6618	39.0483	228866	23122K11Rik,C2orf67,F7314I5Rik	2	PDX1 C-terminal inhibiting factor 1	protein-coding	other	other
Arhgap30	-0.3993	0.0587	0.0764	0.6892	0.0047	0.0073	-1.12	0.0003	0.0096	-0.372	0.1123	0.3167	-0.372	0.1123	0.3167	80.8685	97.0476	46.8141	71.6527	43.4646	47.7059	226652	6345P5Rik,Gm12,mFLJ267	1	Rho GTPase activating protein 30	protein-coding	other	other
Cntf	-0.2182	0.3539	0.3954	2.4956	5.7462e-07	2.3602e-06	-2.2449	0.0003	0.0097	-1.6351	0.002	0.0305	-1.6351	0.002	0.0305	1.3641	6.3029	30.3507	1.9089	19.4404	1.5935	12803	AI429687	19	ciliary neurotrophic factor	protein-coding	Extracellular Space	cytokine
Cyp24a1	2.5002	0.0001	0.0003	4.8476	2.2367e-07	1.0653e-06	-3.0969	0.0003	0.0099	-1.0065	0.1072	0.3088	-1.0065	0.1072	0.3088	0.1451	0.2526	0.0834	0.0946	0.3353	0.0138	13081	24-OHase,CP24,Cyp24	2	cytochrome P450, family 24, subfamily a, polypeptide 1	protein-coding	Cytoplasm	enzyme
Slco1a5	-3.8005	0.0003	0.0006	-0.0222	0.9773	0.9805	-3.718	0.0003	0.0099	-0.9169	0.1708	0.3994	-0.9169	0.1708	0.3994	0.0076	1.895	5.7787	0.7518	6.0789	0.2283	108096	Oatp-3,Oatp3,Slc21a7	6	solute carrier organic anion transporter family, member 1a5	protein-coding	other	other
Gpnmb	1.296	1.1889e-08	9.0508e-08	0.5057	0.0001	0.0002	0.7367	0.0003	0.01	0.4342	0.0118	0.0883	0.4342	0.0118	0.0883	4529.32	5987.11	3694.79	6660.78	4527.19	9018.75	93695	DC-HIL,Dchil,ipd	6	glycoprotein (transmembrane) nmb	protein-coding	Plasma Membrane	enzyme
Adap2	-6.813	1.3269e-08	9.8777e-08	-5.4454	1.8407e-07	9.0238e-07	-1.3402	0.0003	0.01	-0.2839	0.2582	0.502	-0.2839	0.2582	0.502	0.1083	62.6968	18.5333	45.707	22.0576	25.8799	216991	Centa2	11	ArfGAP with dual PH domains 2	protein-coding	other	other
Gas2l1	-0.7674	1.623e-05	4.3912e-05	-0.1778	0.1377	0.1641	-0.6044	0.0003	0.01	-0.4466	0.0027	0.036	-0.4466	0.0027	0.036	30.8438	46.0636	44.6439	29.1657	38.5195	30.6336	78926	4935E24Rik,DJmb1,Gar22,TU-71.1	11	growth arrest-specific 2 like 1	protein-coding	Cytoplasm	other
Got1	2.0035	3.6383e-13	6.1724e-11	1.3391	2.0245e-11	7.2604e-10	0.6768	0.0003	0.0101	0.323	0.034	0.1636	0.323	0.034	0.1636	286.723	66.1319	60.0598	73.0298	55.4171	103.719	14718	AI78914,Got-1,cAspAT,cCAT	19	glutamic-oxaloacetic transaminase 1, soluble	protein-coding	Cytoplasm	enzyme
Trabd2b	-3.2282	2.2015e-06	7.4804e-06	0.0034	0.9938	0.9948	-2.5735	0.0003	0.0101	-0.7862	0.078	0.2598	-0.7862	0.078	0.2598	0.0402	1.9	0.7064	1.0647	1.9734	0.3611	666048	Gm12824,Hkat,OTTMUSG8561	4	TraB domain containing 2B	protein-coding	other	other
Fhod3	-1.8561	2.5099e-05	6.5213e-05	0.1474	0.6398	0.6747	-1.5435	0.0003	0.0101	-1.6133	0.0002	0.0079	-1.6133	0.0002	0.0079	0.1265	1.9365	1.5994	0.4667	1.4959	0.7523	225288	A939H6Rik,FHOS2,mKIAA1695	18	formin homology 2 domain containing 3	protein-coding	other	other
Cdk6	-0.3503	0.1581	0.1899	1.2181	0.002	0.0033	-1.3669	0.0003	0.0101	-0.1178	0.6064	0.7857	-0.1178	0.6064	0.7857	11.7077	14.8514	3.9461	10.9879	6.9946	6.4901	12571	583411I2,AI5462,Crk2	5	cyclin-dependent kinase 6	protein-coding	Nucleus	kinase
Mpped2	-1.4533	0.2077	0.2438	-7.23	3.5397e-06	1.1455e-05	4.956	0.0003	0.0101	0.5182	0.6879	0.8352	0.5182	0.6879	0.8352	0	0.3771	0.653	0.4384	0.6907	10.9481	77015	239Fb,2782O15Rik,AV354767,AW696	2	metallophosphoesterase domain containing 2	protein-coding	other	other
Maf	-3.7975	2.7888e-07	1.2531e-06	-2.5446	1.782e-05	4.7145e-05	-1.2832	0.0003	0.0102	-0.0228	0.9285	0.9682	-0.0228	0.9285	0.9682	7.3419	99.3765	48.1701	93.079	37.5966	43.9343	17132	28141A2Rik,A2318G15Rik,AW4763,c-maf	8	avian musculoaponeurotic fibrosarcoma (v-maf) AS42 oncogene homolog	protein-coding	Nucleus	transcription regulator
Sra1	-0.0226	0.8605	0.8774	-0.762	3.2195e-05	7.9985e-05	0.7548	0.0003	0.0102	0.7566	0.0003	0.0091	0.7566	0.0003	0.0091	70.7875	64.2584	90.5724	90.3483	89.4578	106.793	24068	AA959952,Sra,Srap,Straa1,Strra1	18	steroid receptor RNA activator 1	protein-coding	Nucleus	transcription regulator
Dgkq	-0.8213	0.0009	0.0017	0.3022	0.1879	0.2189	-1.0461	0.0003	0.0103	-0.1579	0.4086	0.6375	-0.1579	0.4086	0.6375	6.5635	11.3839	5.9702	8.3865	8.4888	5.8804	110524	11kDa,DAGK,DAGK7,Dagk4,Dgkd	5	diacylglycerol kinase, theta	protein-coding	other	other
Rassf1	0.2208	0.1687	0.2016	1.5489	6.2606e-06	1.8922e-05	-1.2363	0.0003	0.0103	-0.0076	0.9715	0.9884	-0.0076	0.9715	0.9884	38.3116	29.5315	17.8286	25.05	39.927	13.3996	56289	123F2,AA536941,AU4498,NORE2A,RDA32,REH3P21,Rassf1A,Rassf1B,Rassf1C	9	Ras association (RalGDS/AF-6) domain family member 1	protein-coding	Nucleus	other
Ubr2	-0.0484	0.4592	0.5004	0.5387	3.6557e-06	1.1787e-05	-0.5963	0.0003	0.0103	-0.2859	0.0318	0.158	-0.2859	0.0318	0.158	30.0316	27.6705	13.5061	20.6709	22.3316	18.3211	224826	99321A8Rik,AI46213,AW54746,E1329G4Rik,mKIAA349	17	ubiquitin protein ligase E3 component n-recognin 2	protein-coding	other	other
Arid4a	-0.5968	0.0003	0.0005	0.3476	0.0208	0.0285	-0.9165	0.0003	0.0104	-0.5595	0.0076	0.0671	-0.5595	0.0076	0.0671	8.8955	12.3246	3.3881	7.1688	7.8088	6.6461	238247	A639N3,A6367N3Rik,MmRBBP1,Rbbp1	12	AT rich interactive domain 4A (RBP1-like)	protein-coding	other	other
Galnt15	-1.7004	0.0028	0.0047	1.4221	0.0081	0.0118	-3.894	0.0003	0.0104	-2.427	0.0072	0.0658	-2.427	0.0072	0.0658	0	0.4939	1.7693	0.1047	0.6794	0.0093	78754	463141E18Rik,Galntl2,mpp-GalNAc-T15	14	UDP-N-acetyl-alpha-D-galactosamine:polypeptide N-acetylgalactosaminyltransferase 15	protein-coding	other	other
Crym	-6.8927	2.394e-11	8.6083e-10	-4.147	3.942e-08	2.5289e-07	-2.1296	0.0003	0.0105	-3.0418	3.8547e-05	0.0024	-3.0418	3.8547e-05	0.0024	0	13.8773	9.8906	2.2003	5.3189	3.9808	12971		7	crystallin, mu	protein-coding	Cytoplasm	enzyme
Vav2	-0.5814	3.8232e-05	9.4896e-05	0.0053	0.956	0.9615	-0.5808	0.0003	0.0105	-0.2774	0.0301	0.1527	-0.2774	0.0301	0.1527	17.2182	23.3089	10.0019	15.8684	10.801	15.5315	22325	2814F13Rik,AI847175	2	vav 2 oncogene	protein-coding	Cytoplasm	transcription regulator
Tnpo2	0.334	0.0054	0.0087	0.9556	9.3836e-07	3.5778e-06	-0.6388	0.0003	0.0105	-0.5129	0.0017	0.0276	-0.5129	0.0017	0.0276	60.4001	43.1954	24.6614	27.1052	29.6829	28.4285	212999	11134O24Rik,AA414969,AI464345,AI852433,IPO3,Knpb2b,Kpnb2b,TRN2	8	transportin 2 (importin 3, karyopherin beta 2b)	protein-coding	other	other
Timm17b	-0.099	0.3483	0.3899	-0.866	7.419e-07	2.943e-06	0.7408	0.0003	0.0105	0.1822	0.2624	0.5057	0.1822	0.2624	0.5057	21.3964	22.5566	28.9552	20.1656	26.3329	36.9843	21855	17kDa,Sfc3,mTim17b	X	translocase of inner mitochondrial membrane 17b	protein-coding	Cytoplasm	transporter
B3gat1	-0.5205	0.5994	0.6365	-6.6157	4.1383e-06	1.3149e-05	5.4538	0.0003	0.0105	-1.2034	0.4217	0.6491	-1.2034	0.4217	0.6491	0	0.11	0.6196	0.2198	0.0325	6.4459	76898	717K8Rik,AI846286,GlcAT-P,Glcatp,Hnk1	9	beta-1,3-glucuronyltransferase 1 (glucuronosyltransferase P)	protein-coding	Cytoplasm	enzyme
Smc2	2.5606	4.2582e-12	2.7527e-10	3.4374	1.4279e-12	1.2433e-10	-0.8333	0.0003	0.0106	-0.0051	0.9735	0.9891	-0.0051	0.9735	0.9891	57.4678	8.9567	12.9078	7.3846	17.7003	5.195	14211	57352P4Rik,AI255214,AW545314,CAP-E,CAPE,Fin16,SMC-2,Smc2l1	4	structural maintenance of chromosomes 2	protein-coding	Nucleus	transporter
Pcdha4	0.8707	0.2572	0.2964	-2.9022	0.0022	0.0036	4.2768	0.0003	0.0106	-0.6853	0.4953	0.7084	-0.6853	0.4953	0.7084	0	0.0317	0.0259	3.1701e-05	0.0004	0.6197	12936	Cnr1,Crnr1,R7525	18	protocadherin alpha 4	protein-coding	Plasma Membrane	other
Chst10	-0.2494	0.3582	0.3997	-1.7567	3.6622e-06	1.1803e-05	1.3844	0.0003	0.0106	0.8184	0.0157	0.1031	0.8184	0.0157	0.1031	3.2567	5.7583	4.4223	7.5734	5.9862	14.1295	98388	AI573,AU41319,Hnk-1st,ST	1	carbohydrate sulfotransferase 10	protein-coding	other	other
Nov	-6.094	5.7178e-11	1.5638e-09	-2.3027	7.9542e-06	2.3307e-05	-3.0929	0.0003	0.0107	-1.9302	0.0042	0.0475	-1.9302	0.0042	0.0475	0	4.8051	11.1237	1.5575	5.1421	0.6962	18133	C1388N23Rik,CCN3	15	nephroblastoma overexpressed gene	protein-coding	Extracellular Space	growth factor
Il4ra	-3.5705	4.7228e-10	7.4703e-09	-2.7417	9.5993e-09	8.026e-08	-0.8523	0.0003	0.0107	-0.2275	0.2032	0.4376	-0.2275	0.2032	0.4376	6.4003	72.0841	82.9401	58.7682	41.4519	41.1431	16190	CD124,Il4r	7	interleukin 4 receptor, alpha	protein-coding	Plasma Membrane	transmembrane receptor
Psd	3.0389	1.5264e-08	1.1075e-07	1.4536	1.121e-05	3.1496e-05	1.3077	0.0003	0.0107	1.1147	0.0013	0.0234	1.1147	0.0013	0.0234	1.7698	0.6664	0.3023	0.8598	0.8713	1.7899	73728	1117H17Rik,A9315K15,Efa6,Efa6a,Psdl,mKIAA211	19	pleckstrin and Sec7 domain containing	protein-coding	Cytoplasm	other
Flnc	0.9675	2.4209e-06	8.1415e-06	4.0817	7.1008e-11	1.814e-09	-3.1187	0.0003	0.0107	-1.9929	0.0028	0.0367	-1.9929	0.0028	0.0367	55.1393	26.1239	9.6959	10.2058	45.5019	3.3101	68794	11155E19Rik,ABP-28,ABPL,Fln2	6	filamin C, gamma	protein-coding	Cytoplasm	other
Slc26a7	1.5212	0.0024	0.004	-0.7292	0.0908	0.1117	2.9856	0.0003	0.0107	0.5916	0.367	0.6033	0.5916	0.367	0.6033	0	0	0.0183	0.0212	0	0.3082	208890		4	solute carrier family 26, member 7	protein-coding	other	other
Bbip1	0.298	0.0114	0.017	-0.4595	0.0002	0.0004	0.7391	0.0003	0.0107	0.7234	0.0004	0.0107	0.7234	0.0004	0.0107	22.1309	16.5406	24.7456	21.9143	22.0738	26.5351	100503572	2312J21Rik,2612B11Rik,49356M4Rik,Ncrna81	19	BBSome interacting protein 1	protein-coding	other	other
Pkn1	-0.9061	6.1976e-07	2.4761e-06	-0.3393	0.0036	0.0056	-0.5822	0.0003	0.0108	-0.3291	0.0153	0.1015	-0.3291	0.0153	0.1015	49.7368	83.7279	46.4049	61.5106	47.4307	56.5326	320795	DBK,F7327O18Rik,PAK1,PRK1,Pkn,Prkcl1,Stk3	8	protein kinase N1	protein-coding	other	other
Kctd4	0.344	0.718	0.7474	-4.8049	0.0002	0.0004	5.3152	0.0003	0.0108	0.313	0.8116	0.9089	0.313	0.8116	0.9089	0	0.0419	0.2472	0.1066	0.0206	3.6718	67516	22117A9Rik,AU17169	14	potassium channel tetramerisation domain containing 4	protein-coding	other	ion channel
Gpr26	0.8672	0.1067	0.1324	-1.6007	0.0082	0.012	3.0794	0.0003	0.0109	-0.4951	0.4756	0.6929	-0.4951	0.4756	0.6929	0	0.0274	0.0309	0.009	0	0.4434	233919	96336A11Rik,A7321D22	7	G protein-coupled receptor 26	protein-coding	other	other
Psmc5	1.0187	3.9882e-09	3.8044e-08	0.5839	1.0467e-06	3.9276e-06	0.4412	0.0003	0.0111	0.5465	5.2036e-05	0.003	0.5465	5.2036e-05	0.003	253.9	113.762	133.303	148.261	151.813	152.222	19184	mSUG1	11	protease (prosome, macropain) 26S subunit, ATPase 5	protein-coding	Nucleus	transcription regulator
Tmem178	-1.6217	0.0212	0.0299	-5.417	6.4481e-07	2.6098e-06	3.0498	0.0003	0.0111	2.3262	0.0036	0.0429	2.3262	0.0036	0.0429	0	0.6526	1.4126	2.0159	1.1012	6.312	68027	281417M5Rik,Tmem178a	17	transmembrane protein 178	protein-coding	other	other
Wdfy3	-1.3876	5.8417e-11	1.5842e-09	-0.6407	3.1567e-07	1.4224e-06	-0.7768	0.0004	0.0112	-0.7999	0.0003	0.0088	-0.7999	0.0003	0.0088	11.1022	25.791	8.6216	14.2978	15.1565	15.3677	72145	26159D4Rik,ALFY,AW319683,B9317C24,BWF1,Bchs,D5Ertd66e,Ggtb3,ZFYVE25,mKIAA993	5	WD repeat and FYVE domain containing 3	protein-coding	other	other
Vcam1	-7.8866	6.1015e-11	1.6311e-09	-4.8738	2.3711e-08	1.6723e-07	-3.0088	0.0004	0.0112	-1.9809	0.0022	0.0322	-1.9809	0.0022	0.0322	0.0491	58.938	27.27	24.559	23.2791	8.1753	22329	CD16,Vcam-1	3	vascular cell adhesion molecule 1	protein-coding	Plasma Membrane	transmembrane receptor
Smox	-1.426	1.3791e-10	2.9194e-09	-0.929	1.8914e-08	1.39e-07	-0.5176	0.0004	0.0112	0.103	0.3322	0.5727	0.103	0.3322	0.5727	28.9192	63.1958	83.2012	61.2364	55.7208	45.7352	228608	B1366H1Rik,PAO,PAOh1,SMO	2	spermine oxidase	protein-coding	other	other
Rin2	-1.9394	3.6e-07	1.5545e-06	-1.0115	0.0002	0.0004	-0.9736	0.0004	0.0112	-0.4272	0.0495	0.2019	-0.4272	0.0495	0.2019	35.1417	121.665	58.1081	87.8371	72.1629	66.3355	74030	213K16Rik,463243N6Rik,AW82198,RASSF4	2	Ras and Rab interactor 2	protein-coding	Cytoplasm	other
Aldh1l1	-4.3921	2.1262e-06	7.2644e-06	-2.831	0.0002	0.0004	-1.4549	0.0004	0.0112	-0.4589	0.1011	0.3	-0.4589	0.1011	0.3	0.3961	22.8561	36.3282	14.0046	15.5762	9.424	107747	18148F2Rik,FDH,Fthfd,Neut2	6	aldehyde dehydrogenase 1 family, member L1	protein-coding	other	other
Zfp667	2.3615	7.4035e-06	2.1819e-05	0.3177	0.2106	0.2433	1.5635	0.0004	0.0112	-0.0407	0.9138	0.9618	-0.0407	0.9138	0.9618	2.8986	1.311	0.9162	0.7296	1.5429	3.7362	384763	A8325F2Rik,Mip1,ZNF667	7	zinc finger protein 667	protein-coding	other	other
Pnpla6	-0.2821	0.0153	0.0222	0.3795	0.0048	0.0073	-0.6352	0.0004	0.0112	-0.2881	0.0368	0.1709	-0.2881	0.0368	0.1709	10.4806	11.7637	8.3797	7.9331	7.7843	7.736	50767	AI661849,MSws,Nte	8	patatin-like phospholipase domain containing 6	protein-coding	Cytoplasm	other
Myh1	-1.4015	0.0226	0.0317	1.4882	0.0159	0.0222	-3.5851	0.0004	0.0112	-3.4193	0.0005	0.013	-3.4193	0.0005	0.013	0	0.1633	0.141	0	0	0	17879	A5384A17Rik,IId,IId/x,MHC-2X/D,MHC2X/D,MYHC-IIX,MdMs,MyHC-IId/x,MyHC-IIx/d,Myhs-f,Myhs-f2,Myhsf2	11	myosin, heavy polypeptide 1, skeletal muscle, adult	protein-coding	Plasma Membrane	enzyme
Cntnap5b	1.1296	0.0669	0.0861	-1.6257	0.0145	0.0203	3.4901	0.0004	0.0112	0.077	0.9214	0.9645	0.077	0.9214	0.9645	0	0.0101	0.0392	0.0098	0	0.3152	241175	C2378M14Rik,Caspr5-2	1	contactin associated protein-like 5B	protein-coding	other	other
Hs3st5	0.1388	0.814	0.8349	-3.3883	9.0696e-05	0.0002	3.7844	0.0004	0.0112	-0.5591	0.5381	0.7389	-0.5591	0.5381	0.7389	0	0.0924	0.0243	0.0317	0.0291	1.3547	319415	D935L5Rik,Gm1151,Hs3ost5	10	heparan sulfate (glucosamine) 3-O-sulfotransferase 5	protein-coding	other	other
Myt1	0.1223	0.9154	0.9262	-6.7695	1.3925e-05	3.8002e-05	6.491	0.0004	0.0112	-0.1702	0.9227	0.9652	-0.1702	0.9227	0.9652	0	0.0462	0.2648	0.194	0.0054	4.6216	17932	Nzf2,Nzf2a,Nzf2b,Nztf2	2	myelin transcription factor 1	protein-coding	Nucleus	transcription regulator
2810403A07Rik	0.7989	8.5259e-06	2.4771e-05	1.4734	5.3259e-08	3.2459e-07	-0.6651	0.0004	0.0113	-0.1511	0.2575	0.5014	-0.1511	0.2575	0.5014	41.7585	21.778	13.0365	16.0689	17.2703	13.7275	74200	A4316P18Rik,AI256352,AI451678,Blom7,Kiaa97	3	RIKEN cDNA 2810403A07 gene	protein-coding	other	other
Gfpt1	0.4633	0.0044	0.0071	-0.2624	0.0586	0.0745	0.738	0.0004	0.0113	0.0294	0.8499	0.931	0.0294	0.8499	0.931	28.9909	18.8436	12.5957	16.6873	16.4426	31.6442	14583	281423A18Rik,AI324119,AI449986,GFA,GFAT,GFAT1,GFAT1m,Gfpt	6	glutamine fructose-6-phosphate transaminase 1	protein-coding	Cytoplasm	enzyme
Sub1	1.8288	3.8774e-09	3.7201e-08	1.0661	7.0361e-07	2.8167e-06	0.7791	0.0004	0.0114	0.1151	0.4869	0.7018	0.1151	0.4869	0.7018	152.98	39.5785	44.7904	37.4104	64.679	68.0076	20024	AI842364,P15,P9,Pc4,Rpo2tc1	15	SUB1 homolog (S. cerevisiae)	protein-coding	Nucleus	transcription regulator
Efnb3	4.0611	0.0012	0.0022	-1.6343	0.0702	0.0878	5.1956	0.0004	0.0114	0.13	0.9234	0.9656	0.13	0.9234	0.9656	0.3031	0.1435	0.4482	0.1676	0.2738	4.9649	13643	EFL-6,ELF-3,Elk-L3,Epl8,LERK-8,NLERK-2	11	ephrin B3	protein-coding	Plasma Membrane	kinase
Myo18b	0.2819	0.4819	0.5229	3.0331	6.6567e-06	1.9995e-05	-2.9541	0.0004	0.0114	-1.636	0.0148	0.0996	-1.636	0.0148	0.0996	0.0343	0.2616	0.2608	0.0422	0.1756	0.0366	74376	493248L24Rik,4933411E19Rik,Gm448	5	myosin XVIIIb	protein-coding	Cytoplasm	other
Ankhd1	0.0649	0.506	0.5469	0.8483	2.746e-06	9.1768e-06	-0.803	0.0004	0.0114	-0.4594	0.0144	0.0981	-0.4594	0.0144	0.0981	23.7228	20.356	7.0389	13.3509	11.2336	11.8175	108857	1114O12Rik,4933432B13Rik,91319P2Rik,A5327J4Rik,A6321B2Rik,AA57144,Mask,mFLJ246,mKIAA185	18	ankyrin repeat and KH domain containing 1	protein-coding	other	other
Efemp1	-4.9928	1.5728e-10	3.2276e-09	-2.4	8.7416e-07	3.3794e-06	-2.221	0.0004	0.0115	-0.233	0.5426	0.7416	-0.233	0.5426	0.7416	0	3.2972	7.6883	2.1492	71.8328	0.7891	216616		11	epidermal growth factor-containing fibulin-like extracellular matrix protein 1	protein-coding	other	other
Slc44a1	-1.7009	4.9732e-09	4.5288e-08	-2.1962	2.45e-10	4.4578e-09	0.5021	0.0004	0.0115	0.2101	0.0636	0.2319	0.2101	0.0636	0.2319	19.6468	51.0123	19.7907	53.9189	20.3316	71.8163	100434	22149B22Rik,4833416H8Rik,AW547365,CHTL1,CTL1,Cdw92	4	solute carrier family 44, member 1	protein-coding	Plasma Membrane	transporter
Ubl7	-0.5349	1.8599e-05	4.9761e-05	-1.0953	5.8958e-09	5.364e-08	0.5646	0.0004	0.0115	0.2043	0.1071	0.3085	0.2043	0.1071	0.3085	32.8683	43.9259	44.9604	41.5746	49.8041	64.0656	69459	234C15Rik	9	ubiquitin-like 7 (bone marrow stromal cell-derived)	protein-coding	other	other
Tkfc	-0.5993	0.0003	0.0006	-1.2115	1.2827e-07	6.7155e-07	0.5885	0.0004	0.0115	-0.0939	0.4836	0.6993	-0.0939	0.4836	0.6993	6.3372	11.4142	12.5514	8.0964	11.237	16.9446	225913	BC21917,Dak	19	triokinase, FMN cyclase	protein-coding	other	other
Kbtbd7	0.2668	0.0184	0.0264	-0.3437	0.0018	0.003	0.5967	0.0004	0.0116	0.2487	0.0703	0.2448	0.2487	0.0703	0.2448	10.8202	8.4566	3.9018	8.017	5.3562	12.6995	211255	1118P8Rik,AU45792,Gm295	14	kelch repeat and BTB (POZ) domain containing 7	protein-coding	other	other
Lmnb1	3.8931	4.5494e-07	1.8937e-06	2.0543	1.8631e-06	6.5034e-06	1.7593	0.0004	0.0117	0.1407	0.7363	0.8626	0.1407	0.7363	0.8626	120.34	8.002	28.8571	6.9766	26.0388	28.4725	16906		18	lamin B1	protein-coding	Nucleus	other
Ndufc2	0.6768	9.2729e-07	3.5172e-06	-0.1228	0.0892	0.1099	0.825	0.0004	0.0117	0.7935	0.0005	0.0132	0.7935	0.0005	0.0132	236.465	132.143	162.841	199.334	183.03	229.257	68197	1814I6Rik,213P9Rik,G1,R7594	7	NADH dehydrogenase (ubiquinone) 1, subcomplex unknown, 2	protein-coding	Cytoplasm	enzyme
Ppapdc1a	-1.4029	0.057	0.0745	-4.5332	1.0825e-05	3.0578e-05	2.6267	0.0004	0.0117	1.5921	0.0169	0.1071	1.5921	0.0169	0.1071	0.0223	1.1525	1.4463	1.835	2.3403	8.2291	381925	C348B12Rik,Gm19	7	phosphatidic acid phosphatase type 2 domain containing 1A	protein-coding	other	other
Zbtb10	0.2865	0.1246	0.1529	-0.6104	0.0014	0.0023	0.7849	0.0004	0.0117	-0.2019	0.2885	0.5316	-0.2019	0.2885	0.5316	1.9182	2.0825	1.5169	1.3055	4.938	3.5753	229055	4832414A18,AU2117,RINZF	3	zinc finger and BTB domain containing 10	protein-coding	other	other
Pcdha11	1.1371	0.1253	0.1536	-2.6009	0.0031	0.0049	4.3527	0.0004	0.0117	0.3481	0.7294	0.8585	0.3481	0.7294	0.8585	0	0.0109	0.0139	0.0197	0.0224	0.626	12942	A8322B16Rik,Cnr7,Crnr7	18	protocadherin alpha 11	protein-coding	Plasma Membrane	other
Itsn2	-0.1093	0.5238	0.5641	0.8981	0.0003	0.0006	-1.0219	0.0004	0.0117	-0.3652	0.0994	0.2972	-0.3652	0.0994	0.2972	41.9504	40.5769	9.4858	28.8806	18.0876	20.7375	20403	AI32739,Ese2,Sh3d1B,Sh3p18,mKIAA1256	12	intersectin 2	protein-coding	Cytoplasm	other
Triobp	-1.052	6.1758e-08	3.5179e-07	-0.3154	0.0047	0.0073	-0.7365	0.0004	0.0118	-0.1044	0.4815	0.6975	-0.1044	0.4815	0.6975	20.3068	37.7439	29.0869	30.8093	42.7956	21.7337	110253	AI428493,EST478828,Tara,mKIAA1662	15	TRIO and F-actin binding protein	protein-coding	other	other
Zbtb7b	-0.3166	0.0007	0.0013	0.1615	0.0415	0.0541	-0.4912	0.0004	0.0118	0.0298	0.7682	0.8824	0.0298	0.7682	0.8824	39.4171	43.9743	38.0233	39.9882	21.2522	31.3608	22724	Thpok,Zfp67,c-Krox	3	zinc finger and BTB domain containing 7B	protein-coding	Nucleus	transcription regulator
Tmem184c	-0.4599	7.8364e-05	0.0002	-0.9719	2.9163e-08	1.9706e-07	0.5262	0.0004	0.0119	-0.4479	0.002	0.0305	-0.4479	0.002	0.0305	25.9278	31.6155	27.4339	19.1634	34.8999	44.7848	234463	843433H16Rik,AI645453,AL33298,BC456,Tmem34	8	transmembrane protein 184C	protein-coding	other	other
Baiap2	-0.9795	3.0833e-07	1.3653e-06	-0.2836	0.0141	0.0199	-0.6996	0.0004	0.012	-0.3059	0.0478	0.198	-0.3059	0.0478	0.198	23.2134	38.6912	31.0455	27.3084	24.3743	23.0724	108100	IRSp53,R753	11	brain-specific angiogenesis inhibitor 1-associated protein 2	protein-coding	other	other
Mgat5b	2.3923	0.0051	0.0081	-1.9994	0.008	0.0118	3.9026	0.0004	0.012	-1.5849	0.1459	0.3657	-1.5849	0.1459	0.3657	0.0731	0.1623	0.1106	0.07	0.0701	2.6614	268510	C3318B1,GnT-IX,mGnTVB	11	mannoside acetylglucosaminyltransferase 5, isoenzyme B	protein-coding	other	other
Ap3m1	0.0662	0.2733	0.3134	-0.3128	0.0002	0.0003	0.3827	0.0004	0.012	0.0127	0.8748	0.94	0.0127	0.8748	0.94	43.2559	37.0773	34.6598	32.8985	28.6617	47.7683	55946	1213D9Rik,C78982,R75378	14	adaptor-related protein complex 3, mu 1 subunit	protein-coding	Cytoplasm	transporter
Usp29	0.6658	0.4216	0.4638	-4.2942	0.0002	0.0003	5.2089	0.0004	0.012	0.2669	0.8368	0.9231	0.2669	0.8368	0.9231	0	0.0165	0.0265	0.0638	0.0212	1.0445	57775	Ocat	7	ubiquitin specific peptidase 29	protein-coding	other	other
Khdrbs2	0.6059	0.491	0.5321	-4.2693	0.0003	0.0006	5.1954	0.0004	0.012	0.1898	0.883	0.9449	0.1898	0.883	0.9449	0	0.0746	0.1183	0.2771	0	6.1514	170771	633586C16Rik,Slim1,Slm1	1	KH domain containing, RNA binding, signal transduction associated 2	protein-coding	other	other
Rtn4	-2.62	2.8226e-13	5.0521e-11	-2.2092	2.0543e-12	1.6236e-10	-0.4178	0.0004	0.0121	-0.3656	0.0012	0.0221	-0.3656	0.0012	0.0221	60.4019	383.923	262.827	322.178	389.04	291.73	68585	1112G17Rik,AA47876,AA4994,AA96376,ASY,C1326I1Rik,NOGO,NSP-CL,NgA,Nogo-A,Nogo-B,Nogo-C,mKIAA886,mKIAA4153	11	reticulon 4	protein-coding	Cytoplasm	other
Pdpn	-8.0817	2.6841e-09	2.8058e-08	-6.256	6.2983e-08	3.7239e-07	-1.7987	0.0004	0.0121	-1.5336	0.001	0.0202	-1.5336	0.001	0.0202	0.0353	60.5125	80.3236	23.3419	38.3735	18.5599	14726	Gp38,OTS-8,RANDAM-2,T1-alpha,T1a,T1alpha	4	podoplanin	protein-coding	Plasma Membrane	other
Arhgef18	-0.6319	5.47e-06	1.6752e-05	0.0848	0.3414	0.3797	-0.7044	0.0004	0.0121	-0.4849	0.0051	0.0536	-0.4849	0.0051	0.0536	10.5744	14.8289	12.1294	9.151	22.5158	9.132	102098	AI467246,D353O22Rik	8	rho/rac guanine nucleotide exchange factor (GEF) 18	protein-coding	Cytoplasm	other
Zfp598	0.766	1.5152e-05	4.1273e-05	1.75	2.1292e-08	1.5326e-07	-0.9452	0.0004	0.0121	-0.1804	0.3279	0.5694	-0.1804	0.3279	0.5694	35.5742	18.8309	11.5637	14.1947	18.9666	10.1402	213753	BC234,Ntrap,Znf598	17	zinc finger protein 598	protein-coding	other	other
Celf3	3.8107	0.0022	0.0038	-2.2873	0.0152	0.0212	5.5125	0.0004	0.0121	-0.5399	0.7215	0.8552	-0.5399	0.7215	0.8552	0.28	0.1377	0.1863	0.3317	0.0167	7.9195	78784	493415M8Rik,BRUNOL1,CAGH4,ERDA4,Tnrc4	3	CUGBP, Elav-like family member 3	protein-coding	Nucleus	transcription regulator
Kcnt2	1.2593	0.0073	0.0113	-1.0046	0.0254	0.0342	3.0816	0.0004	0.0121	0.5371	0.4393	0.6639	0.5371	0.4393	0.6639	0	0.006	0.0238	0.0114	0.1795	0.2242	240776	E3338N15Rik,Slick	1	potassium channel, subfamily T, member 2	protein-coding	other	other
Cplx1	-0.1149	0.8912	0.9051	-4.9351	4.2539e-05	0.0001	4.6998	0.0004	0.0121	-0.4265	0.7242	0.856	-0.4265	0.7242	0.856	0	0.1254	0.0484	0.1462	0.0504	4.4386	12889	921-S	5	complexin 1	protein-coding	Plasma Membrane	transporter
Spata2	0.3801	0.0001	0.0002	-0.0373	0.5573	0.5954	0.4273	0.0004	0.0122	0.0851	0.3609	0.5983	0.0851	0.3609	0.5983	26.1767	17.9154	12.7923	15.8563	12.9697	23.8549	263876	AI54642,mKIAA757	2	spermatogenesis associated 2	protein-coding	other	other
G530011O06Rik	-2.9982	0.0004	0.0007	0.5531	0.5159	0.5543	-3.1075	0.0004	0.0122	0.9476	0.0271	0.1437	0.9476	0.0271	0.1437	2.4591	29.8247	41.7456	51.1305	17.7267	6.5878	654820		X|Y	RIKEN cDNA G530011O06 gene	ncRNA	other	other
Hook3	-1.6549	8.9587e-11	2.1734e-09	-1.1299	7.0326e-09	6.2067e-08	-0.5336	0.0004	0.0123	-0.4421	0.0017	0.0282	-0.4421	0.0017	0.0282	5.8021	16.2252	6.329	10.8055	11.6854	11.2508	320191	583454D3Rik,AI317159,E335F7Rik	8	hook homolog 3 (Drosophila)	protein-coding	other	other
Col18a1	-1.9787	1.3686e-10	2.9125e-09	-0.2738	0.0246	0.0332	-1.7072	0.0004	0.0123	-1.5122	0.0008	0.0179	-1.5122	0.0008	0.0179	6.2056	23.5648	17.1901	8.3122	27.3999	7.4549	12822		10	collagen, type XVIII, alpha 1	protein-coding	Extracellular Space	other
Cck	-5.3864	5.7523e-08	3.3035e-07	-1.8414	0.0024	0.004	-3.0281	0.0004	0.0123	-1.8419	0.0071	0.0653	-1.8419	0.0071	0.0653	0	11.9394	2.0844	4.0424	0.7531	1.4664	12424		9	cholecystokinin	protein-coding	Extracellular Space	other
Plcd1	-3.1896	1.6602e-06	5.8495e-06	-1.8348	0.0006	0.0011	-1.1075	0.0004	0.0123	-0.3112	0.1503	0.3717	-0.3112	0.1503	0.3717	0.2853	8.6665	7.9255	5.3026	15.7465	4.3717	18799	AW212592,C79986	9	phospholipase C, delta 1	protein-coding	Cytoplasm	enzyme
Ndufa13	0.4238	0.0003	0.0006	-0.3773	0.0005	0.0009	0.819	0.0004	0.0123	0.5793	0.0053	0.055	0.5793	0.0053	0.055	151.338	101.368	155.086	133.856	164.934	174.951	67184	2754G14Rik,AU226,CDA16,CGI-39,GRIM-19,Grim19	8	NADH dehydrogenase (ubiquinone) 1 alpha subcomplex, 13	protein-coding	Cytoplasm	enzyme
Golga4	-0.6376	0.0009	0.0017	0.9804	5.4913e-05	0.0001	-1.6472	0.0004	0.0123	-1.2989	0.0022	0.032	-1.2989	0.0022	0.032	24.9312	34.5989	12.1632	14.808	22.5136	11.5608	54214	AI225887,AU1958,Olp-1	9	golgi autoantigen, golgin subfamily a, 4	protein-coding	Cytoplasm	other
Spag7	0.2678	0.0015	0.0027	-0.1295	0.058	0.0738	0.4087	0.0004	0.0123	-0.0684	0.4437	0.6672	-0.0684	0.4437	0.6672	95.5381	70.618	91.8673	56.0574	88.5187	92.2958	216873	573443G1,ACRP,FSA-1,Fsa1l	11	sperm associated antigen 7	protein-coding	other	other
4930562F07Rik	0.9975	0.0202	0.0286	-0.7729	0.0618	0.0782	2.5814	0.0004	0.0123	-0.3875	0.5091	0.7193	-0.3875	0.5091	0.7193	0	0.0706	0.0982	0	0.243	1.0079	75255		1	RIKEN cDNA 4930562F07 gene	ncRNA	other	other
Slc7a1	3.3062	2.3494e-11	8.5169e-10	2.3396	1.3706e-10	2.9033e-09	0.9648	0.0004	0.0124	0.5382	0.0216	0.1252	0.5382	0.0216	0.1252	73.9649	7.0078	9.738	8.7797	18.8632	13.568	11987	4831426K1Rik,AI447493,Atrc-1,Atrc1,Cat1,Rec-1,Rev-1,mCAT-1	5	solute carrier family 7 (cationic amino acid transporter, y+ system), member 1	protein-coding	Plasma Membrane	transporter
Tmem50b	-1.9455	8.3757e-11	2.0568e-09	-2.3774	7.297e-12	3.5623e-10	0.4471	0.0004	0.0124	-0.0014	0.988	0.9947	-0.0014	0.988	0.9947	12.3166	46.0133	50.7409	38.6681	49.5037	61.7646	77975	AU15466,AU19872,B23114J8Rik	16	transmembrane protein 50B	protein-coding	Plasma Membrane	other
Col6a2	-7.7028	9.4737e-09	7.5926e-08	-4.5131	1.785e-05	4.7217e-05	-2.6912	0.0004	0.0124	-1.2709	0.0113	0.0861	-1.2709	0.0113	0.0861	0.0125	12.3289	4.268	4.6506	10.8135	2.2166	12834	Col6a-2	10	collagen, type VI, alpha 2	protein-coding	Extracellular Space	other
Sync	-1.4451	0.0006	0.0011	1.0336	0.0069	0.0103	-2.1112	0.0004	0.0124	-0.8503	0.0565	0.2167	-0.8503	0.0565	0.2167	0.0697	2.0289	3.5873	0.8926	8.9312	0.538	68828	11157H3Rik,SNIP4	4	syncoilin	protein-coding	Cytoplasm	other
Slc35b1	-0.2876	0.0019	0.0032	-0.7197	3.3924e-07	1.5117e-06	0.4463	0.0004	0.0124	0.0819	0.3992	0.6291	0.0819	0.3992	0.6291	68.7833	74.6239	107.808	66.0937	97.78	99.7357	110172	Ugalt2	11	solute carrier family 35, member B1	protein-coding	other	other
Wfdc2	-4.0524	1.8225e-08	1.2748e-07	-0.1383	0.6521	0.6862	-3.9083	0.0004	0.0125	-0.5246	0.4536	0.6753	-0.5246	0.4536	0.6753	0	6.0081	7.3086	6.6247	9.0591	0.3334	67701	1623A2Rik,HE4,WAP5	2	WAP four-disulfide core domain 2	protein-coding	Extracellular Space	other
Rarres2	-3.7066	2.673e-07	1.2085e-06	-1.2559	0.004	0.0062	-2.2207	0.0004	0.0125	-0.1284	0.7561	0.875	-0.1284	0.7561	0.875	0	4.7765	15.7843	2.9716	9.3089	1.1756	71660	617L5Rik,AI33516	6	retinoic acid receptor responder (tazarotene induced) 2	protein-coding	Plasma Membrane	transmembrane receptor
Ankrd12	0.0088	0.9282	0.9374	1.0746	9.1576e-07	3.5107e-06	-1.0446	0.0004	0.0125	-1.0746	0.0003	0.0101	-1.0746	0.0003	0.0101	9.8149	8.7062	2.4187	3.7038	6.8389	4.2742	106585	291A12Rik,AI447928,ANCO-2,AV347965,GAC-1,mKIAA874	17	ankyrin repeat domain 12	protein-coding	other	other
Rbm8a	1.6839	8.2824e-11	2.0512e-09	1.2058	1.8747e-09	2.1727e-08	0.4924	0.0004	0.0126	0.3506	0.0052	0.0547	0.3506	0.0052	0.0547	129.227	36.5423	43.0803	40.0355	45.9102	50.8977	60365	23157C3Rik,AA673428,Rbm8	3	RNA binding motif protein 8a	protein-coding	Nucleus	other
Manf	1.0519	2.1324e-08	1.4457e-07	0.5642	8.9875e-06	2.5923e-05	0.4949	0.0004	0.0126	-0.116	0.288	0.5313	-0.116	0.288	0.5313	141.404	62.0549	129.51	49.583	134.757	86.5636	74840	32342M22Rik,AA47711,AA48789,AA673178,Armet,D17914,D18Mgi17	9	mesencephalic astrocyte-derived neurotrophic factor	protein-coding	Extracellular Space	other
Sfxn4	3.4175	4.2089e-07	1.7749e-06	1.314	0.0016	0.0027	1.8126	0.0004	0.0126	1.2793	0.0067	0.0629	1.2793	0.0067	0.0629	0.8673	0.4392	0.7689	0.6065	0.9981	1.8671	94281		19	sideroflexin 4	protein-coding	Cytoplasm	transporter
Apoc1	-2.9596	2.451e-06	8.2257e-06	-0.7423	0.0981	0.12	-1.8456	0.0005	0.0126	-1.7916	0.0005	0.0132	-1.7916	0.0005	0.0132	3.302	73.0146	85.758	16.803	17.1564	22.5194	11812	Apo-CIB,ApoC-IB,apo-CI,apoC-I	7	apolipoprotein C-I	protein-coding	Extracellular Space	other
Fam219b	-0.9383	2.5695e-06	8.5557e-06	-0.3334	0.0144	0.0203	-0.5742	0.0005	0.0126	-0.0721	0.5333	0.7353	-0.0721	0.5333	0.7353	8.2257	15.7392	10.3674	12.0879	9.7952	10.8822	78323	23146O6Rik,AI594866	9	family with sequence similarity 219, member B	protein-coding	other	other
Ehd4	-1.381	5.8134e-06	1.7671e-05	-0.4172	0.0382	0.0501	-0.9849	0.0005	0.0126	-0.1451	0.488	0.7025	-0.1451	0.488	0.7025	105.791	247.029	185.864	232.36	159.142	138.466	98878	22122F1Rik,AI19739,AI846352,AV6278,Past2	2	EH-domain containing 4	protein-coding	Plasma Membrane	enzyme
Rhoh	-4.0487	8.7918e-06	2.545e-05	-1.8988	0.0101	0.0146	-1.8103	0.0004	0.0126	0.3101	0.2765	0.5197	0.3101	0.2765	0.5197	0.1017	6.7068	6.4419	6.4539	2.0448	2.2529	74734	5834A4Rik,AU19774,Arhh	5	ras homolog gene family, member H	protein-coding	Plasma Membrane	enzyme
Il17rc	1.7146	1.5469e-05	4.2037e-05	4.1734	2.9579e-09	3.0969e-08	-2.0816	0.0005	0.0126	0.2925	0.4224	0.6499	0.2925	0.4224	0.6499	2.5814	2.1473	4.3393	1.7978	8.6474	0.5783	171095	11125H2Rik,Gm1985,IL-17RC,IL17-RC,IL17-RL,Il17rl	6	interleukin 17 receptor C	protein-coding	other	other
Zbtb8a	-0.8217	0.0113	0.0169	-2.7715	1.2218e-07	6.4385e-07	1.4811	0.0004	0.0126	0.4985	0.1651	0.3917	0.4985	0.1651	0.3917	0.1374	2.0934	2.6721	1.7778	2.6838	5.8604	73680	24181M15Rik,AI48941	4	zinc finger and BTB domain containing 8a	protein-coding	Nucleus	other
Manbal	-0.1439	0.0492	0.065	-0.5667	1.3168e-06	4.8084e-06	0.4266	0.0004	0.0126	0.235	0.0225	0.1278	0.235	0.0225	0.1278	58.5544	58.0632	55.5872	56.55	87.0239	76.9421	69161	18124K12Rik,AI8365	2	mannosidase, beta A, lysosomal-like	protein-coding	other	other
Mtch1	-0.3434	0.1449	0.1754	-1.3876	3.5223e-05	8.6534e-05	1.0807	0.0004	0.0126	0.0534	0.8187	0.9127	0.0534	0.8187	0.9127	123.376	139.204	160.607	132.513	156.078	297.956	56462	23134O17Rik,AI255158,AU18396,C77849,PSAP	17	mitochondrial carrier homolog 1 (C. elegans)	protein-coding	Cytoplasm	other
Dcx	-0.6325	0.7409	0.7687	-9.1823	2.7471e-05	6.9362e-05	7.581	0.0004	0.0126	-1.2356	0.5889	0.7741	-1.2356	0.5889	0.7741	0	0.0507	0.1196	0.1118	0.017	10.5143	13193	Dbct	X	doublecortin	protein-coding	Cytoplasm	other
Camk1g	0.0997	0.8319	0.8511	-3.1316	2.4689e-05	6.3058e-05	3.5832	0.0004	0.0126	-0.6713	0.4452	0.6685	-0.6713	0.4452	0.6685	0	0.0716	0.0992	0.1023	0.1748	1.5193	215303	CLICK-III,CaMKIgamma	1	calcium/calmodulin-dependent protein kinase I gamma	protein-coding	other	other
Ctss	-2.1194	3.0264e-14	1.2456e-11	-1.8298	1.6496e-13	3.3638e-11	-0.3198	0.0005	0.0127	0.2312	0.0046	0.0503	0.2312	0.0046	0.0503	998.799	4251.38	3142.03	6176.11	2782.53	3593.24	13040		3	cathepsin S	protein-coding	Cytoplasm	peptidase
Fam53b	-1.2571	6.5198e-06	1.9584e-05	-0.4876	0.0137	0.0193	-0.7726	0.0005	0.0127	-0.2102	0.2034	0.4379	-0.2102	0.2034	0.4379	11.685	24.9874	16.3097	18.5377	12.4321	15.0411	77938	A938G19Rik,mKIAA14	7	family with sequence similarity 53, member B	protein-coding	other	other
Echs1	0.089	0.3025	0.3436	-0.5309	2.9949e-05	7.4913e-05	0.6363	0.0005	0.0127	0.1796	0.2051	0.4399	0.1796	0.2051	0.4399	109.65	92.2984	104.657	91.7643	95.8702	140.97	93747	C8529	7	enoyl Coenzyme A hydratase, short chain, 1, mitochondrial	protein-coding	Cytoplasm	enzyme
Arhgef2	-0.0834	0.4319	0.4741	0.6526	5.6993e-05	0.0001	-0.7619	0.0005	0.0127	0.0016	0.9922	0.9967	0.0016	0.9922	0.9967	79.4297	75.9471	58.7457	72.4611	59.7429	45.6929	16800	AA48978,GEF,GEF-H1,GEFH1,LFP4,Lbcl1,Lfc,P4,mKIAA651	3	rho/rac guanine nucleotide exchange factor (GEF) 2	protein-coding	Cytoplasm	other
P3h4	-7.0916	6.0218e-11	1.6222e-09	-5.3987	4.4491e-09	4.2686e-08	-1.3141	0.0005	0.0128	-0.6362	0.0242	0.1337	-0.6362	0.0242	0.1337	0	10.3192	11.8599	4.9636	26.9237	5.123	66180	11136O3Rik,AI413214,Leprel4,Sc65	11	prolyl 3-hydroxylase family member 4 (non-enzymatic)	protein-coding	Nucleus	other
Shh	-7.1318	3.2344e-10	5.6085e-09	-3.3934	7.6005e-06	2.2428e-05	-2.9497	0.0005	0.0128	-3.5603	0.0002	0.0066	-3.5603	0.0002	0.0066	0	7.4979	2.9605	1.3907	1.1698	1.4685	20423	95336O11Rik,Dsh,Hhg1,Hx,Hxl3,M181	5	sonic hedgehog	protein-coding	Extracellular Space	peptidase
Bnip2	-1.0635	5.9477e-08	3.3988e-07	-0.5897	2.5127e-05	6.4066e-05	-0.491	0.0005	0.0128	-0.0206	0.8426	0.9266	-0.0206	0.8426	0.9266	26.5945	49.6862	37.4047	44.7157	53.5534	35.4262	12175	573523P12Rik,BNIP2beta,Nip21	9	BCL2/adenovirus E1B interacting protein 2	protein-coding	Cytoplasm	other
Ace	-3.203	1.4288e-06	5.1445e-06	-0.2535	0.5733	0.6108	-2.355	0.0005	0.0128	-2.1448	0.0007	0.0161	-2.1448	0.0007	0.0161	0.2015	5.4109	11.8135	1.4647	9.739	1.275	11421	AW28573,CD143	11	angiotensin I converting enzyme (peptidyl-dipeptidase A) 1	protein-coding	Plasma Membrane	peptidase
Mfsd2a	-3.723	3.6387e-06	1.1621e-05	-0.5639	0.3247	0.3631	-2.472	0.0005	0.0128	-2.64	0.0003	0.0092	-2.64	0.0003	0.0092	0.1972	9.7764	15.0628	2.0312	21.5955	2.7368	76574	1718O18Rik,Mfsd2,NLS1	4	major facilitator superfamily domain containing 2A	protein-coding	Plasma Membrane	transporter
Klf10	-1.4847	3.3805e-05	8.5155e-05	-2.3937	2.1855e-07	1.0441e-06	0.9294	0.0005	0.0128	-0.2917	0.1721	0.4011	-0.2917	0.1721	0.4011	16.1178	41.1596	21.1427	29.1171	41.16	80.4164	21847	AI115143,EGR[a],Egral,Gdnfif,TIEG-1,Tieg,Tieg1,mGIF	15	Kruppel-like factor 10	protein-coding	Nucleus	transcription regulator
Gng4	1.1728	0.0212	0.03	-1.0134	0.0152	0.0212	1.6862	0.0005	0.0128	0.2706	0.5149	0.7232	0.2706	0.5149	0.7232	1.0591	1.7257	0.2943	1.2546	0.4046	5.2346	14706		13	guanine nucleotide binding protein (G protein), gamma 4	protein-coding	Plasma Membrane	enzyme
Pcdhb5	1.0585	0.2216	0.2586	-2.4222	0.0096	0.0139	3.116	0.0005	0.0128	0.6955	0.3688	0.6051	0.6955	0.3688	0.6051	0.0446	0.1951	0.1724	0.1975	0.3954	2.0485	93876	Pcdhb4A,PcdhbE	18	protocadherin beta 5	protein-coding	Plasma Membrane	other
Sorcs3	0.5051	0.5371	0.5768	-4.5576	7.8057e-05	0.0002	5.2107	0.0005	0.0128	0.1114	0.9335	0.9695	0.1114	0.9335	0.9695	0	0.0361	0.0549	0.1025	0	1.4366	66673	63344A12Rik,AW45579	19	sortilin-related VPS10 domain containing receptor 3	protein-coding	Nucleus	transporter
Pros1	-9.8913	5.3111e-10	8.1482e-09	-9.1359	1.2984e-09	1.6177e-08	-0.7813	0.0005	0.0129	-0.7799	0.0005	0.0127	-0.7799	0.0005	0.0127	0.0252	98.7382	81.7713	52.4398	95.6789	57.747	19128	AW214361	16	protein S (alpha)	protein-coding	Extracellular Space	other
Mum1	1.1742	2.0268e-07	9.5329e-07	2.0073	4.5785e-09	4.3746e-08	-0.7527	0.0005	0.0129	-0.4288	0.0146	0.099	-0.4288	0.0146	0.099	20.7339	8.5404	7.4791	4.8594	9.5474	5.2731	68114	26119J9,94359D4Rik,UBE-1C2	10	melanoma associated antigen (mutated) 1	protein-coding	Nucleus	other
Gm11974	1.8723	4.2072e-06	1.3232e-05	3.9455	9.2468e-09	7.7969e-08	-1.6899	0.0005	0.0129	-0.0728	0.8097	0.9084	-0.0728	0.8097	0.9084	33.4243	14.4262	5.5819	9.1851	13.4382	4.8968	100041286	OTTMUSG5115	11	predicted gene 11974	ncRNA	other	other
Ap1m1	0.4662	9.0995e-05	0.0002	0.0161	0.835	0.8556	0.4621	0.0005	0.0129	0.0487	0.6287	0.8004	0.0487	0.6287	0.8004	79.8862	51.7375	54.2168	45.3523	52.8	70.7873	11767	AA48894,AP47,Adtm1A,Cltnm,[m]1A,mu1A	8	adaptor-related protein complex AP-1, mu subunit 1	protein-coding	Cytoplasm	transporter
Atp11a	-0.8795	0.0002	0.0004	-0.0034	0.984	0.9864	-0.8948	0.0005	0.0129	-0.4224	0.0408	0.1811	-0.4224	0.0408	0.1811	15.0551	24.6882	12.4227	16.4197	23.8099	13.7887	50770	493558F19Rik,AU4868,Atpc1h,Ih	8	ATPase, class VI, type 11A	protein-coding	Plasma Membrane	transporter
Smg1	-0.492	0.0002	0.0004	0.5608	9.5369e-05	0.0002	-1.0834	0.0005	0.0129	-0.5375	0.0339	0.1636	-0.5375	0.0339	0.1636	15.5419	19.5089	5.7526	13.3462	10.321	9.359	233789	26127I5Rik,543435M13Rik,C132K18Rik,mKIAA421	7	SMG1 homolog, phosphatidylinositol 3-kinase-related kinase (C. elegans)	protein-coding	other	other
Trim67	2.2319	0.0009	0.0016	-0.664	0.1541	0.1821	2.3848	0.0005	0.0129	-0.8888	0.1775	0.4074	-0.8888	0.1775	0.4074	0.178	0.2166	0.3629	0.0888	0.6049	1.3028	330863	D1349O21Rik,TNL	8	tripartite motif-containing 67	protein-coding	other	other
Fosb	-3.2036	0.0426	0.0568	-7.8209	1.1449e-05	3.209e-05	3.9075	0.0005	0.0129	-0.6174	0.5956	0.7779	-0.6174	0.5956	0.7779	0.0156	1.0639	14.1953	0.5991	32.9744	16.2606	14282		7	FBJ osteosarcoma oncogene B	protein-coding	Nucleus	transcription regulator
Ttc9b	-0.6869	0.5165	0.5572	-6.3755	1.2995e-05	3.5827e-05	5.0325	0.0005	0.0129	-1.7007	0.2495	0.493	-1.7007	0.2495	0.493	0	0.5028	0.7912	0.4166	0.091	23.2699	73032	2974C18Rik	7	tetratricopeptide repeat domain 9B	protein-coding	other	other
Gnl3	2.4441	4.2202e-11	1.2844e-09	3.3516	9.6338e-12	4.3349e-10	-0.872	0.0005	0.0131	-0.4381	0.0266	0.1422	-0.4381	0.0266	0.1422	183.328	30.7932	25.7541	19.2126	40.6253	17.4018	30877	Ns	14	guanine nucleotide binding protein-like 3 (nucleolar)	protein-coding	Nucleus	other
Zfp346	1.5253	4.3195e-08	2.6012e-07	2.3898	3.5009e-09	3.5358e-08	-0.8112	0.0005	0.0132	-0.194	0.2328	0.4743	-0.194	0.2328	0.4743	32.5372	10.4181	6.3706	7.121	6.9973	6.3928	26919	Jaz,Znf346	13	zinc finger protein 346	protein-coding	Nucleus	other
AI607873	-2.1006	7.5323e-08	4.1526e-07	-1.1348	4.3475e-05	0.0001	-1.0104	0.0005	0.0132	0.1488	0.4903	0.7041	0.1488	0.4903	0.7041	39.5099	153.128	55.0129	168.732	75.9556	79.7178	226691		1	expressed sequence AI607873	protein-coding	other	other
Vps41	-0.5192	1.4452e-06	5.1918e-06	-0.9193	2.8213e-09	2.9803e-08	0.4177	0.0005	0.0132	0.1873	0.056	0.2158	0.1873	0.056	0.2158	52.6274	67.5099	55.8387	69.0268	61.7089	89.8143	218035	AI317346,Vam2,mVam2	13	vacuolar protein sorting 41 (yeast)	protein-coding	other	other
Arap3	-1.2887	9.0582e-05	0.0002	-0.1376	0.5642	0.6022	-1.1606	0.0005	0.0132	-0.5925	0.0287	0.1493	-0.5925	0.0287	0.1493	16.5352	35.9364	31.3846	21.0607	20.6336	16.8207	106952	Centd3,Drag1,E36K4Rik,cnt-d3	18	ArfGAP with RhoGAP domain, ankyrin repeat and PH domain 3	protein-coding	Cytoplasm	other
4933427D14Rik	0.8559	0.0021	0.0036	2.5512	1.1136e-06	4.1555e-06	-1.3132	0.0005	0.0132	-0.1516	0.5327	0.7351	-0.1516	0.5327	0.7351	5.4925	3.5966	2.0011	2.3817	2.8502	1.5887	74477	C85113,Kiaa753	11	RIKEN cDNA 4933427D14 gene	protein-coding	Cytoplasm	other
Ninj1	0.35	0.0023	0.0039	-0.2006	0.0411	0.0536	0.5777	0.0005	0.0132	0.8027	2.6553e-05	0.0018	0.8027	2.6553e-05	0.0018	254.515	179.5	214.978	287.65	184.805	265.552	18081	AU24536	13	ninjurin 1	protein-coding	Plasma Membrane	other
Trip6	0.2285	0.4879	0.529	2.4988	7.4207e-05	0.0002	-1.8038	0.0005	0.0132	-0.1339	0.6661	0.8231	-0.1339	0.6661	0.8231	8.2834	9.2111	10.8066	6.191	23.1188	3.0483	22051		5	thyroid hormone receptor interactor 6	protein-coding	Extracellular Space	cytokine
Gas6	-2.7334	7.568e-09	6.3497e-08	-1.6658	1.7123e-06	6.0452e-06	-1.0965	0.0005	0.0133	-1.07	0.0006	0.0146	-1.07	0.0006	0.0146	105.684	637.851	671.457	323.357	572.483	320.452	14456	Gas-6	8	growth arrest specific 6	protein-coding	Extracellular Space	growth factor
Epha2	-3.5148	6.7171e-08	3.7637e-07	-1.2653	0.0033	0.0052	-1.9784	0.0005	0.0133	-1.2705	0.0044	0.0488	-1.2705	0.0044	0.0488	0.3666	11.1789	7.5715	4.4307	13.3648	3.2624	13836	AW545284,Eck,Myk2,Sek-2,Sek2	4	Eph receptor A2	protein-coding	Plasma Membrane	kinase
Clk2	1.1015	3.1598e-07	1.393e-06	2.1012	4.2138e-09	4.0794e-08	-0.932	0.0005	0.0133	-0.4713	0.0236	0.132	-0.4713	0.0236	0.132	37.6637	16.1767	13.0641	9.4506	16.2281	8.7888	12748	AU41688,Tu52	3	CDC-like kinase 2	protein-coding	Nucleus	kinase
Pard3b	-5.0766	5.2709e-07	2.1491e-06	-2.641	0.0006	0.0011	-1.924	0.0005	0.0133	-1.5382	0.0019	0.0298	-1.5382	0.0019	0.0298	0.0029	1.1283	1.2729	0.3193	1.5842	0.4065	72823	1818K4Rik,212N16Rik,281455B1Rik,Als2cr19,PAR3B,PAR3L,PAR3beta	1	par-3 family cell polarity regulator beta	protein-coding	Plasma Membrane	other
Dnaja4	-4.3598	1.4658e-05	4.0143e-05	-2.5431	0.003	0.0048	-1.4115	0.0005	0.0133	0.2152	0.3866	0.6188	0.2152	0.3866	0.6188	0.0557	4.9343	5.5504	4.2246	8.6933	2.0467	58233	11121L12Rik,AV358213,Dj4,Hsj4,mmDjA4	9	DnaJ (Hsp40) homolog, subfamily A, member 4	protein-coding	Nucleus	other
Rnf157	-0.801	0.0109	0.0163	-1.7643	1.1801e-05	3.297e-05	0.9482	0.0005	0.0133	0.1652	0.4493	0.6717	0.1652	0.4493	0.6717	5.3109	9.3603	11.9032	8.5612	10.9128	18.4862	217340	26136E23Rik,A1373L17Rik,mKIAA1917	11	ring finger protein 157	protein-coding	other	other
Csf2	-1.0264	0.0167	0.0241	1.0912	0.0115	0.0165	-2.8025	0.0005	0.0133	-0.5082	0.3801	0.6129	-0.5082	0.3801	0.6129	0	0.6101	0.0193	0.3991	0.1468	0.0413	12981	Csfgm,GMCSF,Gm-CSf,MGI-IGM	11	colony stimulating factor 2 (granulocyte-macrophage)	protein-coding	Extracellular Space	cytokine
Hist3h2ba	-1.7881	0.0769	0.0978	-6.1922	6.5051e-06	1.9591e-05	3.6584	0.0005	0.0133	1.2348	0.1949	0.4269	1.2348	0.1949	0.4269	0	2.3533	2.7882	3.0215	1.0753	39.4247	78303	1511O9Rik,AI413321	11	histone cluster 3, H2ba	protein-coding	Nucleus	other
Tenm2	0.6002	0.3282	0.3701	-2.3586	0.002	0.0034	3.5175	0.0005	0.0133	-0.4538	0.5911	0.7751	-0.4538	0.5911	0.7751	0	0.0154	0.0259	0.0078	0.0323	0.2472	23964	Odz2,Odz3,Ten-2,Ten-m2	11	teneurin transmembrane protein 2	protein-coding	Plasma Membrane	other
Numa1	-0.8773	3.9362e-07	1.6762e-06	0.1968	0.0452	0.0586	-1.1128	0.0005	0.0134	-1.028	0.0009	0.0192	-1.028	0.0009	0.0192	34.2566	56.2321	22.8698	27.6888	33.8579	26.5005	101706	67241E4Rik,AA76425,AL2261,AU14979	7	nuclear mitotic apparatus protein 1	protein-coding	Nucleus	other
Actn4	-0.3571	0.0089	0.0136	0.3885	0.0061	0.0091	-0.7598	0.0005	0.0134	-0.4438	0.0171	0.1078	-0.4438	0.0171	0.1078	195.814	226.182	182.418	171.112	443.667	142.232	60595	C77391	7	actinin alpha 4	protein-coding	Cytoplasm	transcription regulator
Grip2	1.5212	0.0012	0.0022	-0.9121	0.0269	0.0361	3.2614	0.0005	0.0135	1.4273	0.0715	0.2473	1.4273	0.0715	0.2473	0	0	0.0322	0.0237	0.032	0.1677	243547		6	glutamate receptor interacting protein 2	protein-coding	other	other
Tgm1	-1.6807	9.1482e-05	0.0002	1.3489	0.0023	0.0037	-2.3809	0.0005	0.0136	-1.258	0.0135	0.0948	-1.258	0.0135	0.0948	0.499	5.0884	5.4149	2.1916	4.2802	1.3327	21816	2314J8Rik,Tgase1	14	transglutaminase 1, K polypeptide	protein-coding	Plasma Membrane	enzyme
Ldlrad3	2.2664	0.0004	0.0007	0.08	0.7678	0.7944	2.0758	0.0005	0.0136	-0.6595	0.2775	0.5206	-0.6595	0.2775	0.5206	24.2765	4.9783	5.7033	2.6176	7.7219	21.9662	241576	6435P8,AI194318,Lrad3	2	low density lipoprotein receptor class A domain containing 3	protein-coding	other	other
Thy1	-9.678	6.8967e-12	3.5955e-10	-7.8262	1.2338e-10	2.6952e-09	-1.843	0.0005	0.0137	-2.0514	0.0003	0.0087	-2.0514	0.0003	0.0087	0	60.0561	106.695	18.0617	141.12	18.2174	21838	CD9,T25,Thy-1,Thy-1.2,Thy1.1,Thy1.2	9	thymus cell antigen 1, theta	protein-coding	Plasma Membrane	other
Ptrf	-6.89	9.2433e-11	2.2224e-09	-4.4313	1.6208e-08	1.2241e-07	-2.4963	0.0005	0.0137	-1.5038	0.0088	0.074	-1.5038	0.0088	0.074	0.1657	74.113	83.5746	29.8443	241.596	14.0981	19285	23175E7Rik,AW546441,Cav-p6,Cavin	11	polymerase I and transcript release factor	protein-coding	Nucleus	transcription regulator
Tceb3	-0.3122	0.0018	0.0031	0.1486	0.0824	0.1021	-0.469	0.0005	0.0137	-0.2638	0.021	0.1228	-0.2638	0.021	0.1228	47.9307	53.1493	27.2364	39.7247	31.9051	38.4874	27224	11kDa,AA48125,Tceb3a	4	transcription elongation factor B (SIII), polypeptide 3	protein-coding	Nucleus	transcription regulator
Fbxo8	-0.1236	0.1365	0.1661	-0.8142	1.22e-07	6.4312e-07	0.6909	0.0005	0.0137	0.1413	0.3707	0.6062	0.1413	0.3707	0.6062	15.5563	15.5137	13.5451	13.9751	15.8868	24.7001	50753	Fbx8	8	F-box protein 8	protein-coding	Cytoplasm	other
Cdk5r1	0.5625	0.4974	0.5384	-2.7053	0.0008	0.0013	2.6604	0.0005	0.0137	0.3567	0.6094	0.7872	0.3567	0.6094	0.7872	0.6212	1.532	1.531	1.3487	5.3174	9.9272	12569	Cdk5r,D11Bwg379e,p25,p35	11	cyclin-dependent kinase 5, regulatory subunit 1 (p35)	protein-coding	Nucleus	kinase
Rbl2	-1.4213	1.2798e-07	6.469e-07	-0.8294	3.4197e-05	8.4348e-05	-0.6045	0.0005	0.0138	-0.2132	0.118	0.3257	-0.2132	0.118	0.3257	12.6792	30.446	15.8297	22.9211	18.5077	20.3633	19651	PRB2,RBR-2,Rb2,p13	8	retinoblastoma-like 2	protein-coding	Nucleus	other
Cdo1	-1.1081	0.0213	0.03	-3.3219	1.5804e-06	5.6375e-06	1.7355	0.0005	0.0138	-0.1066	0.8086	0.9075	-0.1066	0.8086	0.9075	0.0926	2.2591	3.5432	1.6337	6.5712	7.9493	12583	132L19Rik,Cdo,D18Ucla3	18	cysteine dioxygenase 1, cytosolic	protein-coding	Cytoplasm	enzyme
Pcdhb6	0.4753	0.3819	0.4236	-1.8259	0.0051	0.0077	2.8691	0.0005	0.0138	-1.1074	0.1249	0.3361	-1.1074	0.1249	0.3361	0	0.0555	0.0302	0	0	0.7669	93877	Pcdhb5B,PcdhbF	18	protocadherin beta 6	protein-coding	Extracellular Space	other
Erp44	-0.0294	0.6647	0.6978	-0.4494	1.931e-05	5.0678e-05	0.4345	0.0005	0.0138	0.3662	0.002	0.0301	0.3662	0.002	0.0301	50.8023	46.6044	54.2563	51.9714	68.6566	61.6051	76299	1111E24Rik,AI849526,AL33348,Txndc4	4	endoplasmic reticulum protein 44	protein-coding	other	other
Cops6	1.2357	9.2584e-09	7.4497e-08	0.7244	1.7916e-06	6.2863e-06	0.5198	0.0006	0.0139	0.1949	0.107	0.3085	0.1949	0.107	0.3085	373.054	143.22	165.745	144.786	176.623	205.397	26893	Sgn3,VIP/MOV34	5	COP9 (constitutive photomorphogenic) homolog, subunit 6 (Arabidopsis thaliana)	protein-coding	Nucleus	other
Phf20	0.7969	1.2542e-08	9.4454e-08	1.262	1.1089e-10	2.5195e-09	-0.4803	0.0005	0.0139	-0.2621	0.0239	0.1329	-0.2621	0.0239	0.1329	45.402	23.4196	12.094	17.0515	15.0362	16.85	228829	68242O2Rik	2	PHD finger protein 20	protein-coding	other	other
Srsf3	1.8638	1.378e-08	1.0178e-07	1.0781	2.8163e-06	9.3812e-06	0.8201	0.0006	0.0139	0.1902	0.3039	0.5471	0.1902	0.3039	0.5471	347.288	85.2706	88.8522	90.4074	153.417	151.649	20383	AL24116,Sfrs3,X16	17	serine/arginine-rich splicing factor 3	protein-coding	Nucleus	other
Trmt2a	0.9846	3.6005e-07	1.5545e-06	1.671	3.186e-09	3.2963e-08	-0.6743	0.0006	0.0139	-0.1089	0.4437	0.6672	-0.1089	0.4437	0.6672	51.369	23.3127	21.6182	18.3044	20.4566	14.6649	15547	Htf9c	16	TRM2 tRNA methyltransferase 2A	protein-coding	other	kinase
Lrrc8d	-0.6144	1.0099e-06	3.7843e-06	-1.1234	1.2746e-09	1.5916e-08	0.5218	0.0006	0.0139	0.0639	0.5801	0.7694	0.0639	0.5801	0.7694	33.8853	46.2781	40.1788	43.9668	41.4281	65.7696	231549	281473G9Rik,493525N13Rik,A9319F3,Lrrc5	5	leucine rich repeat containing 8D	protein-coding	other	other
Baz1b	0.6028	2.3294e-06	7.8799e-06	1.2766	1.0939e-09	1.4188e-08	-0.6875	0.0005	0.0139	-0.1873	0.2212	0.46	-0.1873	0.2212	0.46	67.6793	40.3763	22.9693	32.9423	33.0102	25.2257	22385	C8782,WSTF,Wbscr9	5	bromodomain adjacent to zinc finger domain, 1B	protein-coding	Nucleus	transcription regulator
Ccl9	-1.8086	0.0002	0.0004	-0.1715	0.6261	0.6617	-1.6836	0.0006	0.0139	1.17	0.0057	0.0573	1.17	0.0057	0.0573	95.0904	303.702	194.717	712.83	424.702	114.114	20308	CCF18,MRP-2,Scya1,Scya9	11	chemokine (C-C motif) ligand 9	protein-coding	Extracellular Space	cytokine
Ppfia1	0.3419	0.0008	0.0015	0.9901	5.9868e-08	3.5745e-07	-0.6596	0.0006	0.0139	-0.4501	0.0071	0.0651	-0.4501	0.0071	0.0651	31.5813	22.2787	12.8134	14.4081	26.3548	14.1775	233977	C314K8Rik,C87158,LIP.1,LIP1	7	protein tyrosine phosphatase, receptor type, f polypeptide (PTPRF), interacting protein (liprin), alpha 1	protein-coding	other	other
Fam3c	-0.2681	0.0036	0.0059	-0.6901	6.9078e-07	2.7717e-06	0.4383	0.0006	0.0139	0.248	0.022	0.1265	0.248	0.022	0.1265	30.0111	32.0709	37.9212	31.9942	44.1192	42.6491	27999	D6Wsu176e,Ilei	6	family with sequence similarity 3, member C	protein-coding	Extracellular Space	cytokine
C230091D08Rik	-0.3738	0.0045	0.0072	-0.954	5.9799e-07	2.4437e-06	0.556	0.0005	0.0139	0.2337	0.0795	0.2626	0.2337	0.0795	0.2626	7.372	9.6749	3.9132	9.0659	7.7667	14.1257	330544		7	RIKEN cDNA C230091D08 gene	ncRNA	other	other
Pcdhb11	0.2812	0.7157	0.7453	-3.5381	0.0006	0.001	4.1282	0.0005	0.0139	0.5777	0.5725	0.7641	0.5777	0.5725	0.7641	0	0.0485	0.0705	0.0578	0.0613	1.5129	93882	Pcdhb5E,PcdhbK	18	protocadherin beta 11	protein-coding	Plasma Membrane	other
Dlgap3	0.0611	0.9506	0.9575	-5.6754	3.5115e-05	8.6334e-05	5.5069	0.0006	0.0139	-0.3957	0.7945	0.8988	-0.3957	0.7945	0.8988	0	0.0777	0.2411	0.1907	0.044	3.8513	242667	BC58433,DAP-3,DAP3,Prpl8,Sapap3	4	discs, large (Drosophila) homolog-associated protein 3	protein-coding	other	other
Pcdhb9	0.0175	0.9782	0.9814	-3.882	4.9393e-05	0.0001	4.0007	0.0006	0.0139	0.4146	0.6794	0.8302	0.4146	0.6794	0.8302	0	0.0893	0.1409	0.1262	0.1856	1.8069	93880	Pcdhb4C,PcdhbI	18	protocadherin beta 9	protein-coding	Plasma Membrane	other
Ly6h	-0.7817	0.2672	0.307	-4.9313	6.1385e-06	1.8602e-05	3.7002	0.0006	0.014	-2.0268	0.0651	0.2347	-2.0268	0.0651	0.2347	0	0.4835	1.9983	0.2234	0.1778	8.9461	23934		15	lymphocyte antigen 6 complex, locus H	protein-coding	Plasma Membrane	other
Iqcg	-0.1534	0.6041	0.6412	1.6362	0.0003	0.0005	-1.4544	0.0006	0.014	-0.8464	0.0134	0.0944	-0.8464	0.0134	0.0944	0.4143	1.8747	4.5337	0.6669	1.3345	0.7461	69707	243L7Rik	16	IQ motif containing G	protein-coding	Cytoplasm	other
Bicd2	-0.3771	0.0008	0.0015	0.572	3.8488e-05	9.3741e-05	-0.9716	0.0006	0.0141	-0.4371	0.053	0.2096	-0.4371	0.053	0.2096	29.9367	38.2398	25.8298	26.7567	49.891	19.4403	76895		13	bicaudal D homolog 2 (Drosophila)	protein-coding	Cytoplasm	other
Prx	0.7356	0.0057	0.009	2.41	2.9526e-07	1.3424e-06	-1.4265	0.0006	0.0141	-0.0047	0.9864	0.994	-0.0047	0.9864	0.994	0.3623	1.0031	1.0896	0.5965	4.5113	0.4121	19153	L-Periaxin	7	periaxin	protein-coding	Nucleus	other
Bend5	1.2593	0.0158	0.0228	-1.1478	0.0261	0.0351	3.2477	0.0006	0.0141	1.7054	0.0361	0.1691	1.7054	0.0361	0.1691	0	0.0141	0.1426	0.0732	0.3427	0.5848	67621	23126E23Rik	4	BEN domain containing 5	protein-coding	Cytoplasm	other
Dap3	1.9862	5.8454e-13	7.98e-11	1.5853	2.5798e-12	1.8956e-10	0.4005	0.0006	0.0142	0.0762	0.4026	0.6317	0.0762	0.4026	0.6317	54.1917	12.3102	13.7026	10.7364	16.74	15.9925	65111	4921514D13Rik,DAP-3,MRP-S29,S29mt	3	death associated protein 3	protein-coding	Cytoplasm	other
Dctd	4.3702	1.0894e-11	4.9157e-10	5.9717	1.268e-12	1.1673e-10	-1.3287	0.0006	0.0142	-0.4126	0.1379	0.3543	-0.4126	0.1379	0.3543	43.6832	2.8718	2.7828	1.4585	3.6316	1.3305	320685	63466N5Rik	8	dCMP deaminase	protein-coding	other	other
Scn3b	-4.3337	1.1453e-05	3.2158e-05	-6.8974	1.7018e-08	1.2729e-07	2.0005	0.0006	0.0142	-0.4135	0.4528	0.6746	-0.4135	0.4528	0.6746	0	1.1602	1.885	0.5275	1.9154	4.9335	235281	1111K16Rik,4833414B2Rik,Scnb3	9	sodium channel, voltage-gated, type III, beta	protein-coding	other	other
Tceb2	-0.1995	0.0086	0.0131	-0.6795	2.0085e-07	9.7134e-07	0.4878	0.0006	0.0142	0.2446	0.0386	0.1758	0.2446	0.0386	0.1758	320.727	328.807	490.327	346.78	512.201	455.427	67673	614H15Rik	17	transcription elongation factor B (SIII), polypeptide 2	protein-coding	Nucleus	transcription regulator
Atg16l1	0.0654	0.6859	0.7177	0.9861	0.0002	0.0004	-0.8837	0.0006	0.0142	-0.0519	0.7718	0.885	-0.0519	0.7718	0.885	28.0616	23.9903	15.0356	19.1429	17.7123	13.4076	77040	159K1Rik,Apg16l,Atg16l,WDR3	1	autophagy related 16-like 1 (S. cerevisiae)	protein-coding	Cytoplasm	other
Tgfbi	-5.3448	1.1612e-08	8.8844e-08	-6.7259	8.8204e-10	1.192e-08	1.4204	0.0006	0.0143	2.7012	1.2715e-06	0.0002	2.7012	1.2715e-06	0.0002	0.4844	54.4116	139.496	382.518	140.295	141.926	21810	68kDa,AI181842,AI747162,Beta-ig,big-h3	13	transforming growth factor, beta induced	protein-coding	Extracellular Space	other
Chordc1	1.0397	1.5465e-06	5.4982e-06	1.7474	1.9181e-08	1.4025e-07	-0.6852	0.0006	0.0143	0.1496	0.2984	0.5419	0.1496	0.2984	0.5419	78.7257	34.4485	27.3452	31.6482	31.0493	21.6632	66917	1111O9Rik,AA4936,Chp-1,morgana	9	cysteine and histidine-rich domain (CHORD)-containing, zinc-binding protein 1	protein-coding	other	other
Fyco1	-2.1128	3.3771e-06	1.0878e-05	-0.3865	0.2068	0.2394	-1.6743	0.0006	0.0143	-0.6951	0.051	0.2056	-0.6951	0.051	0.2056	2.9881	13.0247	4.966	7.8352	10.0388	4.473	17281	28149M1Rik,Mem2,RUFY3,ZFYVE7	9	FYVE and coiled-coil domain containing 1	protein-coding	Cytoplasm	other
Tmem100	-1.1371	0.1703	0.2032	-4.4598	5.9396e-05	0.0001	2.8061	0.0006	0.0143	0.6972	0.3319	0.5727	0.6972	0.3319	0.5727	0.0097	0.5743	1.8086	0.5103	1.4569	5.4267	67888	18157C19Rik,AV11897	11	transmembrane protein 100	protein-coding	Plasma Membrane	other
Tmem161a	-0.0896	0.2147	0.2514	0.3576	0.0004	0.0007	-0.4381	0.0006	0.0143	-0.1724	0.0834	0.2685	-0.1724	0.0834	0.2685	19.6948	18.8153	17.0555	13.8359	24.0433	14.109	234371	AI428876,BB16185,BC21367	8	transmembrane protein 161A	protein-coding	other	other
Agl	-0.1347	0.2889	0.3297	-0.7657	3.3674e-05	8.3186e-05	0.6431	0.0006	0.0143	-0.1046	0.4737	0.6915	-0.1046	0.4737	0.6915	12.1322	11.8838	6.2016	9.5995	9.1342	18.5546	77559	11161O17Rik,9434C13Rik,96346L6Rik,AI85929,C77197	3	amylo-1,6-glucosidase, 4-alpha-glucanotransferase	protein-coding	other	other
Bmp4	-3.2485	8.7328e-08	4.6908e-07	-0.6518	0.0346	0.0456	-2.5062	0.0006	0.0146	-1.2073	0.038	0.1739	-1.2073	0.038	0.1739	0	1.2852	5.1877	0.497	18.3034	0.2503	12159	Bmp-4,Bmp2b,Bmp2b-1,Bmp2b1	14	bone morphogenetic protein 4	protein-coding	Extracellular Space	growth factor
Txndc11	0.6561	1.2418e-05	3.4598e-05	0.1364	0.1128	0.1367	0.5148	0.0006	0.0146	0.005	0.9664	0.9865	0.005	0.9664	0.9865	26.5283	15.1541	22.572	12.35	19.4096	21.2259	106200	28148E11Rik,AI427833,EFP1,Txdc11	16	thioredoxin domain containing 11	protein-coding	other	other
Slitrk1	0.4232	0.5131	0.5538	-2.963	0.0006	0.0011	3.8868	0.0006	0.0146	-0.3588	0.7119	0.8494	-0.3588	0.7119	0.8494	0	0.0401	0.0729	0.0413	0.0146	0.824	76965	321I4Rik	14	SLIT and NTRK-like family, member 1	protein-coding	Plasma Membrane	other
Clip1	-0.3426	0.0242	0.0338	0.7004	0.0003	0.0007	-1.0621	0.0006	0.0147	-0.6122	0.0189	0.1156	-0.6122	0.0189	0.1156	32.0608	36.461	20.2844	22.2903	29.6915	17.8923	56430	1117I12Rik,4631429H7Rik,AV17631,C8139,CLIP-17,CLIP17,CYLN1,Clip5,Rsn,mKIAA446,restin	5	CAP-GLY domain containing linker protein 1	protein-coding	Cytoplasm	other
Ptchd1	-0.1186	0.6683	0.7011	1.9179	0.0005	0.0009	-1.732	0.0006	0.0147	-0.3558	0.2556	0.4998	-0.3558	0.2556	0.4998	5.1164	5.5331	4.3103	3.5319	3.9366	1.9839	211612	96336J22Rik,AI848149,Gm387	X	patched domain containing 1	protein-coding	other	other
Zswim8	-0.8017	3.8252e-08	2.3504e-07	-0.125	0.0745	0.0929	-0.6938	0.0006	0.0148	-0.6219	0.0014	0.0245	-0.6219	0.0014	0.0245	21.0928	32.6266	23.0092	19.6046	33.33	20.3619	268721	23121P13Rik,483244P21Rik,Kiaa913,mKIAA913	14	zinc finger SWIM-type containing 8	protein-coding	other	other
C1qb	-3.9955	5.6756e-15	4.6975e-12	-3.5933	2.0006e-14	8.4808e-12	-0.4513	0.0006	0.0149	0.1273	0.2148	0.4517	0.1273	0.2148	0.4517	257.722	4043.75	5017.68	5114.42	3484.24	3062.98	12260		4	complement component 1, q subcomponent, beta polypeptide	protein-coding	Extracellular Space	other
Nup155	2.3907	1.0084e-12	1.105e-10	2.8958	2.9538e-13	4.7466e-11	-0.4867	0.0006	0.0149	-0.0364	0.7226	0.8552	-0.0364	0.7226	0.8552	50.6511	8.84	5.5285	7.0533	8.5418	6.3727	170762	D9327M19Rik,mKIAA791	15	nucleoporin 155	protein-coding	other	other
Foxk1	0.965	3.0086e-08	1.9217e-07	1.4964	4.6814e-10	7.3287e-09	-0.5362	0.0006	0.0149	-0.4715	0.0015	0.0263	-0.4715	0.0015	0.0263	27.0808	12.4182	6.8646	7.617	9.953	8.6117	17425	A6348H8Rik,AI463295,ENSMUSG75577,Gm1868,Mnf	5	forkhead box K1	protein-coding	Nucleus	transcription regulator
Dnaaf5	0.8338	1.5058e-06	5.3724e-06	1.4679	1.1715e-08	9.3817e-08	-0.6069	0.0006	0.0149	-0.289	0.0415	0.1831	-0.289	0.0415	0.1831	32.2706	16.2489	12.2394	11.0031	10.518	10.9237	433956	BC5341,C7697,Heatr2	5	dynein, axonemal, assembly factor 5	protein-coding	other	other
Ppp1r12c	-0.7297	6.5783e-05	0.0002	-0.0454	0.7186	0.7495	-0.6999	0.0006	0.0149	-0.1321	0.3915	0.6228	-0.1321	0.3915	0.6228	39.411	58.0606	48.2402	47.4646	49.3858	36.314	232807	241197A17Rik,AI839747,B4311M8,Mbs85	7	protein phosphatase 1, regulatory (inhibitor) subunit 12C	protein-coding	other	other
Uba52	1.1734	3.2679e-11	1.0734e-09	0.7219	5.7308e-09	5.2334e-08	0.4559	0.0006	0.015	0.0378	0.7106	0.8487	0.0378	0.7106	0.8487	3562.14	1520	2239.12	1612.83	1802.39	2123.86	22186	D8Ertd21e,Gm1863,Rps27a,Ubb,Ubc	8	ubiquitin A-52 residue ribosomal protein fusion product 1	protein-coding	Cytoplasm	other
Zfyve1	-1.7004	4.4977e-11	1.3245e-09	-1.3186	8.6762e-10	1.1747e-08	-0.3943	0.0006	0.015	-0.4125	0.0004	0.0118	-0.4125	0.0004	0.0118	10.5573	32.1674	19.8243	20.5079	24.5946	24.4187	217695	DFCP1,G6353K23,TAFF1,ZNFN2A1,mKIAA1589	12	zinc finger, FYVE domain containing 1	protein-coding	other	other
Cbl	-1.1299	3.8814e-07	1.6559e-06	-0.5625	0.0003	0.0006	-0.5717	0.0006	0.015	-0.2938	0.0346	0.1653	-0.2938	0.0346	0.1653	22.2613	43.2284	5.0962	31.8199	14.7246	29.3806	12402	4732447J5Rik,Cbl-2,c-Cbl,cbl	9	Casitas B-lineage lymphoma	protein-coding	Nucleus	transcription regulator
Hibadh	0.74	6.0801e-06	1.8373e-05	0.236	0.0225	0.0306	0.5194	0.0006	0.015	0.1694	0.1629	0.3888	0.1694	0.1629	0.3888	109.75	58.9853	56.1365	56.0437	61.7965	83.5801	58875	64342H1Rik,AI265272	6	3-hydroxyisobutyrate dehydrogenase	protein-coding	Cytoplasm	enzyme
Ece1	0.3656	0.0101	0.0152	1.1909	1.3717e-06	4.9938e-06	-0.8216	0.0006	0.015	-0.7323	0.0014	0.0248	-0.7323	0.0014	0.0248	30.7774	21.3825	13.1583	10.9726	27.8056	12.3135	230857	AW3225,ECE-1,ECE-1a,ECE-1b,ECE-1d	4	endothelin converting enzyme 1	protein-coding	other	other
Med20	0.422	0.0133	0.0195	1.457	3.7834e-06	1.2153e-05	-0.9645	0.0006	0.015	0.0323	0.8637	0.9355	0.0323	0.8637	0.9355	35.8755	24.0091	16.014	19.829	17.3104	13.1121	56771	11111O5Rik,241115I17Rik,AU18348,Trfp	17	mediator complex subunit 20	protein-coding	Nucleus	transcription regulator
Zbtb5	-0.3939	0.0459	0.0609	-1.2332	5.2329e-06	1.6223e-05	0.7994	0.0006	0.015	0.4618	0.0239	0.1331	0.4618	0.0239	0.1331	3.8805	5.9773	2.8096	6.4605	6.1043	10.0038	230119	593421I1,94383K24Rik,AI646847,mKIAA354	4	zinc finger and BTB domain containing 5	protein-coding	other	other
Apod	-1.1883	0.0843	0.1066	-4.9796	2.8208e-06	9.3905e-06	3.2313	0.0006	0.015	2.3084	0.0091	0.0757	2.3084	0.0091	0.0757	0	0.3679	1.3532	1.2085	10.0772	4.1472	11815		16	apolipoprotein D	protein-coding	Extracellular Space	transporter
Lppr1	0.2655	0.7884	0.8121	-5.2927	8.3522e-05	0.0002	5.4272	0.0006	0.015	-0.2638	0.8599	0.9336	-0.2638	0.8599	0.9336	0	0.0818	0.3265	0.1468	0.2055	3.1683	272031	E1339F12Rik,PRG-3,mKIAA4247	4	lipid phosphate phosphatase-related protein type 1	protein-coding	other	other
Cetn2	1.0033	2.4107e-08	1.5975e-07	0.231	0.0035	0.0055	0.7623	0.0006	0.0151	0.4256	0.0275	0.1447	0.4256	0.0275	0.1447	81.7443	36.6662	47.9214	40.1552	42.1044	60.9582	26370	11134A2Rik,AI32615,Calt,caltractin	X	centrin 2	protein-coding	Nucleus	enzyme
Thoc2	0.7466	5.4672e-07	2.2222e-06	1.3678	1.4754e-09	1.7952e-08	-0.6368	0.0006	0.0151	-0.1351	0.3357	0.5762	-0.1351	0.3357	0.5762	29.3994	15.7128	6.9232	12.5659	13.4361	10.0773	331401	633441O12Rik,D135M13Rik,Gm1139,Gm1793,Tho2	X	THO complex 2	protein-coding	other	other
Fam43a	-3.1989	0.0005	0.001	-1.3966	0.0806	0.1001	-1.3849	0.0006	0.0151	-1.1165	0.0024	0.0335	-1.1165	0.0024	0.0335	0.0876	3.4012	4.2554	1.0952	5.6274	1.6354	224093	Tuf1	16	family with sequence similarity 43, member A	protein-coding	other	other
Uaca	1.0297	0.0001	0.0003	3.2317	2.7188e-07	1.256e-06	-1.8509	0.0006	0.0152	0.4532	0.1363	0.352	0.4532	0.1363	0.352	16.1161	7.3592	7.4474	8.2802	70.0695	2.3132	72565	2759D2Rik,nucling	9	uveal autoantigen with coiled-coil domains and ankyrin repeats	protein-coding	Cytoplasm	other
Map3k14	-1.341	0.0004	0.0007	0.5479	0.1412	0.1679	-1.6908	0.0006	0.0152	-0.3004	0.3258	0.5675	-0.3004	0.3258	0.5675	4.2584	11.5888	5.3475	8.3199	4.8396	4.0357	53859	Nik,aly	11	mitogen-activated protein kinase kinase kinase 14	protein-coding	Cytoplasm	kinase
Peli1	-0.7807	0.0027	0.0046	-1.6071	3.5612e-06	1.1513e-05	0.8429	0.0006	0.0152	0.4053	0.0507	0.2051	0.4053	0.0507	0.2051	13.3804	21.2747	15.2482	23.6561	16.0354	38.3578	67245	281468L3Rik,A9331K15Rik,AA49794,AI586297,D11Ertd676e	11	pellino 1	protein-coding	other	other
Ccdc136	-1.3522	0.0029	0.0049	0.928	0.0447	0.058	-1.7474	0.0006	0.0152	-1.1059	0.0082	0.0708	-1.1059	0.0082	0.0708	0.3585	3.4308	3.2785	1.2169	9.2441	1.5443	232664	4921511K6Rik,BC6583	6	coiled-coil domain containing 136	protein-coding	other	other
Klf6	-2.7398	7.9422e-10	1.0954e-08	-2.0523	2.1288e-08	1.5326e-07	-0.7155	0.0007	0.0153	-0.1367	0.3946	0.6256	-0.1367	0.3946	0.6256	23.9025	143.325	93.7636	128.506	171.626	91.6	23849	AI448727,BCD1,C86813,CPBP,Copeb,FM2,FM6,Ierepo1,Ierepo3,R7528,Zf9	13	Kruppel-like factor 6	protein-coding	Nucleus	transcription regulator
Yipf6	-1.1169	2.1147e-09	2.3536e-08	-1.5019	6.2507e-11	1.6539e-09	0.3956	0.0007	0.0153	0.2189	0.027	0.1436	0.2189	0.027	0.1436	11.9478	23.1731	14.928	23.3722	16.9066	30.0531	77929	A4317J6Rik	X	Yip1 domain family, member 6	protein-coding	Cytoplasm	other
Igsf1	-5.6805	2.5182e-09	2.6758e-08	-1.7584	0.0007	0.0013	-3.2545	0.0007	0.0153	-2.9902	0.0011	0.0215	-2.9902	0.0011	0.0215	0	3.0103	7.5121	0.9594	1.2704	0.4119	209268	533413N23,55342E3,AI747649,InhBP/p12,mKIAA364	X	immunoglobulin superfamily, member 1	protein-coding	other	other
Palld	-8.4342	5.1598e-09	4.6618e-08	-7.1239	3.3575e-08	2.2094e-07	-1.3389	0.0007	0.0153	-1.0241	0.0041	0.0467	-1.0241	0.0041	0.0467	0.036	64.8513	78.1143	31.086	185.034	26.9618	72333	2413B16Rik,63492A2	8	palladin, cytoskeletal associated protein	protein-coding	Plasma Membrane	other
Foxo1	-2.3158	1.0605e-08	8.2691e-08	-1.7082	3.6155e-07	1.5976e-06	-0.5861	0.0007	0.0153	-0.478	0.0026	0.0357	-0.478	0.0026	0.0357	1.8543	11.4133	6.2312	6.76	8.154	7.7341	56458	AI876417,Afxh,FKHR,Fkhr1,Foxo1a	3	forkhead box O1	protein-coding	Nucleus	transcription regulator
Ing3	0.7916	0.0004	0.0008	-0.0584	0.6579	0.6918	0.8061	0.0007	0.0153	0.0123	0.9502	0.9787	0.0123	0.9502	0.9787	9.643	5.8262	4.8774	4.3463	8.6967	10.0265	71777	1313A7Rik,P47ING3	6	inhibitor of growth family, member 3	protein-coding	Nucleus	other
Tubgcp6	-0.1583	0.2799	0.3203	0.6707	0.0013	0.0022	-0.7826	0.0007	0.0153	-0.2966	0.0896	0.279	-0.2966	0.0896	0.279	7.4145	7.6194	4.0523	5.0735	4.8544	4.6407	328580	AI843275,D4323H11,mKIAA1669	15	tubulin, gamma complex associated protein 6	protein-coding	other	other
Pbx3	-0.0247	0.9253	0.9349	-1.077	0.0004	0.0007	0.9669	0.0007	0.0153	0.3606	0.1336	0.3487	0.3606	0.1336	0.3487	5.8811	7.0552	7.96	6.9053	11.3713	14.1743	18516		2	pre B cell leukemia homeobox 3	protein-coding	Nucleus	transcription regulator
Uhrf1	3.898	7.3149e-11	1.8645e-09	5.4176	1.4754e-10	3.0628e-09	-1.3369	0.0007	0.0154	0.6956	0.0092	0.0762	0.6956	0.0092	0.0762	167.94	10.7307	27.3713	14.2795	29.9882	4.9068	18140	AL2288,ICBP9,Np95,RNF16	17	ubiquitin-like, containing PHD and RING finger domains, 1	protein-coding	Nucleus	transcription regulator
Aldh18a1	3.1556	1.3127e-10	2.812e-09	2.2789	3.2937e-10	5.6146e-09	0.8387	0.0007	0.0155	0.3746	0.0722	0.2493	0.3746	0.0722	0.2493	93.7202	9.8969	20.9936	10.5218	18.5653	17.7778	56454	281433K4Rik,AI429789,Pycs	19	aldehyde dehydrogenase 18 family, member A1	protein-coding	Cytoplasm	kinase
Dus3l	1.5646	3.7482e-10	6.3092e-09	2.1834	4.1371e-11	1.2319e-09	-0.5812	0.0007	0.0155	-0.2583	0.0541	0.212	-0.2583	0.0541	0.212	46.5114	14.6165	10.6241	9.5557	15.2447	10.0748	224907	AI662135,AW55785	17	dihydrouridine synthase 3-like (S. cerevisiae)	protein-coding	other	other
Kank1	-7.4001	5.3551e-10	8.2039e-09	-4.3883	1.1521e-06	4.2762e-06	-2.3643	0.0007	0.0155	-0.9111	0.0447	0.1905	-0.9111	0.0447	0.1905	0	4.3147	3.8143	2.2698	16.2274	1.2409	107351	A9331B9Rik,AU1549,AW12152,Ankrd15,D3324H6Rik,mKIAA172	19	KN motif and ankyrin repeat domains 1	protein-coding	Nucleus	transcription regulator
Rheb	-0.3163	0.0008	0.0014	-0.8908	3.0559e-08	2.0444e-07	0.5832	0.0007	0.0155	0.3942	0.0098	0.0786	0.3942	0.0098	0.0786	86.5945	95.9431	116.633	111.699	137.954	142.344	19744	Rheb1	5	Ras homolog enriched in brain	protein-coding	Cytoplasm	enzyme
Mreg	5.719	2.7377e-09	2.8504e-08	3.4906	5.4756e-08	3.3198e-07	1.8045	0.0007	0.0156	0.0346	0.9404	0.9729	0.0346	0.9404	0.9729	29.2221	1.0699	1.5921	0.5971	3.3934	4.16	381269	Gm974,Wdt2,dsu	1	melanoregulin	protein-coding	other	other
Zscan26	-0.6374	0.0016	0.0028	0.2551	0.1716	0.201	-0.8487	0.0007	0.0156	-0.4029	0.04	0.1793	-0.4029	0.04	0.1793	8.77	13.3138	8.1342	8.2364	11.3198	7.5982	432731	BC68174,Zfp187,Znf187	13	zinc finger and SCAN domain containing 26	protein-coding	other	other
Myh9	-1.7072	1.0488e-10	2.4136e-09	-0.6672	2.988e-06	9.8797e-06	-1.0654	0.0007	0.0157	-0.866	0.003	0.0391	-0.866	0.003	0.0391	67.6314	205.725	149.321	125.596	375.408	99.5615	17886	Fltn,Myhn-1,Myhn1,NMHCIIA,NMMHC-A,NMMHC-IIA,TU72.6	15	myosin, heavy polypeptide 9, non-muscle	protein-coding	Cytoplasm	enzyme
Pitpnm3	-5.2143	3.5027e-09	3.4384e-08	-1.7318	0.0004	0.0008	-2.8957	0.0007	0.0157	-2.4859	0.0018	0.0285	-2.4859	0.0018	0.0285	0	1.1348	0.5904	0.2955	0.2049	0.2144	327958	A3368P14Rik,AI848332,Ackr6,Gm88	11	PITPNM family member 3	protein-coding	other	other
Usp48	-0.6992	1.0303e-05	2.933e-05	-0.1794	0.0867	0.1069	-0.5358	0.0007	0.0157	-0.455	0.0022	0.0322	-0.455	0.0022	0.0322	19.1773	27.7898	15.1699	17.6779	20.3897	19.1893	170707	281449C13Rik,AI11553,BC21769,D3322K21Rik,Usp31	4	ubiquitin specific peptidase 48	protein-coding	other	other
Tinf2	0.7524	2.7006e-05	6.9741e-05	1.6	8.0298e-08	4.5419e-07	-0.7583	0.0007	0.0157	-0.0751	0.6256	0.7981	-0.0751	0.6256	0.7981	30.3732	17.2919	13.0882	12.6286	14.4008	10.6611	28113	AW552114,D14Wsu146e,Tin2	14	Terf1 (TRF1)-interacting nuclear factor 2	protein-coding	Nucleus	other
0610037L13Rik	0.6445	9.8124e-05	0.0002	-0.0246	0.7949	0.8193	0.635	0.0007	0.0157	0.2653	0.0921	0.2839	0.2653	0.0921	0.2839	24.8734	15.9192	18.6902	14.6798	26.9311	24.5838	74098	1118H16Rik	4	RIKEN cDNA 0610037L13 gene	protein-coding	Cytoplasm	other
Pcdhb4	0.987	0.1671	0.1999	-2.3396	0.0049	0.0075	3.8035	0.0007	0.0157	0.3401	0.72	0.8545	0.3401	0.72	0.8545	0.0063	0.0474	0.1179	0.058	0.1003	0.8587	93875	Pcdhb5A,PcdhbD	18	protocadherin beta 4	protein-coding	Plasma Membrane	other
Ccl28	-0.3369	0.4154	0.4575	-3.0374	8.591e-06	2.4936e-05	2.8319	0.0007	0.0157	-0.4151	0.5607	0.7545	-0.4151	0.5607	0.7545	0	0.0803	0.0375	0.0414	0.073	0.8815	56838	CCK1,MEC,Scya28	13	chemokine (C-C motif) ligand 28	protein-coding	Extracellular Space	cytokine
Lrp1	-2.087	4.5627e-11	1.3364e-09	-1.4108	3.9371e-09	3.8648e-08	-0.7238	0.0007	0.0158	-1.1299	1.426e-05	0.0012	-1.1299	1.426e-05	0.0012	64.6994	277.671	265.692	134.073	208.73	172.931	16971	A2mr,AI316852,CD91,Lrp,b2b1554Clo	10	low density lipoprotein receptor-related protein 1	protein-coding	Plasma Membrane	transmembrane receptor
Jmjd8	-0.7657	0.0002	0.0004	-1.3364	4.994e-07	2.0964e-06	0.5715	0.0007	0.0158	0.4205	0.0063	0.0605	0.4205	0.0063	0.0605	12.9687	21.8162	25.4578	23.9201	25.4558	31.955	72106	2613J6Rik	17	jumonji domain containing 8	protein-coding	other	other
Pf4	-1.6083	0.0003	0.0007	0.1665	0.6559	0.6899	-1.7549	0.0007	0.0158	-0.833	0.0389	0.1765	-0.833	0.0389	0.1765	101.07	278.707	298.712	136.117	318.694	94.6929	56744	Cxcl4,Scyb4	5	platelet factor 4	protein-coding	Extracellular Space	cytokine
Gm12191	1.1408	6.593e-10	9.5424e-09	0.6951	1.1447e-07	6.1183e-07	0.4523	0.0007	0.016	-0.0016	0.9874	0.9945	-0.0016	0.9874	0.9945	2610.02	1104.1	1392.17	1079.28	1230.25	1494.33	666899	OTTMUSG5566	11	ribosomal protein L30 pseudogene	pseudo	other	other
Pld5	-5.6627	1.4883e-08	1.0863e-07	-2.3584	0.0002	0.0005	-2.7055	0.0007	0.016	-0.8175	0.1203	0.3296	-0.8175	0.1203	0.3296	0	2.6595	2.7021	1.0737	1.5166	0.4262	319455	B23365F16Rik	1	phospholipase D family, member 5	protein-coding	other	other
Bahd1	1.1477	1.7981e-07	8.6309e-07	1.7237	3.8395e-09	3.7876e-08	-0.582	0.0007	0.016	-0.1662	0.2102	0.4461	-0.1662	0.2102	0.4461	63.5686	25.7635	17.4469	19.4526	13.8469	17.3182	228536	AL22997,AW541238,Gm117,mKIAA945	2	bromo adjacent homology domain containing 1	protein-coding	other	other
Copg2	-0.8729	2.2948e-07	1.0644e-06	-1.2986	2.5044e-09	2.7185e-08	0.4343	0.0007	0.016	0.1877	0.0757	0.2558	0.1877	0.0757	0.2558	19.8378	32.1782	22.1015	31.9777	28.9617	43.0834	54160	AW227625,gamma-2-COP	6	coatomer protein complex, subunit gamma 2	protein-coding	Cytoplasm	transporter
Rab3il1	-1.9797	2.8494e-07	1.2768e-06	-0.8433	0.001	0.0018	-1.1543	0.0007	0.016	-0.3835	0.1496	0.3712	-0.3835	0.1496	0.3712	28.8121	101.123	145.494	70.8477	89.6005	47.3673	74760	1214K4Rik,AI11513,C76746,Rab3ail1	19	RAB3A interacting protein (rabin3)-like 1	protein-coding	other	other
5830417I10Rik	0.8264	3.5674e-06	1.1427e-05	1.7488	5.9673e-09	5.4065e-08	-0.899	0.0007	0.016	-0.4082	0.051	0.2056	-0.4082	0.051	0.2056	16.444	8.314	4.7158	5.5179	5.4599	4.5126	100302730	3632445O2Rik,AA3875	3	gon-4-like pseudogene	pseudo	other	other
Kitl	-2.6501	3.5691e-06	1.143e-05	-1.513	0.0007	0.0012	-1.1389	0.0007	0.016	-0.1952	0.4369	0.6618	-0.1952	0.4369	0.6618	5.9941	35.9655	14.676	27.9447	13.1689	17.6488	17311	Clo,Con,Gb,Kitlg,Mgf,SCF,SF,SLF,Sl,blz,contrasted	10	kit ligand	protein-coding	Extracellular Space	growth factor
Dhx32	-0.563	7.9833e-05	0.0002	-0.0601	0.5498	0.5881	-0.5022	0.0007	0.016	-0.3744	0.0052	0.0546	-0.3744	0.0052	0.0546	24.5164	32.0822	38.1424	20.6871	28.6153	22.6397	101437	31179L4Rik,4732469F2Rik,AA4814,Ddx32	7	DEAH (Asp-Glu-Ala-His) box polypeptide 32	protein-coding	other	enzyme
Neat1	-0.978	0.0417	0.0557	1.275	0.0282	0.0377	-2.261	0.0007	0.016	-1.5939	0.0057	0.0576	-1.5939	0.0057	0.0576	45.0331	90.7092	22.6692	23.8632	35.8213	19.2976	66961	23143N1Rik,VINC	19	nuclear paraspeckle assembly transcript 1 (non-protein coding)	ncRNA	Nucleus	other
Sh3bp1	-0.3106	0.1568	0.1885	1.1627	0.0007	0.0013	-1.4123	0.0007	0.016	0.3349	0.2339	0.4756	0.3349	0.2339	0.4756	41.842	46.258	37.1415	51.6179	27.3361	19.2199	20401	3BP-1	15	SH3-domain binding protein 1	protein-coding	other	other
St6gal2	0.9464	0.1931	0.228	-2.4195	0.0048	0.0073	4.0937	0.0007	0.016	0.2607	0.7984	0.9011	0.2607	0.7984	0.9011	0	0.0522	0.1186	0.0771	0	1.2888	240119	C2364G14Rik,St6galII,mKIAA1877	17	beta galactoside alpha 2,6 sialyltransferase 2	protein-coding	other	other
Carns1	-0.2967	0.2493	0.2882	1.4506	0.0002	0.0004	-1.3874	0.0007	0.016	-1.1893	0.0019	0.0296	-1.1893	0.0019	0.0296	0.4292	2.0456	1.9608	0.638	1.6791	0.9235	107239	AI79298,Atpgd1,mKIAA1394	19	carnosine synthase 1	protein-coding	other	enzyme
Srrm4	-0.0907	0.8332	0.8523	-3.9901	7.7228e-07	3.0382e-06	4.017	0.0007	0.016	0.2564	0.8068	0.9068	0.2564	0.8068	0.9068	0	0.037	0.1251	0.0583	0.4967	0.6828	68955	151A1Rik,B2322K19Rik,bv,mKIAA1853,nSR1	5	serine/arginine repetitive matrix 4	protein-coding	other	other
Aard	-4.365	1.1601e-07	5.9632e-07	-2.2051	0.0001	0.0003	-1.8292	0.0007	0.0161	-2.7136	3.3673e-05	0.0021	-2.7136	3.3673e-05	0.0021	0	3.6782	11.5838	0.4211	8.3411	1.4369	239435	A5D3,AV328152	15	alanine and arginine rich domain containing protein	protein-coding	other	other
Pcdhb15	2.407	0.0136	0.02	-1.2015	0.1767	0.2067	4.3188	0.0007	0.0161	1.4708	0.177	0.4068	1.4708	0.177	0.4068	0.017	0.0091	0.1336	0.0654	0.1525	1.0405	93886	Pcdhb7,PcdhbO	18	protocadherin beta 15	protein-coding	Plasma Membrane	other
Ptprv	4.6655	9.4254e-08	5.0028e-07	7.2534	6.8541e-10	9.7451e-09	-3.2433	0.0007	0.0162	0.3742	0.5738	0.7649	0.3742	0.5738	0.7649	1.1471	0.1662	0.0839	0.1098	0.4838	0.0183	13924	Esp,OST,OST-PTP,mOST-PTP	1	protein tyrosine phosphatase, receptor type, V	protein-coding	other	other
Ankrd52	0.3193	0.014	0.0205	0.989	2.2465e-06	7.6917e-06	-0.6769	0.0007	0.0162	-0.5903	0.002	0.0301	-0.5903	0.002	0.0301	46.1731	33.4509	13.4449	20.1428	22.4205	21.2045	237615	643544C7,G4312C21Rik	10	ankyrin repeat domain 52	protein-coding	other	other
Ccdc142	0.6527	0.0283	0.039	3.0391	8.6355e-07	3.3472e-06	-1.89	0.0007	0.0162	-0.9904	0.0218	0.1258	-0.9904	0.0218	0.1258	3.3841	3.6294	1.3576	1.3404	2.8128	1.0675	243510	A2358J24Rik	6	coiled-coil domain containing 142	protein-coding	other	other
Afg3l2	0.5666	5.7271e-06	1.7437e-05	1.004	1.8579e-08	1.3702e-07	-0.4419	0.0007	0.0163	-0.1632	0.1194	0.3286	-0.1632	0.1194	0.3286	104.038	63.693	62.1069	50.2555	56.4976	46.7478	69597	23136I2Rik,AW2657,Emv66,par	18	AFG3-like AAA ATPase 2	protein-coding	Cytoplasm	peptidase
Slc34a3	1.1296	0.0374	0.0504	-1.0312	0.0559	0.0714	2.8311	0.0007	0.0163	-0.2832	0.681	0.8312	-0.2832	0.681	0.8312	0	0.0253	0.0113	0	0	0.451	142681	AI649385,Npt2c,Npt2c-v1,NptIIc,naPi-2c	2	solute carrier family 34 (sodium phosphate), member 3	protein-coding	other	other
Ccr5	-4.8381	2.1076e-09	2.3496e-08	-3.7996	3.8618e-08	2.4884e-07	-1.0105	0.0007	0.0164	0.6928	0.0041	0.0465	0.6928	0.0041	0.0465	0.2657	25.2297	32.3685	35.0223	12.9945	12.8264	12774	AM4-7,CD195,Cmkbr5	9	chemokine (C-C motif) receptor 5	protein-coding	Plasma Membrane	G-protein coupled receptor
Lrrc9	-3.2847	2.3494e-06	7.9376e-06	-1.0546	0.0173	0.024	-2.116	0.0008	0.0165	-0.3455	0.4392	0.6638	-0.3455	0.4392	0.6638	0	0.6975	0.4673	0.3182	0.6689	0.1629	78257	4921529O18Rik,493432K16Rik	12	leucine rich repeat containing 9	protein-coding	other	other
Zfml	0.2534	0.0037	0.0061	0.9908	2.7653e-08	1.8886e-07	-0.7613	0.0008	0.0165	-0.4155	0.0273	0.1442	-0.4155	0.0273	0.1442	27.6889	20.8614	10.466	13.9005	15.4629	12.1845	18139	AI323587,Np22,Znf638,mNP22	6	zinc finger, matrin-like	protein-coding	Nucleus	other
Camta1	1.3401	0.0773	0.0984	-1.5773	0.0063	0.0095	2.3969	0.0008	0.0165	0.5735	0.3728	0.6074	0.5735	0.3728	0.6074	4.0189	2.8389	5.2001	3.0063	5.407	9.5547	100072	18159M14Rik,23158O9Rik,AI316882,AW987475,mKIAA833	4	calmodulin binding transcription activator 1	protein-coding	other	other
Gdap1	-0.8027	0.3941	0.4359	-5.4757	2.9793e-05	7.4593e-05	4.1247	0.0008	0.0165	-1.6122	0.1934	0.4252	-1.6122	0.1934	0.4252	0	0.1331	0.1573	0.0497	0.0615	3.5442	14545		1	ganglioside-induced differentiation-associated-protein 1	protein-coding	Cytoplasm	other
Dtnb	2.2314	6.42e-08	3.6301e-07	0.9646	8.3543e-06	2.4358e-05	1.098	0.0008	0.0166	0.4586	0.1037	0.3037	0.4586	0.1037	0.3037	25.2457	5.8516	6.9131	6.4128	8.5355	12.4935	13528		12	dystrobrevin, beta	protein-coding	Plasma Membrane	other
Itpr1	0.8115	0.0004	0.0007	2.408	4.3645e-07	1.8744e-06	-1.4403	0.0008	0.0166	0.4338	0.1075	0.3092	0.4338	0.1075	0.3092	9.1047	4.642	2.3974	5.5804	6.6332	1.9045	16438	D6Pas2,ENSMUSG72853,Gm1429,IP3R1,InsP3R,Ip3r,Itpr-1,P4,Pcp-1,Pcp1,opt	6	inositol 1,4,5-trisphosphate receptor 1	protein-coding	Cytoplasm	ion channel
Ipw	1.2593	0.0074	0.0115	-0.6218	0.1392	0.1656	2.6481	0.0008	0.0166	-0.0807	0.8995	0.9543	-0.0807	0.8995	0.9543	0	0.0324	0.1221	0	0.2451	0.9627	16353		7	imprinted gene in the Prader-Willi syndrome region	ncRNA	other	other
Psmb4	1.5704	7.4275e-10	1.0404e-08	1.0631	3.9063e-08	2.511e-07	0.5278	0.0008	0.0167	0.4225	0.0038	0.0446	0.4225	0.0038	0.0446	848.842	262.68	318.259	325.342	343.446	377.065	19172	Pros-27	3	proteasome (prosome, macropain) subunit, beta type 4	protein-coding	Cytoplasm	peptidase
Ankrd44	-2.1929	3.4889e-07	1.5149e-06	-1.4312	2.9894e-05	7.4813e-05	-0.7729	0.0008	0.0167	-0.3826	0.0429	0.1871	-0.3826	0.0429	0.1871	5.5108	24.0978	9.4323	15.8698	18.1036	14.4525	329154	493444A19Rik,A1396K2,E1314H8Rik,PP6-ARS-B	1	ankyrin repeat domain 44	protein-coding	other	other
Cd83	-1.727	9.5149e-07	3.5904e-06	-2.496	1.5358e-08	1.1711e-07	0.8034	0.0008	0.0167	-0.1101	0.5567	0.7522	-0.1101	0.5567	0.7522	30.1929	89.8701	54.4655	74.6131	315.968	157.243	12522		13	CD83 antigen	protein-coding	Plasma Membrane	transmembrane receptor
Stau2	0.5065	0.0004	0.0009	-0.0908	0.3254	0.3637	0.5834	0.0008	0.0167	0.2861	0.0545	0.213	0.2861	0.0545	0.213	13.6397	9.6342	7.7181	9.122	10.4965	14.2931	29819		1	staufen (RNA binding protein) homolog 2 (Drosophila)	protein-coding	Cytoplasm	other
Rhobtb1	-0.8403	0.0207	0.0293	0.9112	0.0348	0.0458	-1.3908	0.0008	0.0167	-0.0083	0.9745	0.9895	-0.0083	0.9745	0.9895	1.6601	4.6466	1.3367	3.4362	2.0631	1.9766	69288	178H16Rik,31148G13Rik,AI173445,AI573858,AV3593	10	Rho-related BTB domain containing 1	protein-coding	other	enzyme
Ago2	0.0807	0.2962	0.3371	0.6023	5.9181e-06	1.8053e-05	-0.5402	0.0008	0.0167	-0.4579	0.0025	0.034	-0.4579	0.0025	0.034	21.1955	17.9207	4.5183	11.5315	11.3885	12.5246	239528	11129L17Rik,23151F7Rik,AI225898,AL22874,AW546247,ENSMUSG72493,Eif2c2,Gerp95,Gm1365,mKIAA4215	15	argonaute RISC catalytic subunit 2	protein-coding	other	other
Caskin2	-0.005	0.9777	0.9811	1.3106	8.6854e-05	0.0002	-1.098	0.0008	0.0167	-1.2261	0.0003	0.0101	-1.2261	0.0003	0.0101	5.2353	5.5298	6.005	1.843	7.4628	2.9585	140721	1628L6Rik,mKIAA1139	11	CASK-interacting protein 2	protein-coding	other	other
Plat	-6.4879	4.6866e-07	1.9443e-06	-3.9343	0.0002	0.0003	-2.3769	0.0008	0.0169	-2.2461	0.0008	0.0166	-2.2461	0.0008	0.0166	0.0807	35.7365	24.9796	9.4461	61.4735	9.0808	18791	AU2998,AW212668,D8Ertd2e,tPA	8	plasminogen activator, tissue	protein-coding	Extracellular Space	peptidase
Dck	-0.6867	1.3996e-05	3.8535e-05	-1.3295	8.9395e-09	7.5873e-08	0.6625	0.0008	0.0169	1.8101	3.457e-08	2.1364e-05	1.8101	3.457e-08	2.1364e-05	16.7139	24.5709	16.2022	75.6493	24.5558	38.1561	13178		5	deoxycytidine kinase	protein-coding	Nucleus	kinase
5730409E04Rik	-1.1719	0.002	0.0034	0.263	0.4686	0.5075	-1.2858	0.0008	0.0169	-0.2981	0.2544	0.4986	-0.2981	0.2544	0.4986	7.0912	16.8131	11.1131	10.9346	17.1035	7.9263	230757	75343E16Rik,AI84933	4	RIKEN cDNA 5730409E04Rik gene	protein-coding	other	other
Ajuba	-0.2717	0.3252	0.3669	2.2631	7.7777e-05	0.0002	-2.054	0.0008	0.017	-0.0094	0.9781	0.9904	-0.0094	0.9781	0.9904	4.9325	6.8186	8.249	5.7043	15.8651	1.9004	16475	Jub	14	ajuba LIM protein	protein-coding	Nucleus	transcription regulator
Arid5b	-1.1132	3.502e-07	1.5185e-06	-0.3227	0.0167	0.0232	-0.7645	0.0008	0.0171	-0.0137	0.9321	0.9693	-0.0137	0.9321	0.9693	6.7073	14.0531	5.537	11.9444	41.5223	8.4709	71371	49358B11,543435G7Rik,AI467247,Desrt,Mrf2,Mrf2alpha,Mrf2beta	10	AT rich interactive domain 5B (MRF1-like)	protein-coding	Nucleus	transcription regulator
Adrbk1	-0.2891	4.3255e-05	0.0001	0.2051	0.0008	0.0015	-0.5195	0.0008	0.0171	-0.1129	0.348	0.5863	-0.1129	0.348	0.5863	129.09	143.06	98.0969	130.135	75.895	102.146	110355	Adrbk-1,Bark-1,GRK2,beta ARK,betaARK1	19	adrenergic receptor kinase, beta 1	protein-coding	other	other
Hdac5	-1.2652	2.1183e-10	4.0383e-09	-0.899	9.8347e-09	8.1874e-08	-0.3797	0.0008	0.0172	-0.4806	0.0001	0.0053	-0.4806	0.0001	0.0053	31.5004	67.2846	47.5877	43.2806	50.363	51.9743	15184	AI426555,Hdac4,mHDA1,mKIAA6	11	histone deacetylase 5	protein-coding	Nucleus	transcription regulator
Erbb2	-5.775	5.9733e-10	8.8698e-09	-2.7971	4.3575e-06	1.3769e-05	-2.3927	0.0008	0.0172	-0.6293	0.1758	0.4051	-0.6293	0.1758	0.4051	0	1.9792	2.7725	1.0802	5.0151	0.5336	13866	Erbb-2,HER-2,HER2,Neu,c-erbB2,c-neu,mKIAA323	11	v-erb-b2 erythroblastic leukemia viral oncogene homolog 2, neuro/glioblastoma derived oncogene homolog (avian)	protein-coding	Plasma Membrane	kinase
Tspan15	-6.993	3.8623e-09	3.7145e-08	-4.0072	8.42e-06	2.4514e-05	-2.31	0.0008	0.0172	-2.6024	0.0004	0.0107	-2.6024	0.0004	0.0107	0	5.1182	12.2436	1.0027	2.8807	1.6536	70423	11136D12Rik,2763A19Rik,AW48364,Tm4sf15	10	tetraspanin 15	protein-coding	Plasma Membrane	other
Prox1	-6.2736	3.4356e-08	2.1502e-07	-7.8049	9.0712e-10	1.2182e-08	1.3059	0.0008	0.0172	-0.6011	0.1257	0.3376	-0.6011	0.1257	0.3376	0	3.0262	0.7403	1.3718	0.7214	7.7216	19130	A233G5Rik	1	prospero homeobox 1	protein-coding	Nucleus	transcription regulator
Zhx2	-1.3733	5.1279e-08	2.9973e-07	0.3081	0.0422	0.055	-1.4513	0.0008	0.0172	-0.7601	0.021	0.1228	-0.7601	0.021	0.1228	2.116	7.3166	5.4146	3.9779	5.0099	2.8945	387609	Afr-1,Afr1,Raf,mKIAA854	15	zinc fingers and homeoboxes 2	protein-coding	other	other
Nsdhl	2.1246	7.3614e-07	2.8692e-06	1.1131	4.6384e-05	0.0001	0.9887	0.0008	0.0172	0.0622	0.7978	0.9008	0.0622	0.7978	0.9008	88.167	18.5353	17.0322	15.4377	16.9998	38.0283	18194	AI747449,Bpa,H15E3,Str,XAP14	X	NAD(P) dependent steroid dehydrogenase-like	protein-coding	Cytoplasm	enzyme
Trip11	-0.9629	1.641e-06	5.7919e-06	0.0907	0.463	0.5021	-1.0366	0.0008	0.0172	-0.6447	0.0134	0.0944	-0.6447	0.0134	0.0944	7.665	13.6892	2.8493	7.9737	9.6864	6.7719	109181	261511G22Rik,31131G15Rik,6346N8Rik,AI45776,GMAP-21,TRIP23	12	thyroid hormone receptor interactor 11	protein-coding	other	other
Avl9	-0.6268	1.6975e-05	4.5744e-05	-1.0634	5.7288e-08	3.4461e-07	0.451	0.0008	0.0172	0.1371	0.2049	0.4398	0.1371	0.2049	0.4398	10.51	14.4653	6.8563	13.544	10.8409	19.5898	78937	583411G16Rik,D7349P16Rik,mKIAA241	6	AVL9 homolog (S. cerevisiase)	protein-coding	other	other
Ttll6	1.8026	0.005	0.008	3.3442	3.9408e-05	9.5707e-05	-2.014	0.0008	0.0172	-1.488	0.0062	0.0599	-1.488	0.0062	0.0599	0.0271	0.0702	0.3194	0.0157	0.1389	0	237930	4932418K24Rik,D11Moh43e,D11Moh44e,t813b59	11	tubulin tyrosine ligase-like family, member 6	protein-coding	other	other
Rttn	0.6566	0.0143	0.021	2.3058	1.584e-05	4.2538e-05	-1.3961	0.0008	0.0172	-0.947	0.0074	0.0663	-0.947	0.0074	0.0663	7.158	4.3768	1.9776	1.6789	2.5155	1.8444	246102	4921538A15Rik,AI666264,C5333I8Rik,D234K24	18	rotatin	protein-coding	other	other
Caly	0.089	0.9115	0.9227	-3.5112	0.0008	0.0014	3.8773	0.0008	0.0172	-0.5797	0.5755	0.7661	-0.5797	0.5755	0.7661	0	0.2604	0.5844	0.1217	0.0498	5.5164	68566	711P7Rik,1114A22Rik,Calcyon,Drd1ip	7	calcyon neuron-specific vesicular protein	protein-coding	Plasma Membrane	transmembrane receptor
Wdr75	2.3304	1.6454e-13	3.521e-11	2.8568	5.1341e-14	1.5812e-11	-0.508	0.0008	0.0173	-0.1738	0.1377	0.3542	-0.1738	0.1377	0.3542	102.732	18.5928	12.9468	13.5891	21.434	13.3028	73674	133A18Rik,241118I19Rik,C7768	1	WD repeat domain 75	protein-coding	Nucleus	other
Akap2	-3.5091	1.1619e-08	8.8844e-08	-0.4647	0.1511	0.1788	-2.9069	0.0008	0.0173	-0.669	0.1723	0.4011	-0.669	0.1723	0.4011	1.0884	17.3977	9.5735	11.8167	97.6296	2.6047	11641	AA959716,AI64948,Akap-2,Akap-kl,B2334M18Rik,Prka2	4	A kinase (PRKA) anchor protein 2	protein-coding	Plasma Membrane	other
March1	-6.2821	1.8756e-08	1.304e-07	-5.566	7.1017e-08	4.1196e-07	-0.7296	0.0008	0.0173	0.7616	0.0004	0.0118	0.7616	0.0004	0.0118	0.1531	42.3543	14.668	65.4074	13.2207	26.2997	72925	2924D24Rik,BB85186	8	membrane-associated ring finger (C3HC4) 1	protein-coding	Cytoplasm	enzyme
Slco5a1	-4.6616	3.3638e-08	2.1142e-07	-6.304	3.4206e-10	5.7505e-09	1.2431	0.0008	0.0173	-0.2657	0.4295	0.6558	-0.2657	0.4295	0.6558	0	0.6755	0.3811	0.34	0.4309	1.5547	240726	4732454B15,A6333C23Rik,AA47151	1	solute carrier organic anion transporter family, member 5A1	protein-coding	other	other
Apoo	2.1631	2.47e-07	1.1313e-06	0.984	2.2371e-05	5.7725e-05	1.009	0.0008	0.0173	0.4362	0.0958	0.291	0.4362	0.0958	0.291	61.9547	15.1535	25.2678	14.9066	27.4134	30.5763	68316	618C8Rik,11119O3Rik	X	apolipoprotein O	protein-coding	Extracellular Space	other
Cep250	0.6221	0.0021	0.0036	2.0816	1.3443e-07	6.9676e-07	-1.4649	0.0008	0.0173	-0.5851	0.084	0.2694	-0.5851	0.084	0.2694	33.4049	19.4952	11.9189	12.9086	15.0251	7.4599	16328	AW49617,B2321E21Rik,Cep2,Inmp	2	centrosomal protein 250	protein-coding	Nucleus	other
Kcns3	-1.1859	0.0042	0.0069	0.4138	0.2359	0.27	-2.2988	0.0008	0.0173	-0.9227	0.0882	0.277	-0.9227	0.0882	0.277	0	0.2683	0.3363	0.0704	0.242	0.065	238076		12	potassium voltage-gated channel, delayed-rectifier, subfamily S, member 3	protein-coding	other	other
Lurap1	-1.1608	0.007	0.0108	0.58	0.136	0.1622	-1.4518	0.0008	0.0173	-0.768	0.0293	0.1505	-0.768	0.0293	0.1505	0.1224	2.7148	2.2086	1.0263	2.7724	1.2453	68075	15242A15Rik,Lrp35a	4	leucine rich adaptor protein 1	protein-coding	other	other
Thbs4	-1.6153	0.0073	0.0113	0.9499	0.0782	0.0973	-3.309	0.0008	0.0173	-2.6284	0.0038	0.0445	-2.6284	0.0038	0.0445	0	0.3079	0.0996	0.0452	0.205	0.0171	21828	TSP4	13	thrombospondin 4	protein-coding	Extracellular Space	other
Il1rapl1	0.7358	0.1217	0.1495	-1.383	0.0095	0.0139	2.8411	0.0008	0.0173	-0.1499	0.8307	0.9191	-0.1499	0.8307	0.9191	0	0.0274	0.0255	0.0275	0.0377	0.4385	331461	633532G1Rik,C339N24,IL1R8,IL1RAPL,MRX34,OPHN4,TIGIRR-2	X	interleukin 1 receptor accessory protein-like 1	protein-coding	other	other
Syp	1.5291	0.1568	0.1885	-2.6835	0.0037	0.0058	3.4117	0.0008	0.0173	0.409	0.6734	0.8272	0.409	0.6734	0.8272	0.6964	1.2371	1.4006	1.0964	1.0443	14.5575	20977	A2393K24Rik,AI848995,Syn,p38	X	synaptophysin	protein-coding	Cytoplasm	transporter
Lpin3	-5.4296	1.7e-10	3.419e-09	-2.8967	4.1191e-07	1.7832e-06	-2.0616	0.0008	0.0174	-1.2938	0.0107	0.0831	-1.2938	0.0107	0.0831	0	2.4203	2.6808	0.8785	2.7722	0.6593	64899	91326L11Rik,AA43811,AV236139,mKIAA423	2	lipin 3	protein-coding	Nucleus	phosphatase
Slc12a2	-1.4398	3.2984e-09	3.2921e-08	-1.8602	1.5962e-10	3.2507e-09	0.4256	0.0008	0.0174	-0.6182	4.5733e-05	0.0027	-0.6182	4.5733e-05	0.0027	9.1946	22.4739	12.7728	12.608	17.3144	29.9406	20496	933166H4Rik,Nkcc1,mBSC2,sy-ns	18	solute carrier family 12, member 2	protein-coding	Plasma Membrane	transporter
Msantd3	-4.8315	1.4051e-06	5.0695e-06	-6.8575	7.6007e-09	6.6148e-08	1.5652	0.0008	0.0174	0.605	0.1419	0.3602	0.605	0.1419	0.3602	0	3.8875	4.8471	3.7507	10.0471	12.0596	66665	24146L14Rik,281429P3Rik,573528L13Rik,Mysantd3	4	Myb/SANT-like DNA-binding domain containing 3	protein-coding	other	other
Rab11fip4	-1.8581	0.0128	0.0189	-3.6081	4.9223e-05	0.0001	1.3808	0.0008	0.0175	0.8295	0.0261	0.1404	0.8295	0.0261	0.1404	0.0381	1.2119	0.9897	1.2397	1.5984	3.0404	268451	A7372L8Rik,RAB11-FIP4,mKIAA1821	11	RAB11 family interacting protein 4 (class II)	protein-coding	other	other
Ip6k2	0.1711	0.1543	0.1859	-0.4464	0.0007	0.0013	0.5897	0.0008	0.0175	0.2532	0.0913	0.2822	0.2532	0.0913	0.2822	15.281	14.0746	13.7217	12.8342	18.6307	20.8786	76500	155N4Rik,AW528,Ihpk2	9	inositol hexaphosphate kinase 2	protein-coding	Cytoplasm	kinase
Kcnip2	0.575	0.5227	0.563	-3.2599	0.0028	0.0045	4.0612	0.0008	0.0175	-0.2599	0.8114	0.9089	-0.2599	0.8114	0.9089	0.0098	0.0971	0.1078	0.1345	0.0308	2.8909	80906	KChIP2	19	Kv channel-interacting protein 2	protein-coding	Cytoplasm	other
Gabpb1	1.1016	6.8212e-09	5.8251e-08	0.6155	6.9645e-07	2.7922e-06	0.4686	0.0009	0.0176	0.2622	0.0318	0.158	0.2622	0.0318	0.158	40.1985	14.3664	12.9793	14.3052	21.0366	18.745	14391	BABPB2,E4TF1,E4TF1-47,E4TF1-53,E4Tf1B,GABPB,GABPB-1,GABPB-2,GABPB1-1,GABPB1-2,NRF2B1,NRF2B2	2	GA repeat binding protein, beta 1	protein-coding	Nucleus	transcription regulator
Fam195b	-1.5068	1.1122e-08	8.5887e-08	-2.0649	2.6818e-10	4.7699e-09	0.573	0.0009	0.0176	0.0846	0.5308	0.7343	0.0846	0.5308	0.7343	35.6377	93.5373	89.114	84.9072	109.349	137.071	192173		11	family with sequence similarity 195, member B	protein-coding	other	other
Pccb	-1.4557	6.1132e-08	3.4872e-07	-2.1163	7.1516e-10	1.0062e-08	0.6868	0.0009	0.0176	-0.3471	0.0556	0.2149	-0.3471	0.0556	0.2149	13.5491	35.8919	33.0168	23.2625	32.4481	56.2336	66904	1312P6Rik,AI314687,R7485	9	propionyl Coenzyme A carboxylase, beta polypeptide	protein-coding	Cytoplasm	enzyme
Kctd12	-2.1538	1.2439e-07	6.3071e-07	-0.9481	0.0004	0.0007	-1.2315	0.0009	0.0176	-0.2492	0.3819	0.6146	-0.2492	0.3819	0.6146	39.9308	155.446	98.6703	146.617	114.813	73.453	239217	AU46135,AW53843,Pfet1,Pfetin	14	potassium channel tetramerisation domain containing 12	protein-coding	other	other
Sema3f	-5.5406	1.838e-07	8.7753e-07	-2.6371	0.0008	0.0015	-2.2667	0.0009	0.0176	-2.2028	0.001	0.0195	-2.2028	0.001	0.0195	0.0129	4.5555	7.1936	1.1713	7.1164	1.2647	20350	Sema4,Semak	9	sema domain, immunoglobulin domain (Ig), short basic domain, secreted, (semaphorin) 3F	protein-coding	Extracellular Space	other
Rnf180	-5.321	3.7798e-06	1.201e-05	-6.4193	3.2018e-07	1.4391e-06	1.031	0.0009	0.0176	0.074	0.7776	0.8887	0.074	0.7776	0.8887	0.0341	6.411	4.9916	5.1613	4.8711	13.3348	71816	3111E11Rik,Rines	13	ring finger protein 180	protein-coding	Cytoplasm	other
Slc30a1	-0.5645	0.0018	0.0031	-1.1529	2.402e-06	8.165e-06	0.6155	0.0009	0.0176	0.2799	0.0698	0.2439	0.2799	0.0698	0.2439	13.0505	17.225	10.12	17.6459	8.3476	26.0865	22782	AI839647,C134I11Rik,Znt1	1	solute carrier family 30 (zinc transporter), member 1	protein-coding	Plasma Membrane	transporter
Aldh7a1	-0.9365	6.2575e-06	1.8852e-05	-1.4997	3.1543e-08	2.0945e-07	0.5772	0.0009	0.0177	-0.0563	0.6832	0.8324	-0.0563	0.6832	0.8324	14.3144	25.5277	33.2914	20.2791	37.4984	37.5432	110695	Atq1,D18Wsu181e	18	aldehyde dehydrogenase family 7, member A1	protein-coding	other	other
Arhgap17	-1.139	4.669e-05	0.0001	-0.2976	0.1357	0.1619	-0.8537	0.0009	0.0177	-0.3231	0.115	0.3212	-0.3231	0.115	0.3212	30.4232	60.7408	33.9557	42.9266	41.2995	34.6636	70497	57343H17Rik,Nadrin,Nadrin2,Rich1,Wbp15	7	Rho GTPase activating protein 17	protein-coding	Cytoplasm	other
Mbp	-4.5718	3.7402e-07	1.6045e-06	-5.291	7.5416e-08	4.3111e-07	0.7355	0.0009	0.0178	-0.1727	0.3343	0.5747	-0.1727	0.3343	0.5747	0.853	22.5493	13.8974	17.2682	11.0257	60.3562	17196	C7637,Hmbpr,R75289,golli-mbp,mld,shi	18	myelin basic protein	protein-coding	Extracellular Space	other
Phip	-0.6832	1.0008e-05	2.8592e-05	0.1535	0.14	0.1665	-0.8566	0.0009	0.0178	-0.5926	0.0092	0.0759	-0.5926	0.0092	0.0759	8.5219	12.1716	5.2661	7.3877	7.5443	6.7845	83946	2814D21Rik,463244O6Rik,Ndrp,Wdr11	9	pleckstrin homology domain interacting protein	protein-coding	Nucleus	other
Arsi	-1.8698	2.7909e-05	7.1841e-05	1.48	0.0006	0.001	-2.7901	0.0009	0.0178	-2.5365	0.0015	0.0261	-2.5365	0.0015	0.0261	0.2614	5.4356	18.0287	1.3041	11.5911	0.9004	545260	BC218	18	arylsulfatase i	protein-coding	other	other
Chmp2a	-0.4599	7.6053e-05	0.0002	-0.922	6.3073e-08	3.7239e-07	0.4713	0.0009	0.0178	0.1868	0.108	0.3099	0.1868	0.108	0.3099	156.501	192.681	223.877	195.472	221.682	264.383	68953	1516L11Rik	7	charged multivesicular body protein 2A	protein-coding	other	other
Rbmx	0.9648	0.0005	0.0009	0.033	0.8394	0.8594	0.8874	0.0009	0.0178	-0.1975	0.3975	0.6279	-0.1975	0.3975	0.6279	25.4895	12.2954	12.1366	8.4079	13.9781	22.9074	19655	hnRNP G	X	RNA binding motif protein, X chromosome	protein-coding	Nucleus	other
Cdc42bpb	-0.179	0.0142	0.0208	0.527	3.8277e-06	1.2278e-05	-0.7201	0.0009	0.0178	-0.6745	0.0014	0.0248	-0.6745	0.0014	0.0248	35.8709	36.1869	19.5515	21.2956	34.4575	22.1213	217866	MRCKb	12	CDC42 binding protein kinase beta	protein-coding	other	other
Plekhm1	-0.3748	0.0627	0.0812	0.4971	0.0214	0.0292	-0.8992	0.0009	0.0178	-0.6357	0.0088	0.0738	-0.6357	0.0088	0.0738	74.3458	87.7075	35.8464	52.8855	35.3276	49.81	353047	AP162,B2,BC38943,D3336J23Rik	11	pleckstrin homology domain containing, family M (with RUN domain) member 1	protein-coding	other	other
Zgpat	0.2629	0.1465	0.1772	1.4422	2.867e-05	7.2006e-05	-1.0739	0.0009	0.0178	-0.2698	0.2322	0.4737	-0.2698	0.2322	0.4737	23.5714	18.7443	13.2072	12.5481	18.1693	9.4359	229007	156I1Rik,BC21513	2	zinc finger, CCCH-type with G patch domain	protein-coding	other	other
Golga7b	0.8624	0.3879	0.4297	-2.7763	0.0138	0.0194	3.922	0.0009	0.0178	0.1824	0.8598	0.9336	0.1824	0.8598	0.9336	0.0165	0.0794	0.1393	0.0678	0.0693	2.0392	71146	4933417O8Rik,AI839934	19	golgi autoantigen, golgin subfamily a, 7B	protein-coding	other	other
Slc25a44	1.7425	1.6222e-12	1.4485e-10	1.3698	1.1732e-11	4.9604e-10	0.3807	0.0009	0.0179	-0.0335	0.7112	0.8491	-0.0335	0.7112	0.8491	76.2644	20.4875	15.8236	16.7165	17.5268	26.378	229517	672482A19,B4311G5Rik	3	solute carrier family 25, member 44	protein-coding	other	other
Rps15a-ps6	5.697	3.3045e-09	3.2932e-08	3.5164	6.2213e-07	2.5269e-06	2.9185	0.0009	0.0179	3.11	0.0005	0.0131	3.11	0.0005	0.0131	2.2408	0.1282	0.709	0.6405	0.741	1.1546	100042173	Gm11968,OTTMUSG517	11	ribosomal protein S15A, pseudogene 6	pseudo	other	other
Srl	3.8817	7.9288e-09	6.5939e-08	2.146	7.6923e-07	3.0305e-06	1.3903	0.0009	0.0179	-0.1144	0.7548	0.874	-0.1144	0.7548	0.874	4.4911	0.6516	0.8319	0.3278	0.6093	1.7873	106393	9834M2Rik,AW18387,sar	16	sarcalumenin	protein-coding	other	other
Lrp2	-3.5699	3.7675e-08	2.3226e-07	0.2745	0.4366	0.4757	-3.0713	0.0009	0.0179	-3.305	0.0006	0.0147	-3.305	0.0006	0.0147	0.0198	1.2015	1.5559	0.2784	1.129	0.1737	14725	AI315343,AW536255,D234K18Rik,Gp33,Megalin,b2b1625.2Clo	2	low density lipoprotein receptor-related protein 2	protein-coding	Plasma Membrane	transporter
Samd5	-5.2848	2.0993e-07	9.8252e-07	-2.5425	0.0005	0.0009	-2.225	0.0009	0.0179	-1.3729	0.0117	0.088	-1.3729	0.0117	0.088	0	3.15	1.5197	1.0024	2.844	1.1681	320825	E1336M17Rik	10	sterile alpha motif domain containing 5	protein-coding	other	other
Mmp12	-8.9631	1.8966e-06	6.572e-06	-7.5006	1.1206e-05	3.1494e-05	-1.5566	0.0009	0.0179	-1.0122	0.0141	0.0968	-1.0122	0.0141	0.0968	1.0544	1056.95	653.845	549.884	856.107	424.141	17381	AV378681,Mmel	9	matrix metallopeptidase 12	protein-coding	Extracellular Space	peptidase
Msmo1	1.0187	4.1454e-06	1.3061e-05	0.2712	0.0437	0.0568	0.7658	0.0009	0.0179	-0.2469	0.1895	0.4212	-0.2469	0.1895	0.4212	233.214	104.204	66.9972	77.9478	88.9583	178.219	66234	151G16Rik,C786,DESP4,ERG25,Sc4mol	8	methylsterol monoxygenase 1	protein-coding	Cytoplasm	enzyme
Ell2	-0.964	0.0001	0.0003	0.002	0.9911	0.9927	-0.9897	0.0009	0.0179	0.7377	0.0056	0.0572	0.7377	0.0056	0.0572	59.812	103.474	81.491	170.226	78.1819	55.1072	192657		13	elongation factor RNA polymerase II 2	protein-coding	other	other
Kcnj12	1.5212	0.0112	0.0167	-1.0667	0.0589	0.075	3.2726	0.0009	0.0179	0.7814	0.3402	0.5796	0.7814	0.3402	0.5796	0	0	0.0205	0.017	0.0489	0.2579	16515	IRK-2,IRK2,Kir2.2,MB-IRK2	11	potassium inwardly-rectifying channel, subfamily J, member 12	protein-coding	Plasma Membrane	ion channel
Fhod1	-0.5597	0.0298	0.0408	0.6884	0.0204	0.0279	-1.2226	0.0009	0.0179	-0.2178	0.4153	0.6438	-0.2178	0.4153	0.6438	22.5153	29.4574	33.175	22.1021	25.7913	13.6444	234686	BC17144,FHOS,FHOS1	8	formin homology 2 domain containing 1	protein-coding	other	other
Klf4	0.8233	0.0982	0.1226	-1.1049	0.0061	0.0091	1.7057	0.0009	0.0179	0.0841	0.8573	0.9327	0.0841	0.8573	0.9327	4.6667	3.9054	5.8811	3.2241	19.762	12.7849	16600	EZF,Gklf,Zie	4	Kruppel-like factor 4 (gut)	protein-coding	Nucleus	transcription regulator
Kremen1	-2.0738	1.2129e-06	4.4528e-06	-1.2263	0.0002	0.0005	-0.8311	0.0009	0.018	-0.0625	0.7324	0.8603	-0.0625	0.7324	0.8603	4.6765	19.684	11.6708	16.2005	17.322	11.3102	84035	AV27,Kremen,Krm1	11	kringle containing transmembrane protein 1	protein-coding	Plasma Membrane	other
Col4a4	-2.8023	0.0002	0.0003	-0.2603	0.6163	0.6524	-2.7737	0.0009	0.018	-1.6935	0.0169	0.1071	-1.6935	0.0169	0.1071	0	0.3073	0.6235	0.0741	1.473	0.0342	12829	E131M5Rik,[a]4(IV)	1	collagen, type IV, alpha 4	protein-coding	Extracellular Space	other
Tppp	1.0452	0.1939	0.2289	-3.6692	0.0004	0.0007	4.9229	0.0009	0.018	3.6474	0.0105	0.0822	3.6474	0.0105	0.0822	0.0046	0.0402	0.1417	0.4543	2.3657	1.1982	72948	2941A9Rik,AI849835	13	tubulin polymerization promoting protein	protein-coding	Cytoplasm	other
Mier2	0.1488	0.308	0.3492	1.0489	4.4888e-05	0.0001	-0.8259	0.0009	0.0181	0.0431	0.7999	0.9023	0.0431	0.7999	0.9023	16.3304	14.0775	12.8711	11.7504	15.8288	8.3294	70427	2787H15Rik,mKIAA1193	10	mesoderm induction early response 1, family member 2	protein-coding	Extracellular Space	other
2410004P03Rik	-3.9483	6.5211e-08	3.6704e-07	-1.7272	0.0002	0.0005	-1.9402	0.0009	0.0182	-1.4089	0.0068	0.0632	-1.4089	0.0068	0.0632	0	2.1755	7.8479	0.6746	1.8896	0.5393	73667		12	RIKEN cDNA 2410004P03 gene	protein-coding	other	other
Rpph1	5.0039	1.5092e-07	7.4327e-07	1.2514	0.0129	0.0183	3.7278	0.0009	0.0182	2.9077	0.0071	0.0651	2.9077	0.0071	0.0651	6.6683	0.8512	2.0713	4.4687	6.1194	13.6696	85029	Gm24821,H1RNA,Rmrp5,Rpr	14	ribonuclease P RNA component H1	ncRNA	other	other
Wwc1	-4.1454	9.7399e-07	3.6668e-06	-1.7564	0.0058	0.0087	-2.0925	0.0009	0.0182	-3.0223	0.0002	0.0064	-3.0223	0.0002	0.0064	0.2738	15.2074	26.2984	2.8999	23.0901	4.7277	211652	AA48228,AU17197,BC376,Kibra,mKIAA869	11	WW, C2 and coiled-coil domain containing 1	protein-coding	other	other
Hmha1	-1.3866	9.853e-06	2.8182e-05	-0.5371	0.0155	0.0216	-0.8769	0.0009	0.0182	-0.7892	0.002	0.0302	-0.7892	0.002	0.0302	47.0158	110.299	76.9174	59.2627	68.2533	62.6144	70719	63346L22Rik,AW53955,Ha-1	10	histocompatibility (minor) HA-1	protein-coding	Cytoplasm	transporter
Spint2	-3.2628	7.7428e-05	0.0002	-1.2287	0.0517	0.0664	-1.7423	0.0009	0.0182	-0.5326	0.1619	0.3879	-0.5326	0.1619	0.3879	0.032	3.8898	8.8478	1.9854	7.7417	1.3214	20733	AL2425,C76321,HAI-2	7	serine protease inhibitor, Kunitz type 2	protein-coding	Extracellular Space	other
Cldn11	3.2238	0.0639	0.0826	-4.3724	0.0045	0.007	7.1013	0.0009	0.0182	0.4639	0.8313	0.9196	0.4639	0.8313	0.9196	0.1207	0.1504	0.5671	0.5176	0.2525	21.2991	18417	Claudin-11,Claudin11,Osp,Otm	3	claudin 11	protein-coding	Plasma Membrane	other
Chga	-0.9114	0.3838	0.4255	-6.055	2.1592e-05	5.5964e-05	4.4268	0.0009	0.0182	-2.1296	0.1382	0.3546	-2.1296	0.1382	0.3546	0	0.321	0.1152	0.1601	0.1145	9.929	12652	ChrA	12	chromogranin A	protein-coding	Cytoplasm	other
Micall2	1.2444	2.1947e-05	5.7797e-05	2.6847	2.1099e-07	1.0149e-06	-1.1866	0.0009	0.0183	0.0267	0.9075	0.9582	0.0267	0.9075	0.9582	18.5173	7.5319	8.7427	6.1374	14.5073	3.5848	231830	A9321H16Rik,JRAB,MICAL-L2,mFLJ139	5	MICAL-like 2	protein-coding	other	other
Gpr162	-0.2555	0.0099	0.0149	-0.7896	4.5765e-07	1.9473e-06	0.5437	0.0009	0.0183	0.4221	0.0055	0.0566	0.4221	0.0055	0.0566	22.6881	24.5795	17.8417	27.5552	13.197	35.0948	14788	A-2,BC31437,Grca	6	G protein-coupled receptor 162	protein-coding	Plasma Membrane	G-protein coupled receptor
Mvd	2.3994	1.5325e-08	1.111e-07	1.5196	2.5923e-07	1.2073e-06	0.8631	0.0009	0.0184	-0.7939	0.0054	0.0559	-0.7939	0.0054	0.0559	147.63	25.5432	15.2281	12.0443	21.3073	46.8953	192156	C78718,Mpd	8	mevalonate (diphospho) decarboxylase	protein-coding	other	other
A830018L16Rik	0.9836	0.0716	0.0917	-1.1968	0.0351	0.0462	2.8728	0.0009	0.0184	-0.4148	0.5693	0.7616	-0.4148	0.5693	0.7616	0	0.0288	0.0166	0.0041	0.0392	0.1559	320492		1	RIKEN cDNA A830018L16 gene	protein-coding	other	other
Pcdhga1	-0.8691	0.1433	0.1737	-2.8059	0.0001	0.0002	1.4839	0.0009	0.0184	0.1243	0.7521	0.8723	0.1243	0.7521	0.8723	0.1086	1.2196	1.248	0.8208	1.3998	3.5983	93709		18	protocadherin gamma subfamily A, 1	protein-coding	Plasma Membrane	other
Cxcl12	-7.4199	7.5808e-10	1.0555e-08	-5.2859	1.396e-07	7.1813e-07	-1.7174	0.001	0.0185	-1.3514	0.0035	0.0428	-1.3514	0.0035	0.0428	0	10.3093	2.2786	3.3192	12.6175	3.3661	20315	Pbsf,Scyb12,Sdf1,Tlsf,Tpar1	6	chemokine (C-X-C motif) ligand 12	protein-coding	Extracellular Space	cytokine
Zfp703	-1.519	2.4829e-09	2.6488e-08	-1.0255	2.0802e-07	1.003e-06	-0.5138	0.001	0.0185	-0.7116	6.6778e-05	0.0036	-0.7116	6.6778e-05	0.0036	16.5974	43.0978	51.0073	22.7732	27.5462	30.6202	353310	11132O19Rik,AI43822,AL22941,Csmn1,End2,Zeppo1,Znf73,Zpo1	8	zinc finger protein 703	protein-coding	other	other
Glis3	-3.3828	1.9202e-08	1.3259e-07	-1.7677	4.5074e-05	0.0001	-1.3145	0.001	0.0185	-1.5248	0.0004	0.0104	-1.5248	0.0004	0.0104	0.1579	6.2107	1.8879	1.912	2.9522	2.877	226075	483349N3Rik,E3313K21Rik	19	GLIS family zinc finger 3	protein-coding	other	other
Atp2b3	4.0167	7.0605e-07	2.7673e-06	2.0797	0.0003	0.0007	2.5444	0.001	0.0185	2.3068	0.002	0.0307	2.3068	0.002	0.0307	0.0586	0.0266	0.0301	0.0575	0.0348	0.1475	320707	643519O13Rik,Pmca3	X	ATPase, Ca++ transporting, plasma membrane 3	protein-coding	other	other
Fbxo27	1.5212	9.162e-06	2.6412e-05	-0.0529	0.7983	0.8225	2.1309	0.001	0.0185	0.7814	0.1464	0.3667	0.7814	0.1464	0.3667	0	0	0.0479	0.0386	0.3747	0.1177	233040	E138B1Rik,FBG5,Gm161	7	F-box protein 27	protein-coding	other	other
Zfp715	-0.7879	0.0001	0.0003	-0.0691	0.6556	0.6896	-0.6868	0.001	0.0185	-0.342	0.0437	0.1884	-0.342	0.0437	0.1884	9.6921	15.7299	9.4125	10.0408	8.8709	9.9276	69930	26141B18Rik,mszf15	7	zinc finger protein 715	protein-coding	Nucleus	other
Pcnt	0.7077	0.0007	0.0013	2.5527	2.6088e-07	1.2132e-06	-1.6945	0.001	0.0185	-0.766	0.0384	0.1753	-0.766	0.0384	0.1753	10.2739	5.7084	3.4299	3.187	5.1356	1.9123	18541	AW47695,C86676,KEN,Pcnt2,kendrin,m239Asp,m275Asp	10	pericentrin (kendrin)	protein-coding	Cytoplasm	other
Dnajc13	-0.3564	0.0131	0.0193	0.2714	0.0496	0.0639	-0.6489	0.001	0.0185	-0.324	0.0492	0.2015	-0.324	0.0492	0.2015	39.8439	45.8159	19.4835	34.6797	26.9083	30.1619	235567	D32L11Rik,Gm1124,RME-8,Rme8,mKIAA678	9	DnaJ (Hsp40) homolog, subfamily C, member 13	protein-coding	other	other
Zfp41	-0.0419	0.7909	0.8144	-0.93	1.7134e-05	4.551e-05	0.8141	0.001	0.0185	0.0449	0.83	0.9188	0.0449	0.83	0.9188	4.2675	5.3374	4.6911	4.1369	3.2391	9.4716	22701	CTfin92,Zfp-41	15	zinc finger protein 41	protein-coding	Nucleus	other
Dync1i1	-0.0132	0.9797	0.9825	-2.9149	0.0001	0.0003	3.1234	0.001	0.0185	-1.1936	0.1686	0.3967	-1.1936	0.1686	0.3967	0	0.1144	0.059	0.0175	0.0365	1.0497	13426	DH IC-1,DHIC-1,DIC,Dncic1,IC74	6	dynein cytoplasmic 1 intermediate chain 1	protein-coding	Cytoplasm	other
9930014A18Rik	-4.1581	6.0681e-06	1.8343e-05	-2.2861	0.0018	0.0031	-1.537	0.001	0.0187	-0.7617	0.0375	0.1726	-0.7617	0.0375	0.1726	0.0088	1.5023	0.4519	0.6409	1.8336	0.5656	320469		15	RIKEN cDNA 9930014A18 gene	ncRNA	other	other
Shank1	2.9403	1.1229e-05	3.1618e-05	0.1486	0.713	0.7442	2.8065	0.001	0.0187	-0.4032	0.5881	0.7739	-0.4032	0.5881	0.7739	0.041	0.0537	0.039	0.0375	0.0428	0.4572	243961		7	SH3/ankyrin domain gene 1	protein-coding	other	other
Gmip	0.9422	0.0004	0.0007	1.9617	8.2401e-07	3.2133e-06	-1.0224	0.001	0.0187	0.1496	0.5172	0.7247	0.1496	0.5172	0.7247	84.8835	40.1004	28.0441	39.9331	21.8817	20.9269	78816	531419I1Rik	8	Gem-interacting protein	protein-coding	Cytoplasm	enzyme
Vwa5b2	1.9695	0.012	0.0177	-0.3136	0.6467	0.6813	2.9792	0.001	0.0187	0.445	0.5523	0.7488	0.445	0.5523	0.7488	0.0089	0.0272	0.0141	0.0289	0.0365	0.2775	328643	BB18243,EG328644,Gm1738,Gm931	16	von Willebrand factor A domain containing 5B2	protein-coding	other	other
Zfyve26	-0.2706	0.1223	0.1502	0.6791	0.0023	0.0038	-0.9556	0.001	0.0187	-0.3551	0.1197	0.3289	-0.3551	0.1197	0.3289	13.6453	14.6928	5.6318	10.2889	6.3045	7.8811	211978	493465A13,933197E15Rik,A6328O16Rik,Gm893,mKIAA321	12	zinc finger, FYVE domain containing 26	protein-coding	other	other
Polr3h	1.3988	2.7878e-09	2.888e-08	1.9635	2.4581e-10	4.4642e-09	-0.5347	0.001	0.0188	-0.4196	0.0047	0.0508	-0.4196	0.0047	0.0508	37.9786	13.3141	16.6789	7.7491	13.6333	9.4345	78929	53149G22Rik,RPC8	15	polymerase (RNA) III (DNA directed) polypeptide H	protein-coding	Nucleus	enzyme
Eif2ak4	1.2365	5.0646e-06	1.5635e-05	2.2855	6.8355e-08	3.9781e-07	-0.9957	0.001	0.0188	-0.6753	0.0098	0.0789	-0.6753	0.0098	0.0789	31.9102	12.2811	5.8128	6.4429	11.6908	6.5532	27103	26111M3,GCN2,MGCN2	2	eukaryotic translation initiation factor 2 alpha kinase 4	protein-coding	Cytoplasm	kinase
Trp53i11	-3.2797	0.0002	0.0005	-5.8607	3.0193e-07	1.3701e-06	2.0879	0.001	0.0188	0.9999	0.0783	0.2604	0.9999	0.0783	0.2604	0	0.9889	0.8582	1.162	2.654	5.0292	277414	Tp53i11	2	transformation related protein 53 inducible protein 11	protein-coding	other	other
Lipg	0.5015	0.0656	0.0846	3.0694	1.4536e-07	7.4218e-07	-2.2047	0.001	0.0188	-2.7813	0.0002	0.0074	-2.7813	0.0002	0.0074	0.7261	1.7764	0.9215	0.3062	1.1489	0.4909	16891	31113K1Rik,EL,lipase,mEDL	18	lipase, endothelial	protein-coding	Extracellular Space	enzyme
St5	-0.2612	0.1485	0.1795	0.6922	0.0045	0.007	-0.8595	0.001	0.0188	-0.2626	0.172	0.4011	-0.2626	0.172	0.4011	6.6523	8.3342	14.0975	5.8789	28.3032	5.3006	76954	214M1Rik,26135K15Rik	7	suppression of tumorigenicity 5	protein-coding	other	enzyme
Zfp711	-0.2076	0.7918	0.8151	-4.5212	6.1508e-05	0.0001	4.2486	0.001	0.0189	-0.1075	0.9278	0.9678	-0.1075	0.9278	0.9678	0	0.0647	0.0955	0.093	0.1234	2.0181	245595	28149C1Rik,A2378I1Rik,Znf711	X	zinc finger protein 711	protein-coding	other	other
Cxcr4	-1.9768	3.2612e-08	2.061e-07	-3.2708	9.2798e-11	2.1919e-09	1.3589	0.001	0.019	-0.9653	0.0124	0.0903	-0.9653	0.0124	0.0903	35.4932	125.515	121.722	61.0005	130.917	318.543	12767	CD184,Cmkar4,LESTR,PB-CKR,PBSF/SDF-1,Sdf1r,b2b22Clo	1	chemokine (C-X-C motif) receptor 4	protein-coding	Plasma Membrane	G-protein coupled receptor
Kmt2a	-0.9943	5.5108e-07	2.2361e-06	0.1498	0.195	0.2264	-1.1728	0.001	0.019	-1.0933	0.0015	0.0263	-1.0933	0.0015	0.0263	4.6678	8.3065	2.7347	3.8554	6.8238	3.7268	214162	64352K1,ALL-1,All1,Cxxc7,HRX,HTRX1,Mll,Mll1,mKIAA45	9	lysine (K)-specific methyltransferase 2A	protein-coding	other	other
Selk	-0.7683	2.2504e-06	7.6302e-06	-1.4568	1.927e-09	2.2145e-08	0.7044	0.001	0.019	-0.098	0.5635	0.7571	-0.098	0.5635	0.7571	112.943	171.019	238.742	142.754	226.873	277.512	80795	1111C3Rik,AA673253,HSPC3,Hsp3	14	selenoprotein K	protein-coding	Cytoplasm	other
Nktr	0.6746	6.7187e-05	0.0002	1.9578	1.0469e-08	8.6131e-08	-1.2711	0.001	0.019	-0.464	0.111	0.3148	-0.464	0.111	0.3148	25.0745	14.329	6.5448	9.7663	17.6466	5.9717	18087	53341F18Rik,D9Wsu172e	9	natural killer tumor recognition sequence	protein-coding	Plasma Membrane	other
Ston1	-6.8266	1.0305e-10	2.3884e-09	-4.6171	3.3895e-08	2.227e-07	-1.7252	0.001	0.0191	0.1078	0.7331	0.8606	0.1078	0.7331	0.8606	0	5.5918	3.3733	4.6623	28.2664	1.8969	77057	4921524J6Rik,C86231,Salf,Sblf	17	stonin 1	protein-coding	Plasma Membrane	other
Uqcrb	1.243	3.2165e-10	5.5835e-09	0.7489	5.4043e-08	3.284e-07	0.5032	0.001	0.0191	0.2918	0.0281	0.1472	0.2918	0.0281	0.1472	695.926	267.177	400.545	287.406	372.158	373.46	67530	221415M14Rik,QP-C,QPC,UQBC,UQBP,UQPC	13	ubiquinol-cytochrome c reductase binding protein	protein-coding	Cytoplasm	enzyme
Rpf2	2.3373	8.2608e-10	1.128e-08	1.6479	2.9289e-09	3.0723e-08	0.6486	0.001	0.0191	0.3856	0.0273	0.1445	0.3856	0.0273	0.1445	89.8811	16.8477	21.0474	17.1279	19.386	26.3567	67239	28147K21Rik,AU4229,AU43242,Bxdc1	10	ribosome production factor 2 homolog (S. cerevisiae)	protein-coding	other	other
Cyp7b1	-4.0435	1.3501e-08	1.0013e-07	-1.7468	7.8589e-05	0.0002	-2.0191	0.001	0.0191	-1.2904	0.0138	0.096	-1.2904	0.0138	0.096	0	1.9293	1.0443	0.6872	0.7831	0.4976	13123	AW261589,D3Ertd552e,hct-1	3	cytochrome P450, family 7, subfamily b, polypeptide 1	protein-coding	Cytoplasm	enzyme
Ccdc102a	-4.6471	2.3993e-08	1.5912e-07	-1.728	0.0005	0.001	-2.4175	0.001	0.0191	-0.0391	0.9328	0.9694	-0.0391	0.9328	0.9694	0	2.5104	3.3689	1.7525	16.6986	0.4587	234582	BC27663,Gm586	8	coiled-coil domain containing 102A	protein-coding	other	other
Fnbp1	-1.2043	2.4895e-05	6.4755e-05	-0.3831	0.0578	0.0736	-0.8393	0.001	0.0191	-0.62	0.0076	0.067	-0.62	0.0076	0.067	32.3639	64.5507	50.0289	38.0281	53.1693	36.6086	14269	11157E6Rik,2211H6Rik,FBP1,Fbp17	2	formin binding protein 1	protein-coding	Nucleus	enzyme
Cisd1	0.6482	0.0019	0.0033	-0.135	0.3569	0.3953	0.7734	0.001	0.0191	0.1246	0.5161	0.7239	0.1246	0.5161	0.7239	89.9282	51.1611	58.6188	45.3269	68.2694	88.2979	52637	AU4399,AW743335,D1Ertd214e,Zcd1,mitoNEET	10	CDGSH iron sulfur domain 1	protein-coding	Cytoplasm	other
Arg2	-1.8896	0.0254	0.0353	-4.5451	1.3761e-05	3.7617e-05	2.1009	0.001	0.0191	0.9896	0.088	0.2767	0.9896	0.088	0.2767	0.0456	2.2583	0.4874	2.8041	3.1545	9.381	11847	AII,AU22422	12	arginase type II	protein-coding	Cytoplasm	enzyme
Snrpa	1.4048	2.607e-09	2.7413e-08	0.8982	1.4019e-07	7.2038e-07	0.5151	0.001	0.0192	0.1014	0.4203	0.6485	0.1014	0.4203	0.6485	154.955	52.7075	71.9124	47.5031	67.8708	74.7828	53607	C4321M15Rik,Rnu1a-1,Rnu1a1,U1-A,U1A	7	small nuclear ribonucleoprotein polypeptide A	protein-coding	Nucleus	other
Tnfrsf10b	-1.6546	7.1055e-07	2.7819e-06	0.0403	0.846	0.8653	-1.4009	0.001	0.0192	-0.6305	0.0462	0.1943	-0.6305	0.0462	0.1943	1.5273	8.3556	5.9349	4.4089	23.9455	3.5436	21933	DR5,KILLER,Ly98,MK,TRAILR2,TRICK2A,TRICK2B,TRICKB	14	tumor necrosis factor receptor superfamily, member 10b	protein-coding	Plasma Membrane	transmembrane receptor
Atp5g1	1.6484	8.2917e-11	2.0512e-09	1.1147	4.0588e-09	3.9554e-08	0.5454	0.001	0.0193	0.3045	0.0337	0.1631	0.3045	0.0337	0.1631	579.625	168.562	241.399	182.304	215.886	241.552	11951		11	ATP synthase, H+ transporting, mitochondrial F0 complex, subunit C1 (subunit 9)	protein-coding	Cytoplasm	transporter
C1qtnf5	-6.7353	2.3351e-07	1.0797e-06	-3.1226	0.0019	0.0032	-2.9057	0.001	0.0193	-0.6505	0.1742	0.4032	-0.6505	0.1742	0.4032	0.0345	22.9368	34.1042	12.7407	48.754	4.9384	235312	Ctrp5	9	C1q and tumor necrosis factor related protein 5	protein-coding	other	other
Hacd1	2.7838	6.9332e-07	2.7221e-06	1.2615	2.1754e-05	5.6303e-05	1.3307	0.001	0.0193	0.2369	0.506	0.7167	0.2369	0.506	0.7167	102.025	15.7602	20.494	13.7076	38.7693	40.4664	30963	Ptpla	2	3-hydroxyacyl-CoA dehydratase 1	protein-coding	Cytoplasm	other
Ptpn21	-4.0252	2.097e-06	7.1828e-06	-2.7075	0.0001	0.0003	-1.2064	0.001	0.0193	-0.5537	0.0504	0.2042	-0.5537	0.0504	0.2042	0.2048	9.589	6.3887	5.4754	14.3585	4.6267	24000	PTPD1,PTPRL1	12	protein tyrosine phosphatase, non-receptor type 21	protein-coding	Cytoplasm	phosphatase
Prdx1	-0.1274	0.2617	0.3011	-0.6598	5.6874e-05	0.0001	0.5949	0.001	0.0193	0.3923	0.015	0.1006	0.3923	0.015	0.1006	1819.39	2242.06	1276.03	3258.23	1127.2	3336.01	18477	MSP23,NkefA,OSF-3,OSF3,PAG,Paga,PrdxI,PrxI,TDX2,TPxA,Tdpx2,prx1	4	peroxiredoxin 1	protein-coding	Cytoplasm	enzyme
Cubn	-0.3578	0.6182	0.6548	1.3824	0.0714	0.0894	-2.1272	0.001	0.0193	-0.4933	0.314	0.5571	-0.4933	0.314	0.5571	0.0077	0.1047	0.0866	0.0495	0.142	0.0218	65969	AA48369,AL2275,D2Wsu88e	2	cubilin (intrinsic factor-cobalamin receptor)	protein-coding	Plasma Membrane	transmembrane receptor
Gga3	-0.0819	0.6525	0.6867	0.8279	0.0014	0.0023	-0.8887	0.001	0.0193	-0.055	0.7802	0.8902	-0.055	0.7802	0.8902	26.7224	25.2974	10.6154	20.3765	11.9855	14.0811	260302	C2337M19Rik,mKIAA154	11	golgi associated, gamma adaptin ear containing, ARF binding protein 3	protein-coding	other	other
Slco3a1	-7.8584	9.3022e-11	2.2332e-09	-5.3453	4.169e-08	2.6508e-07	-2.0498	0.001	0.0194	-0.6985	0.0836	0.2687	-0.6985	0.0836	0.2687	0	8.6178	6.0148	5.3025	17.4433	2.536	108116	583414C8Rik,Anr1,MJAM,OATP-D,R7596,Slc21a11	7	solute carrier organic anion transporter family, member 3a1	protein-coding	other	other
Etl4	-7.6458	1.9007e-08	1.3181e-07	-6.3514	2.6441e-07	1.2275e-06	-1.1497	0.001	0.0194	-1.0463	0.002	0.0301	-1.0463	0.002	0.0301	0.0034	5.2204	4.0395	1.9528	4.3848	2.5592	208618	66242G1Rik,94377C5Rik,BC26657,E3327G5Rik,Etl-4,Skt	2	enhancer trap locus 4	protein-coding	other	other
Pisd	-0.4384	0.0004	0.0008	0.0293	0.7518	0.7801	-0.4784	0.0011	0.0194	-0.1092	0.3379	0.5779	-0.1092	0.3379	0.5779	55.1621	66.5368	53.4054	54.0802	57.9853	48.1511	320951	93221M9Rik	5	phosphatidylserine decarboxylase	protein-coding	other	other
Herc3	-0.4754	0.0783	0.0995	-1.3869	5.0178e-05	0.0001	0.8914	0.001	0.0194	0.2076	0.3563	0.5936	0.2076	0.3563	0.5936	6.604	9.0294	5.3591	8.6156	8.0103	17.2782	73998	57349F18Rik,AI64663,mKIAA32	6	hect domain and RLD 3	protein-coding	Cytoplasm	enzyme
Crispld2	-0.6921	0.1861	0.2204	2.0696	0.0019	0.0031	-2.3139	0.0011	0.0194	-0.9496	0.0743	0.253	-0.9496	0.0743	0.253	0.1337	1.228	0.6377	0.5755	1.1428	0.252	78892	18149K24Rik,Lcrisp2,Lgl1,coffeecrisp	8	cysteine-rich secretory protein LCCL domain containing 2	protein-coding	Cytoplasm	other
Foxc1	0.2919	0.4064	0.4484	3.2281	1.8354e-06	6.4191e-06	-2.496	0.0011	0.0194	0.8117	0.0838	0.2691	0.8117	0.0838	0.2691	0.3959	1.4902	3.0752	1.8658	33.7791	0.249	17300	FREAC3,Fkh1,Mf1,Mf4,ch,fkh-1,frkhda	13	forkhead box C1	protein-coding	Nucleus	transcription regulator
Samd10	-4.4318	9.7939e-06	2.8038e-05	-5.515	4.4212e-07	1.8932e-06	0.8443	0.0011	0.0195	0.7147	0.0038	0.0445	0.7147	0.0038	0.0445	0.0415	4.7698	5.3159	5.4422	5.0646	8.6546	229011	D9333N23Rik,E13318E8	2	sterile alpha motif domain containing 10	protein-coding	other	other
Tssc4	0.6474	1.0867e-05	3.0755e-05	1.2094	5.4691e-08	3.3171e-07	-0.528	0.0011	0.0195	-0.3231	0.0188	0.1153	-0.3231	0.0188	0.1153	39.8739	24.1346	27.7319	14.8813	30.777	17.3065	56844	AA241958,ESTM6717	7	tumor-suppressing subchromosomal transferable fragment 4	protein-coding	other	other
Tfec	0.9382	0.0009	0.0016	2.6187	2.7165e-06	9.0865e-06	-1.5032	0.0011	0.0195	-0.093	0.7503	0.8714	-0.093	0.7503	0.8714	62.0943	29.1582	10.873	24.0042	23.3092	12.0786	21426	BB17417,Tcfec,bHLHe34	6	transcription factor EC	protein-coding	Nucleus	transcription regulator
Gm9855	1.4197	0.0015	0.0026	0.0123	0.9613	0.966	1.3528	0.0011	0.0195	0.2335	0.5081	0.7185	0.2335	0.5081	0.7185	29.1819	10.3745	13.223	9.5437	20.9631	27.1797	624784	ENSMUSG51559	10	thymine DNA glycosylase pseudogene	pseudo	other	other
Krit1	0.1433	0.0726	0.0928	0.7741	9.2533e-07	3.5381e-06	-0.6105	0.0011	0.0195	-0.289	0.0533	0.2104	-0.289	0.0533	0.2104	8.2027	6.8947	3.1407	4.6411	9.1187	4.6472	79264	217K12Rik,A6336P2Rik,AA432855,AI45393,AI643869,BB155247,BB23571,Ccm1	5	KRIT1, ankyrin repeat containing	protein-coding	Plasma Membrane	other
Taf7	0.1838	0.167	0.1998	-0.6367	7.821e-05	0.0002	0.7194	0.0011	0.0195	0.42	0.0319	0.1582	0.42	0.0319	0.1582	4.4156	5.0314	4.0229	5.1183	6.4803	8.2705	24074	55kDa,AI6738,BB7175,TAFII55,Taf2f	18	TAF7 RNA polymerase II, TATA box binding protein (TBP)-associated factor	protein-coding	Nucleus	transcription regulator
Rgl2	0.1724	0.2904	0.3312	1.0667	5.4907e-05	0.0001	-0.888	0.0011	0.0195	-0.4588	0.0404	0.1804	-0.4588	0.0404	0.1804	45.1161	36.1943	27.7666	22.5557	32.9947	19.8077	19732	KE1.5,Rab2l,Rgt2,Rlf	17	ral guanine nucleotide dissociation stimulator-like 2	protein-coding	Cytoplasm	other
Itpr3	0.2067	0.3833	0.4251	1.5114	0.0001	0.0003	-1.2638	0.0011	0.0195	-0.4087	0.1604	0.3862	-0.4087	0.1604	0.3862	15.2803	11.8475	10.3288	7.7332	7.8673	5.4975	16440	Ip3r3,Itpr-3	17	inositol 1,4,5-triphosphate receptor 3	protein-coding	Cytoplasm	ion channel
Atp2b2	-0.2818	0.5869	0.6248	-3.5134	1.8396e-05	4.8486e-05	3.3311	0.0011	0.0195	-0.7156	0.4378	0.6626	-0.7156	0.4378	0.6626	0	0.052	0.0642	0.0276	0.0189	0.642	11941	D6Abb2e,Gena3,PMCA2,Tmy,dfw,jog,wms,wri	6	ATPase, Ca++ transporting, plasma membrane 2	protein-coding	Plasma Membrane	transporter
Anks1	-1.2973	2.806e-08	1.8095e-07	-0.714	1.6732e-05	4.4617e-05	-0.5924	0.0011	0.0197	-0.087	0.5286	0.7338	-0.087	0.5286	0.7338	8.3296	18.8304	10.8074	15.6252	11.2726	12.3835	224650	Anks1a,mKIAA229	17	ankyrin repeat and SAM domain containing 1	protein-coding	other	other
Slc25a42	0.6049	0.0131	0.0193	1.9651	2.0534e-06	7.1066e-06	-1.0871	0.0011	0.0197	-0.3975	0.1167	0.3241	-0.3975	0.1167	0.3241	1.3308	2.3913	1.7351	1.1517	2.7455	1.2543	73095	2984M1Rik	8	solute carrier family 25, member 42	protein-coding	Cytoplasm	transporter
Tln1	-1.5975	6.6425e-08	3.727e-07	-0.5524	0.0015	0.0025	-1.0942	0.0011	0.0198	-0.8675	0.0053	0.055	-0.8675	0.0053	0.055	76.8884	216.066	191.714	138.268	169.471	109.573	21894	Tln	4	talin 1	protein-coding	Plasma Membrane	other
Sytl4	-1.5493	0.0157	0.0228	0.7731	0.1812	0.2116	-2.7778	0.0011	0.0198	-2.4995	0.0022	0.0321	-2.4995	0.0022	0.0321	0.0052	0.3527	0.2369	0.0389	0.7425	0.0597	27359	Gph,Slp4	X	synaptotagmin-like 4	protein-coding	Cytoplasm	transporter
Gm17455	-2.0918	0.0083	0.0127	0.8437	0.2219	0.2553	-3.3056	0.0011	0.02	-2.5037	0.0062	0.0597	-2.5037	0.0062	0.0597	0.0283	2.3309	12.0763	0.3921	1.8685	0.278	100302688		10	predicted gene, 17455	protein-coding	other	other
Pcdhga4	-4.8337	2.4371e-06	8.1823e-06	-6.9133	1.2347e-08	9.7736e-08	1.6208	0.0011	0.0201	0.9312	0.0392	0.177	0.9312	0.0392	0.177	0	1.3845	2.3946	1.697	3.1866	4.5375	93712		18	protocadherin gamma subfamily A, 4	protein-coding	other	other
Cib2	-1.8974	0.0001	0.0003	-3.6509	4.0554e-08	2.5873e-07	1.4016	0.0011	0.0201	0.5554	0.1477	0.3688	0.5554	0.1477	0.3688	0.6285	12.3699	11.4959	12.7788	16.9371	31.1944	56506	281434I23Rik,AI44953	9	calcium and integrin binding family member 2	protein-coding	other	kinase
Sh3gl2	-0.6475	0.5035	0.5446	-5.6517	2.7162e-05	6.8684e-05	4.5933	0.0011	0.0201	-1.4004	0.3298	0.5711	-1.4004	0.3298	0.5711	0	0.2279	0.3874	0.1879	0.1171	4.7349	20404	9531L19Rik,AI1249,AW55577,B9349H17Rik,EEN-B1,SH3PA,Sh3d2a	4	SH3-domain GRB2-like 2	protein-coding	Plasma Membrane	enzyme
Cul9	-6.221	1.1928e-11	5.1654e-10	-5.5273	4.9623e-11	1.4024e-09	-0.6891	0.0011	0.0202	-0.807	0.0003	0.0101	-0.807	0.0003	0.0101	0.0329	10.9624	5.6465	5.5245	5.3847	6.8526	78309	18135I7Rik,Cul-9,Parc,mKIAA78	17	cullin 9	protein-coding	Cytoplasm	other
Wbscr17	-8.103	7.4933e-10	1.0478e-08	-5.9628	9.9327e-08	5.4443e-07	-1.8118	0.0011	0.0202	-2.5843	0.0002	0.0066	-2.5843	0.0002	0.0066	0	8.6708	10.5306	1.707	9.7988	3.2179	212996	AA388321,E3312B9Rik	5	Williams-Beuren syndrome chromosome region 17 homolog (human)	protein-coding	other	other
Tmf1	-0.7663	2.7871e-06	9.2077e-06	0.686	4.5609e-05	0.0001	-1.4379	0.0011	0.0202	-1.1171	0.0047	0.0511	-1.1171	0.0047	0.0511	10.1097	15.4234	9.0694	7.2309	14.45	5.8343	232286	7342D4Rik,Gm153,Tmf1`	6	TATA element modulatory factor 1	protein-coding	other	other
Mtmr10	-1.3986	6.6544e-06	1.9932e-05	-2.0928	7.7869e-08	4.4309e-07	0.721	0.0011	0.0202	-0.0184	0.917	0.9625	-0.0184	0.917	0.9625	7.776	19.1909	13.0048	16.0325	14.6325	31.1853	233315	BB128963,C79734	7	myotubularin related protein 10	protein-coding	other	other
Jmjd1c	-0.8462	9.972e-06	2.8497e-05	0.0073	0.9511	0.9572	-0.8752	0.0011	0.0202	-0.9298	0.0007	0.016	-0.9298	0.0007	0.016	20.8199	33.4787	11.9039	16.687	22.0708	18.5965	108829	543433L24Rik,D6335I23Rik,Jmjdic,TRIP8	10	jumonji domain containing 1C	protein-coding	other	other
H19	-3.6039	0.0009	0.0016	-6.7667	5.1643e-07	2.1563e-06	2.5409	0.0011	0.0202	1.0102	0.1549	0.3782	1.0102	0.1549	0.3782	0	1.2299	6.1119	1.5894	39.6578	8.1244	14955	AI747191	7	H19, imprinted maternally expressed transcript	ncRNA	Cytoplasm	other
Plin1	1.2593	0.0156	0.0226	-0.8521	0.0827	0.1024	2.7627	0.0011	0.0202	0.5076	0.4711	0.6898	0.5076	0.4711	0.6898	0	0.0136	0.0446	0.0238	0.011	0.2341	103968	63432J5Rik,Peri,Plin	7	perilipin 1	protein-coding	Cytoplasm	other
Mast3	0.2155	0.1702	0.2032	1.0119	4.1449e-05	0.0001	-0.7993	0.0011	0.0202	-0.3481	0.0802	0.2635	-0.3481	0.0802	0.2635	30.4637	23.5879	15.9554	16.0006	12.6615	13.8814	546071	BC24265,mKIAA561	8	microtubule associated serine/threonine kinase 3	protein-coding	other	other
Atp6v1h	0.8597	1.5364e-08	1.1119e-07	0.4713	6.0495e-06	1.8356e-05	0.3997	0.0011	0.0203	0.2491	0.0214	0.1244	0.2491	0.0214	0.1244	197.542	98.7615	106.422	104.788	109.871	129.097	108664	711F19Rik,AU22349,CGI-11,SFD,SFDalpha,SFDbeta,VMA13	1	ATPase, H+ transporting, lysosomal V1 subunit H	protein-coding	other	other
Rpl37rt	4.7354	4.9031e-07	2.0201e-06	1.601	0.0012	0.0021	2.4844	0.0011	0.0203	2.7188	0.0005	0.013	2.7188	0.0005	0.013	26.7654	3.0376	6.4992	11.5536	14.7065	13.9825	100502825	Gm13826,OTTMUSG14624	5	ribosomal protein L37, retrotransposed	protein-coding	other	other
Sbds	-0.3809	0.0018	0.0031	0.1178	0.2473	0.2821	-0.5085	0.0011	0.0203	-0.0433	0.7165	0.8526	-0.0433	0.7165	0.8526	72.0298	83.6376	68.6512	69.5278	90.5511	58.8774	66711	473341P19Rik,AI83684,CGI-97,SDS	5	Shwachman-Bodian-Diamond syndrome homolog (human)	protein-coding	Nucleus	other
Mex3b	-2.4255	0.0065	0.0102	-4.7587	7.4608e-06	2.2057e-05	1.8881	0.0011	0.0203	-0.4561	0.4303	0.6562	-0.4561	0.4303	0.6562	0.0622	2.3895	2.2188	1.1074	3.3942	9.3947	108797	4931439A4Rik,M-4814,Rkhd3,mKIAA29	7	mex3 homolog B (C. elegans)	protein-coding	other	other
Ppfia3	1.6464	0.0325	0.0443	-1.4152	0.0282	0.0377	2.4884	0.0011	0.0203	1.9365	0.0075	0.0669	1.9365	0.0075	0.0669	0.2907	0.5144	0.6842	1.3582	0.6455	3.4101	76787	241127E16Rik	7	protein tyrosine phosphatase, receptor type, f polypeptide (PTPRF), interacting protein (liprin), alpha 3	protein-coding	Plasma Membrane	phosphatase
Chac1	1.5551	0.0494	0.0653	-1.4081	0.052	0.0667	2.5549	0.0011	0.0203	2.0058	0.0071	0.0651	2.0058	0.0071	0.0651	0.2739	0.9144	3.7206	1.9273	10.8707	6.206	69065	1818K3Rik	2	ChaC, cation transport regulator 1	protein-coding	other	other
Lrp5	0.6541	0.0002	0.0005	1.2881	4.7957e-07	2.0229e-06	-0.6395	0.0012	0.0204	-0.3888	0.0232	0.1304	-0.3888	0.0232	0.1304	78.0015	44.6745	33.2619	30.3982	32.6801	29.0361	16973	BMND1,HBM,LR3,LRP7,OPPG,mKIAA4142	19	low density lipoprotein receptor-related protein 5	protein-coding	Plasma Membrane	transmembrane receptor
Kirrel	-8.3621	2.2647e-09	2.4801e-08	-5.7663	5.3627e-07	2.2259e-06	-2.338	0.0012	0.0205	-0.9641	0.0394	0.1775	-0.9641	0.0394	0.1775	0.0032	8.5761	4.938	4.2769	26.5438	2.0974	170643	672469N11Rik,Kirrel1,Neph1	3	kin of IRRE like (Drosophila)	protein-coding	other	other
9930111J21Rik1	-1.9026	1.9165e-05	5.1105e-05	0.1664	0.6283	0.6637	-1.9847	0.0012	0.0205	-0.1617	0.6789	0.8302	-0.1617	0.6789	0.8302	7.2721	26.9156	2.5846	24.0884	15.4617	7.6786	667214	993111J21Rik,Iigp	11	RIKEN cDNA 9930111J21 gene 1	protein-coding	other	other
Ninl	0.4332	0.0336	0.0457	1.7923	9.5922e-06	2.7426e-05	-1.192	0.0012	0.0205	-0.7542	0.0137	0.0956	-0.7542	0.0137	0.0956	9.1508	6.5852	3.8641	3.1298	6.5391	3.1099	78177	493519N13Rik,Gm14,Gm1634,mKIAA98	2	ninein-like	protein-coding	Cytoplasm	other
Cfap52	-1.2952	0.0608	0.079	1.5325	0.03	0.04	-3.2657	0.0012	0.0205	-2.99	0.0021	0.0308	-2.99	0.0021	0.0308	0.0195	0.7222	1.0953	0.1456	0.218	0.0686	71860	1719F9Rik,4933417B11Rik,WDRPUH,Wdr16	11	cilia and flagella associated protein 52	protein-coding	Cytoplasm	other
Ube2j2	-0.1614	0.1754	0.2089	0.4533	0.0033	0.0053	-0.5873	0.0012	0.0205	-0.3569	0.0203	0.1204	-0.3569	0.0203	0.1204	10.902	11.8404	11.0161	7.2804	6.8741	8.0409	140499	127B18Rik,248G19Rik,573472G4Rik,AL22923,NCUBE-2,Ubc6,Ubc6p	4	ubiquitin-conjugating enzyme E2J 2	protein-coding	other	other
6430706D22Rik	2.2526	5.7021e-11	1.5622e-09	2.9672	1.8444e-11	6.7991e-10	-0.6857	0.0012	0.0206	0.0671	0.6507	0.814	0.0671	0.6507	0.814	53.8027	10.5237	12.8875	8.9388	15.695	6.6988	78605		1	RIKEN cDNA 6430706D22 gene	ncRNA	other	other
Nom1	0.7071	2.3134e-05	6.0577e-05	1.3889	7.285e-08	4.1957e-07	-0.6544	0.0012	0.0206	-0.2253	0.1514	0.3732	-0.2253	0.1514	0.3732	34.1699	18.7441	11.8471	13.5073	16.5226	12.09	433864	D5Kng1,Gm14	5	nucleolar protein with MIF4G domain 1	protein-coding	other	other
Arhgef7	-0.1564	0.0067	0.0104	0.1679	0.0045	0.007	-0.3431	0.0012	0.0206	-0.0354	0.6671	0.8236	-0.0354	0.6671	0.8236	73.0025	73.3847	65.1275	67.4676	57.9219	58.7383	54126	Cool,PIX,Pak3bp,betaPix,betaPix-b,betaPix-c,cool-1,mKIAA142,p85Cool1,p85SPR	8	Rho guanine nucleotide exchange factor (GEF7)	protein-coding	Cytoplasm	other
Ndufaf3	0.2142	0.0586	0.0763	-0.3124	0.0047	0.0073	0.5072	0.0012	0.0206	0.6013	0.0003	0.0088	0.6013	0.0003	0.0088	28.2961	24.8435	34.53	29.3962	25.7198	34.8858	66706	473341H18Rik	9	NADH dehydrogenase (ubiquinone) 1 alpha subcomplex, assembly factor 3	protein-coding	Nucleus	other
Ccdc137	1.5435	9.7944e-09	7.7915e-08	2.5306	5.1894e-10	7.8864e-09	-0.8543	0.0012	0.0207	-0.0692	0.7034	0.8445	-0.0692	0.7034	0.8445	29.6179	9.6206	4.9072	7.3089	8.3195	5.5665	67291	31123B2Rik	11	coiled-coil domain containing 137	protein-coding	other	other
Slc25a33	1.7346	0.0003	0.0005	0.1939	0.4138	0.4527	1.3429	0.0012	0.0207	0.3863	0.2877	0.5309	0.3863	0.2877	0.5309	21.1357	7.2682	9.2891	7.206	7.5461	19.0978	70556	573438N18Rik,Pnc1	4	solute carrier family 25, member 33	protein-coding	Cytoplasm	transporter
Dok1	-0.9677	0.0008	0.0015	0.0157	0.9475	0.9541	-0.961	0.0012	0.0207	0.1499	0.4915	0.7052	0.1499	0.4915	0.7052	33.7035	59.369	47.8845	56.2629	38.8149	32.2734	13448	AW557123,p62DOK	6	docking protein 1	protein-coding	Plasma Membrane	kinase
Zfp276	-0.2539	0.0678	0.0873	0.8092	0.0002	0.0004	-0.9968	0.0012	0.0207	-0.5807	0.0211	0.1233	-0.5807	0.0211	0.1233	7.176	8.4051	3.9655	4.7157	5.6598	4.3556	57247	AW4879,D8Ertd37e,D8Ertd377e,Znf276	8	zinc finger protein (C2H2 type) 276	protein-coding	Nucleus	other
Galnt1	-1.3715	1.8067e-11	7.0616e-10	-1.7811	8.0765e-13	9.2425e-11	0.4248	0.0012	0.0208	0.2248	0.0454	0.1922	0.2248	0.0454	0.1922	31.3001	72.4588	55.8612	78.4894	69.6076	97.4151	14423		18	UDP-N-acetyl-alpha-D-galactosamine:polypeptide N-acetylgalactosaminyltransferase 1	protein-coding	Cytoplasm	enzyme
Tert	3.8254	3.4597e-06	1.1113e-05	6.0473	2.739e-08	1.876e-07	-2.7366	0.0012	0.0208	-0.7062	0.2694	0.5126	-0.7062	0.2694	0.5126	0.7993	0.296	0.1121	0.1157	0.4344	0.0451	21752	EST2,TCS1,TP2,TR,TRT	13	telomerase reverse transcriptase	protein-coding	Nucleus	enzyme
Igf2bp2	1.1733	0.0006	0.0012	2.7763	3.5201e-06	1.1405e-05	-1.4941	0.0012	0.0208	-0.573	0.096	0.2916	-0.573	0.096	0.2916	54.8962	21.8015	11.9824	12.2532	19.2483	9.443	319765	C3312H3Rik,IMP-2,Imp2,Neilsen	16	insulin-like growth factor 2 mRNA binding protein 2	protein-coding	other	other
Scrib	0.3018	0.0411	0.055	1.1829	4.556e-06	1.4326e-05	-0.8655	0.0012	0.0208	-0.6132	0.0097	0.0782	-0.6132	0.0097	0.0782	23.5068	17.0141	12.2296	9.7923	14.6309	9.5387	105782	AI11821,CRIB,Crc,SCRIB1,Scrb1,mKIAA147,vartul	15	scribbled homolog (Drosophila)	protein-coding	Cytoplasm	other
Yy1	0.4414	2.5732e-05	6.6717e-05	0.8049	7.5373e-08	4.3102e-07	-0.3733	0.0012	0.0209	-0.2152	0.0302	0.1531	-0.2152	0.0302	0.1531	87.1745	57.411	44.8342	42.8023	44.9295	44.3714	22632	AW488674,NF-E1	12	YY1 transcription factor	protein-coding	Nucleus	transcription regulator
Rcsd1	-1.2749	6.6533e-05	0.0002	-0.3669	0.1254	0.1506	-0.9012	0.0012	0.0209	-0.0635	0.7586	0.8761	-0.0635	0.7586	0.8761	19.375	43.198	27.867	35.2281	25.7735	23.8893	226594	A4315K13Rik,BC25872	1	RCSD domain containing 1	protein-coding	other	other
Tmem101	0.0295	0.9003	0.913	-0.8712	0.0009	0.0016	0.848	0.0012	0.0213	0.2527	0.2578	0.5017	0.2527	0.2578	0.5017	15.1088	15.7934	19.4447	14.4215	15.5507	28.7764	76547	261511E22Rik	11	transmembrane protein 101	protein-coding	Extracellular Space	other
Ndrg1	-0.3547	0.1262	0.1546	1.0563	0.0014	0.0023	-1.3824	0.0012	0.0215	-2.358	5.6451e-05	0.0031	-2.358	5.6451e-05	0.0031	36.2384	41.3881	101.394	7.9876	71.9042	17.3814	17988	CAP43,CMT4D,DRG1,HMSNL,NMSL,Ndr1,Ndrl,PROXY1,RTP,TDD5	15	N-myc downstream regulated gene 1	protein-coding	Nucleus	kinase
Efna5	-3.1505	0.0008	0.0015	-0.9326	0.2314	0.2652	-1.8872	0.0012	0.0216	-0.909	0.0465	0.195	-0.909	0.0465	0.195	0.0225	1.1478	1.3936	0.454	2.9833	0.3753	13640	AL-1,AV158822,EFL-5,Ephrin-A5,Epl7,LERK-7,RAGS	17	ephrin A5	protein-coding	Plasma Membrane	kinase
Iqce	-0.104	0.3167	0.3582	0.5958	0.0002	0.0004	-0.6648	0.0012	0.0216	-0.5861	0.0028	0.0368	-0.5861	0.0028	0.0368	10.7692	10.8144	6.2789	5.9526	7.7553	7.0194	74239	1728P5Rik,mKIAA123	5	IQ motif containing E	protein-coding	other	other
Asap1	-1.8254	2.23e-09	2.4504e-08	-1.3349	7.2518e-08	4.1826e-07	-0.5154	0.0013	0.0217	-0.5686	0.0006	0.0143	-0.5686	0.0006	0.0143	24.2814	77.0524	43.9966	49.6179	89.4191	55.9409	13196	AV23955,DEF-1,Ddef1,PAP,mKIAA1249,s19	15	ArfGAP with SH3 domain, ankyrin repeat and PH domain1	protein-coding	Plasma Membrane	other
Fndc3c1	-0.3882	0.574	0.6127	2.3995	0.0039	0.0061	-3.3371	0.0013	0.0217	-2.6159	0.0057	0.0576	-2.6159	0.0057	0.0576	0.0125	0.2619	0.0782	0.0126	0.0878	0.0303	333564	Fndc3c,Gm784	X	fibronectin type III domain containing 3C1	protein-coding	other	other
Cfl1	0.3473	0.0032	0.0052	-0.0922	0.3358	0.3738	0.4589	0.0013	0.0218	0.164	0.1605	0.3862	0.164	0.1605	0.3862	2434.97	2071.95	2997.65	2483.36	2555.54	2806.86	12631	AA959946,Cof,n-cofilin	19	cofilin 1, non-muscle	protein-coding	Nucleus	other
Parg	0.2358	0.0172	0.0247	0.748	3.8208e-06	1.2261e-05	-0.5006	0.0013	0.0218	-0.3113	0.0205	0.121	-0.3113	0.0205	0.121	19.6397	14.8871	6.7125	9.9165	13.0294	10.4808	26430	AI413217	14	poly (ADP-ribose) glycohydrolase	protein-coding	Cytoplasm	enzyme
Slc25a16	-0.2979	0.018	0.0258	-0.9383	9.0047e-07	3.4587e-06	0.6302	0.0013	0.0218	0.1611	0.3191	0.5612	0.1611	0.3191	0.5612	13.0164	15.108	10.6839	13.5961	14.4921	23.0112	73132	31121G18Rik,GDA,GDC,HGT.1,ML7	10	solute carrier family 25 (mitochondrial carrier, Graves disease autoantigen), member 16	protein-coding	Cytoplasm	transporter
Eci2	0.421	0.0252	0.0351	-0.2799	0.0946	0.1161	0.7162	0.0013	0.0218	0.2048	0.2598	0.5036	0.2048	0.2598	0.5036	90.8731	60.2575	70.7928	58.7982	63.1164	101.408	23986	Acbd2,Drs1,Hca88,Peci	13	enoyl-Coenzyme A delta isomerase 2	protein-coding	Cytoplasm	enzyme
Bbx	-0.2218	0.0279	0.0385	0.3731	0.0017	0.0029	-0.6077	0.0013	0.0218	-0.4448	0.0092	0.0759	-0.4448	0.0092	0.0759	13.8086	14.4042	5.0837	9.2178	7.9257	9.4927	70508	55341J7Rik,57343O13Rik	16	bobby sox homolog (Drosophila)	protein-coding	Nucleus	other
Cherp	1.1212	7.9905e-09	6.618e-08	1.6818	1.3857e-10	2.9191e-09	-0.5776	0.0013	0.0219	-0.2223	0.1263	0.3387	-0.2223	0.1263	0.3387	89.8076	37.528	27.6201	28.6609	34.2521	25.3958	27967	57348I11Rik,D8Wsu96e,DAN16,Scaf6	8	calcium homeostasis endoplasmic reticulum protein	protein-coding	Cytoplasm	other
Uchl3	2.2538	1.0706e-09	1.3742e-08	1.4599	6.934e-09	6.1407e-08	0.7519	0.0013	0.022	0.1981	0.3178	0.5602	0.1981	0.3178	0.5602	130.276	26.1045	35.5818	22.9709	35.2128	43.4276	50933		14	ubiquitin carboxyl-terminal esterase L3 (ubiquitin thiolesterase)	protein-coding	Cytoplasm	peptidase
Polr1a	1.4859	1.5586e-08	1.1224e-07	2.1938	4.8248e-10	7.4809e-09	-0.7055	0.0013	0.022	-0.1335	0.4264	0.6534	-0.1335	0.4264	0.6534	53.9401	17.4787	11.9047	13.9283	12.6247	10.8593	20019	194kDa,3114K16Rik,RPA194,Rpo1-4,mRPA1	6	polymerase (RNA) I polypeptide A	protein-coding	Nucleus	enzyme
Rgp1	-1.2889	3.9862e-08	2.4314e-07	-0.8028	6.5213e-06	1.9633e-05	-0.4969	0.0013	0.022	-0.3797	0.0073	0.066	-0.3797	0.0073	0.066	8.7348	19.4742	11.0733	12.9315	14.4794	13.8417	242406	11129E3Rik,AI527196,F731J3,mKIAA258	4	RGP1 retrograde golgi transport homolog (S. cerevisiae)	protein-coding	other	other
Cp	-2.7931	6.2068e-07	2.4787e-06	0.0781	0.8341	0.8547	-2.4469	0.0013	0.022	1.0336	0.0134	0.0944	1.0336	0.0134	0.0944	0.7349	9.731	15.2562	18.8265	37.0467	2.1298	12870	D3Ertd555e	3	ceruloplasmin	protein-coding	Extracellular Space	enzyme
Tbc1d7	0.5008	0.0026	0.0044	-0.2593	0.0363	0.0477	0.682	0.0013	0.022	0.3715	0.048	0.1985	0.3715	0.048	0.1985	18.1779	14.7124	17.9803	14.1538	19.7112	23.6695	67046	2619C9Rik	13	TBC1 domain family, member 7	protein-coding	Cytoplasm	other
Synpo2	-2.0722	0.007	0.0109	0.5199	0.429	0.4681	-2.3956	0.0013	0.022	-0.7856	0.1679	0.3958	-0.7856	0.1679	0.3958	0.0088	0.3863	0.9615	0.1841	1.6482	0.0823	118449	11169I4Rik,23168J1Rik,9536G2Rik,AI84863,Myo	3	synaptopodin 2	protein-coding	other	other
Rundc3b	-0.7398	0.368	0.4095	-4.0146	0.0002	0.0004	2.7481	0.0013	0.022	1.0207	0.1867	0.4184	1.0207	0.1867	0.4184	0.0046	0.2199	0.1541	0.2776	0.1832	2.2571	242819	Gm44	5	RUN domain containing 3B	protein-coding	other	other
Slc37a3	0.0108	0.916	0.9267	-0.513	0.0001	0.0003	0.5119	0.0013	0.022	0.0058	0.964	0.9848	0.0058	0.964	0.9848	12.9421	11.781	8.2585	9.5506	14.0504	16.7111	72144	26157O21Rik,AU4494	6	solute carrier family 37 (glycerol-3-phosphate transporter), member 3	protein-coding	other	other
Nfatc2	-0.0025	0.9833	0.9857	0.7951	5.4855e-05	0.0001	-0.771	0.0013	0.022	-0.0724	0.6823	0.8319	-0.0724	0.6823	0.8319	13.0106	11.6908	8.8514	9.2081	5.4916	7.3053	18019	AI67462,NF-ATc2,NF-ATp,NFAT1,NFAT1-D,Nfatp	2	nuclear factor of activated T cells, cytoplasmic, calcineurin dependent 2	protein-coding	Nucleus	transcription regulator
Lsm12	0.7972	2.9793e-06	9.7687e-06	0.3067	0.0032	0.0051	0.4707	0.0013	0.0221	0.3559	0.0086	0.0729	0.3559	0.0086	0.0729	58.111	30.5964	38.0411	31.6673	33.7826	42.337	268490	11132E16Rik,11159P7,261B17Rik	11	LSM12 homolog (S. cerevisiae)	protein-coding	other	other
Lrrk1	-1.0782	6.0081e-05	0.0001	-0.2795	0.1581	0.1865	-0.7874	0.0013	0.0221	0.1026	0.5746	0.7654	0.1026	0.5746	0.7654	7.2276	13.8648	8.5614	12.8683	21.3487	8.2228	233328	AW319595,C232E15Rik,D1326O16Rik,mKIAA179	7	leucine-rich repeat kinase 1	protein-coding	other	other
Cdk18	0.2732	0.3376	0.3793	1.5712	0.0002	0.0004	-1.3259	0.0013	0.0221	-0.3121	0.3328	0.5728	-0.3121	0.3328	0.5728	134.648	100.987	126.643	75.2327	89.5466	45.4667	18557	AA6827,Ctk18,Pctk3	1	cyclin-dependent kinase 18	protein-coding	Cytoplasm	kinase
Csrnp3	-0.76	0.412	0.454	-5.5741	2.0708e-05	5.3892e-05	4.2727	0.0013	0.0221	-1.64	0.234	0.4756	-1.64	0.234	0.4756	0	0.046	0.0305	0.0539	0.004	1.3322	77771	A3312K23Rik,CSRNP-3,Csnrp3,Mbu1,taip-2	2	cysteine-serine-rich nuclear protein 3	protein-coding	Nucleus	transcription regulator
Chrnb2	1.4046	0.0163	0.0236	-0.8355	0.0819	0.1015	1.7964	0.0013	0.0222	0.1755	0.7251	0.8563	0.1755	0.7251	0.8563	0.2511	0.5428	0.2901	0.325	0.2731	2.1543	11444	Acrb-2,Acrb2,C33P4Rik,[b]2-nAchR	3	cholinergic receptor, nicotinic, beta polypeptide 2 (neuronal)	protein-coding	Plasma Membrane	transmembrane receptor
Prkcdbp	-8.4625	1.13e-09	1.4356e-08	-6.0502	2.183e-07	1.0432e-06	-2.0858	0.0013	0.0223	-1.8365	0.002	0.0303	-1.8365	0.002	0.0303	0	44.7353	38.3255	14.7882	49.7274	14.0274	109042	31115B12Rik,633514M23Rik,SRBC	7	protein kinase C, delta binding protein	protein-coding	other	other
Camk2d	-1.2206	2.3812e-08	1.5824e-07	-0.7862	2.5962e-06	8.7365e-06	-0.4367	0.0013	0.0223	0.0622	0.5591	0.7539	0.0622	0.5591	0.7539	19.8939	40.9315	31.4664	38.1164	39.5178	30.1585	108058	28111D23Rik,83469K3Rik,CaMK II,[d]-CaMKII	3	calcium/calmodulin-dependent protein kinase II, delta	protein-coding	other	other
Celsr3	1.5134	0.0001	0.0003	0.069	0.7532	0.7813	1.1153	0.0013	0.0223	-0.5688	0.1014	0.3002	-0.5688	0.1014	0.3002	1.2212	0.7429	0.2958	0.3276	0.5048	1.6186	107934	Adgrc3,Fmi1,flamingo,mKIAA812	9	cadherin, EGF LAG seven-pass G-type receptor 3 (flamingo homolog, Drosophila)	protein-coding	other	other
Zbed6	-0.5896	0.0119	0.0177	0.5015	0.049	0.0632	-1.0493	0.0013	0.0223	-0.5312	0.044	0.1894	-0.5312	0.044	0.1894	10.6943	14.8621	2.4801	8.7957	13.4416	7.4607	667118	Gm8466,MGR	1	zinc finger, BED domain containing 6	protein-coding	other	other
Adam17	-0.0193	0.8472	0.8654	-0.5798	7.3277e-05	0.0002	0.5789	0.0013	0.0223	0.3583	0.0243	0.134	0.3583	0.0243	0.134	116.585	109.384	64.7586	138.534	80.7638	164.525	11491	CD156b,Tace	12	a disintegrin and metallopeptidase domain 17	protein-coding	Plasma Membrane	peptidase
A230046K03Rik	-0.5123	3.0977e-06	1.0091e-05	-0.1866	0.0105	0.0151	-0.3388	0.0013	0.0224	-0.1408	0.1073	0.3089	-0.1408	0.1073	0.3089	35.6479	45.3611	21.2958	37.4897	25.8395	35.8524	319277	AA589518,Kiaa133,mKIAA133	10	RIKEN cDNA A230046K03 gene	protein-coding	other	other
Optc	-0.7246	0.0239	0.0334	1.1601	0.0014	0.0023	-2.5993	0.0013	0.0224	-0.9269	0.1472	0.3681	-0.9269	0.1472	0.3681	0	0.3434	0.5817	0.1323	0.2885	0.0483	269120		1	opticin	protein-coding	other	other
Oaz1-ps	0.0934	0.3258	0.3675	-0.383	0.0012	0.002	0.5052	0.0013	0.0224	0.2321	0.0807	0.2641	0.2321	0.0807	0.2641	446.322	380.761	334.867	423.785	425.383	532.218	100041965	ENSMUSG4381,Gm1823,Gm9786,Oaz-ps	17	ornithine decarboxylase antizyme 1, pseudogene	pseudo	other	other
Dmpk	-0.1019	0.5295	0.5696	2.2309	4.4013e-07	1.8879e-06	-1.8131	0.0013	0.0224	-0.1247	0.7149	0.8514	-0.1247	0.7149	0.8514	6.1042	7.716	10.9919	5.744	78.6859	2.7563	13400	DM,DMK,Dm15,MDPK,MT-PK	7	dystrophia myotonica-protein kinase	protein-coding	Cytoplasm	kinase
Hn1	0.5092	1.0276e-06	3.8416e-06	0.1737	0.0069	0.0103	0.3412	0.0014	0.0225	0.1662	0.0661	0.2368	0.1662	0.0661	0.2368	222.015	141.235	161.929	140.969	171.349	178.328	15374		11	hematological and neurological expressed sequence 1	protein-coding	Nucleus	other
Fgd3	-1.1791	0.0001	0.0003	-0.1597	0.4932	0.5318	-1.0066	0.0013	0.0225	0.043	0.8522	0.9323	0.043	0.8522	0.9323	17.8779	36.557	14.7442	33.1752	16.1505	19.0318	30938	583461L1Rik,ZFYVE5	13	FYVE, RhoGEF and PH domain containing 3	protein-coding	Cytoplasm	other
Rbms1	-1.2801	0.0004	0.0008	-0.1668	0.5559	0.5941	-1.1178	0.0013	0.0225	-0.2398	0.3742	0.6087	-0.2398	0.3742	0.6087	36.8151	78.7429	34.348	59.4836	91.4546	39.3784	56878	2614B1Rik,AI255215,MSSP-1,MSSP-2,MSSP-3,YC1	2	RNA binding motif, single stranded interacting protein 1	protein-coding	Nucleus	other
Rreb1	-0.7224	0.0084	0.0128	0.3089	0.2291	0.2629	-1.0295	0.0013	0.0225	-0.49	0.0637	0.2319	-0.49	0.0637	0.2319	12.308	17.6404	7.8332	11.0027	7.5858	9.3903	68750	11137N9Rik,AA414966,B9313M22Rik	13	ras responsive element binding protein 1	protein-coding	Nucleus	transcription regulator
St6galnac3	0.6051	0.2621	0.3016	-2.363	0.0007	0.0013	3.5719	0.0013	0.0225	0.1157	0.9038	0.956	0.1157	0.9038	0.956	0	0.0264	0.1125	0.0271	0.2855	0.601	20447	Siat7c	3	ST6 (alpha-N-acetyl-neuraminyl-2,3-beta-galactosyl-1,3)-N-acetylgalactosaminide alpha-2,6-sialyltransferase 3	protein-coding	Cytoplasm	enzyme
Rgs7bp	-5.8693	2.5492e-10	4.6401e-09	-7.2065	7.2976e-12	3.5623e-10	1.0701	0.0014	0.0226	0.493	0.0979	0.2944	0.493	0.0979	0.2944	0	1.7822	1.3596	1.764	4.1027	3.7092	52882	A933I1Rik,AI842293,D13Bwg1146e,R7bp	13	regulator of G-protein signalling 7 binding protein	protein-coding	Cytoplasm	other
Trim41	-0.8923	6.3125e-06	1.9004e-05	-0.2888	0.0312	0.0414	-0.6114	0.0014	0.0226	-0.1218	0.4112	0.6398	-0.1218	0.4112	0.6398	21.1052	34.8653	23.006	27.974	27.8625	22.9209	211007	AW55273,BC2156,R75223,RINCK	11	tripartite motif-containing 41	protein-coding	other	other
Scara3	1.2034	4.8544e-05	0.0001	2.8079	1.1674e-07	6.2045e-07	-1.2147	0.0014	0.0226	-0.6477	0.0331	0.1618	-0.6477	0.0331	0.1618	9.0339	4.4763	7.1334	2.0976	6.5587	2.4177	219151	APC7,C1358N24Rik,CSR,CSR1,MSLR1,MSRL1	14	scavenger receptor class A, member 3	protein-coding	other	other
Plekha3	0.3266	0.0141	0.0206	0.9449	7.7114e-06	2.2714e-05	-0.5919	0.0014	0.0226	0.1482	0.2862	0.5296	0.1482	0.2862	0.5296	30.5016	21.5788	22.4261	19.7286	27.5516	14.577	83435	FAPP1	2	pleckstrin homology domain-containing, family A (phosphoinositide binding specific) member 3	protein-coding	Cytoplasm	other
Rnd2	0.2026	0.7091	0.7392	-1.7981	0.0011	0.0019	1.6781	0.0014	0.0226	0.215	0.6524	0.8149	0.215	0.6524	0.8149	8.6851	15.2758	13.2717	12.2765	13.9906	51.4223	11858	Arhn,Rohn	11	Rho family GTPase 2	protein-coding	Cytoplasm	enzyme
Klhdc7a	-3.5796	9.3948e-07	3.5534e-06	-0.7949	0.0592	0.0752	-2.547	0.0014	0.0227	-1.7238	0.0135	0.0947	-1.7238	0.0135	0.0947	0	0.5622	0.642	0.1915	1.9695	0.1163	242721	B2338G19Rik	4	kelch domain containing 7A	protein-coding	other	other
Inpp5e	-0.2178	0.1997	0.2351	0.5933	0.0071	0.0106	-0.7545	0.0014	0.0227	-0.2622	0.1479	0.369	-0.2622	0.1479	0.369	9.4115	10.5132	6.5152	6.9667	9.7728	6.4533	64436	122L24Rik,72kDa,mKIAA123	2	inositol polyphosphate-5-phosphatase E	protein-coding	Cytoplasm	phosphatase
Slc39a14	0.514	2.5265e-05	6.5602e-05	1.1597	2.0145e-08	1.4638e-07	-0.6368	0.0014	0.0228	0.4405	0.008	0.0699	0.4405	0.008	0.0699	19.6652	12.3293	13.5555	14.4887	13.9727	8.0426	213053	FAD-123,ZIP-14,Zip14,fad123	14	solute carrier family 39 (zinc transporter), member 14	protein-coding	other	other
Sntb2	0.3127	0.1522	0.1834	1.4497	7.1561e-05	0.0002	-1.0878	0.0014	0.0228	-0.1024	0.6762	0.8286	-0.1024	0.6762	0.8286	26.6874	19.1687	9.8321	15.2605	13.9467	9.8533	20650	Snt2	8	syntrophin, basic 2	protein-coding	Plasma Membrane	other
Mapk13	-2.4549	1.0845e-05	3.0698e-05	-0.5549	0.119	0.1436	-1.9357	0.0014	0.0231	-0.6499	0.1734	0.4026	-0.6499	0.1734	0.4026	0	1.1693	0.7099	0.4684	1.2963	0.258	26415	SAPK4,Serk4	17	mitogen-activated protein kinase 13	protein-coding	Cytoplasm	kinase
Wdr5	1.4496	2.5777e-11	9.0466e-10	1.8069	3.0132e-12	2.0655e-10	-0.3621	0.0014	0.0232	-0.1229	0.1792	0.4091	-0.1229	0.1792	0.4091	101.066	33.4271	27.7735	25.8494	29.0798	25.8349	140858	2418O7Rik,AA48785,AA9636,Big,Big-3	2	WD repeat domain 5	protein-coding	other	other
Slc27a4	-1.1851	3.2645e-10	5.6385e-09	-1.5508	1.2355e-11	5.1294e-10	0.3791	0.0014	0.0232	0.1123	0.2475	0.4908	0.1123	0.2475	0.4908	11.5489	24.0872	21.729	22.3277	20.8779	30.7615	26569	BB144259,FATP4	2	solute carrier family 27 (fatty acid transporter), member 4	protein-coding	Plasma Membrane	transporter
Nucks1	1.5232	5.6886e-10	8.5804e-09	1.1124	1.3487e-08	1.0506e-07	0.4198	0.0014	0.0232	-0.059	0.5749	0.7656	-0.059	0.5749	0.7656	98.1715	31.5281	36.2826	26.9332	43.2941	42.1992	98415	271L1Rik,843423A1Rik,AI647518,C78391,Nucks	1	nuclear casein kinase and cyclin-dependent kinase substrate 1	protein-coding	Nucleus	kinase
Dysf	-6.5603	1.0697e-09	1.3741e-08	-3.3809	8.1752e-06	2.3897e-05	-2.4958	0.0014	0.0232	0.0704	0.8674	0.9375	0.0704	0.8674	0.9375	0.0026	2.8584	4.1252	2.68	22.5571	0.6101	26903	2314N1Rik,AI64795,D6Pas3	6	dysferlin	protein-coding	Plasma Membrane	other
Kank4	-3.9933	8.6892e-08	4.6705e-07	-1.3725	0.0019	0.0031	-2.3188	0.0014	0.0232	-3.8631	3.0379e-05	0.002	-3.8631	3.0379e-05	0.002	0	0.8497	3.5118	0.066	2.3912	0.2075	242553	AU2171,Ankrd38,BC6737,C1331J23	4	KN motif and ankyrin repeat domains 4	protein-coding	other	other
Ercc8	2.2409	2.0865e-07	9.782e-07	0.9205	0.0001	0.0003	0.9958	0.0014	0.0232	0.6174	0.0296	0.1513	0.6174	0.0296	0.1513	10.7437	3.6575	4.1712	3.7637	3.9804	7.2485	71991	24122P4Rik,281431L23Rik,4631412O6Rik,B1365P18Rik,Ckn1,Csa	13	excision repaiross-complementing rodent repair deficiency, complementation group 8	protein-coding	Nucleus	transcription regulator
Srgap2	-1.2002	5.0395e-07	2.0662e-06	-0.5519	0.0007	0.0013	-0.6686	0.0014	0.0232	0.3435	0.0516	0.2068	0.3435	0.0516	0.2068	18.8436	38.6407	18.3859	47.2235	21.3166	24.8107	14270	993124L22Rik,AI448945,FBP2,Fnbp2,srGAP3	1	SLIT-ROBO Rho GTPase activating protein 2	protein-coding	Cytoplasm	other
Cartpt	1.5212	2.2016e-05	5.7959e-05	-0.0159	0.944	0.9512	2.0457	0.0014	0.0232	0.7191	0.1832	0.4141	0.7191	0.1832	0.4141	0	0	0	0.0229	0.0234	0.2292	27220	Cart	13	CART prepropeptide	protein-coding	Extracellular Space	other
Bag3	-1.4164	0.0001	0.0003	-0.3466	0.2228	0.2562	-1.0684	0.0014	0.0232	-0.3626	0.171	0.3997	-0.3626	0.171	0.3997	25.571	60.904	40.5264	41.8023	58.6328	31.4651	29810	AA47278,Bis,mg638	7	BCL2-associated athanogene 3	protein-coding	Cytoplasm	other
Cd244	-3.2322	0.0002	0.0004	-0.6706	0.3715	0.4101	-2.1981	0.0014	0.0232	0.7473	0.0532	0.2101	0.7473	0.0532	0.2101	0.5025	11.8434	15.6502	16.2316	9.2806	3.057	18106	2B4,C9.1,F7346O15Rik,Ly9,NAIL,NKR2B4,Nmrk,SLAMF4	1	CD244 natural killer cell receptor 2B4	protein-coding	Plasma Membrane	transmembrane receptor
Syn3	1.2242	0.0185	0.0265	-0.945	0.0344	0.0454	1.7238	0.0014	0.0232	0.7435	0.1235	0.334	0.7435	0.1235	0.334	0.1298	0.3495	0.3485	0.3385	0.2219	1.2652	27204		10	synapsin III	protein-coding	Plasma Membrane	other
Ipmk	-0.1064	0.0975	0.1218	-0.481	3.102e-06	1.0211e-05	0.3898	0.0014	0.0232	-0.2313	0.0344	0.1646	-0.2313	0.0344	0.1646	18.8474	18.0472	11.0497	12.9095	11.085	23.1771	69718	24117C19Rik,AA4828,Impk	10	inositol polyphosphate multikinase	protein-coding	Nucleus	kinase
Plcb4	0.2312	0.3458	0.3875	-1.2604	0.0001	0.0002	1.1913	0.0014	0.0232	0.5846	0.0777	0.2594	0.5846	0.0777	0.2594	0.1323	0.8963	0.7685	0.8246	7.0261	2.0875	18798	A9339J7Rik,AI85461,C2358B11Rik	2	phospholipase C, beta 4	protein-coding	Cytoplasm	enzyme
Lrriq1	-0.3144	0.3762	0.4179	1.4221	0.0014	0.0024	-2.2961	0.0014	0.0232	-2.1312	0.0024	0.0333	-2.1312	0.0024	0.0333	0	0.1041	0.1908	0.0048	0.142	0.0086	74978	49353E15Rik,Gm1557	10	leucine-rich repeats and IQ motif containing 1	protein-coding	other	other
Map7d1	-1.3085	1.7696e-11	6.9357e-10	-0.447	2.3361e-06	7.9649e-06	-0.9082	0.0014	0.0233	-0.8803	0.0018	0.0286	-0.8803	0.0018	0.0286	69.0475	152.491	124.376	84.5427	132.791	83.5021	245877	AV28413,BC19977,Mtap7d1,Parcc1,Rprc1,mKIAA1187	4	MAP7 domain containing 1	protein-coding	other	other
Tm7sf3	-7.4305	1.1797e-07	6.0385e-07	-8.1572	4.1534e-08	2.6425e-07	0.7404	0.0014	0.0233	0.2508	0.1929	0.4248	0.2508	0.1929	0.4248	0.0439	29.998	30.5558	30.4195	38.4658	50.3559	67623	213B14Rik,NARP1	6	transmembrane 7 superfamily member 3	protein-coding	Plasma Membrane	other
Epb4.1l4a	-4.6165	2.3568e-07	1.0888e-06	-1.8084	0.0018	0.003	-2.4296	0.0014	0.0233	-2.4529	0.0013	0.0242	-2.4529	0.0013	0.0242	0	1.4589	2.7881	0.296	1.6006	0.4485	13824	Epb4.1l4,Epb41l4a,NBL4	18	erythrocyte protein band 4.1-like 4a	protein-coding	Extracellular Space	other
Trip10	1.4496	3.0489e-06	9.9482e-06	2.5184	1.2663e-07	6.6405e-07	-0.9607	0.0014	0.0233	-0.1381	0.5157	0.7238	-0.1381	0.5157	0.7238	49.7749	16.6121	18.6136	12.1514	22.8499	9.2169	106628	AI646975,Cip4	17	thyroid hormone receptor interactor 10	protein-coding	other	other
Arhgap39	-0.904	2.5585e-05	6.6367e-05	-0.176	0.244	0.2788	-0.7026	0.0014	0.0233	-0.4593	0.0169	0.1071	-0.4593	0.0169	0.1071	8.4546	15.0211	10.8272	9.0856	9.9381	9.3186	223666	95353N22,AI84366,D15Wsu169e,Kiaa1688,Porf-2	15	Rho GTPase activating protein 39	protein-coding	other	other
Cxx1b	-1.9893	0.0006	0.0011	-3.0851	8.3901e-06	2.4445e-05	1.0977	0.0014	0.0233	0.0677	0.8138	0.9103	0.0677	0.8138	0.9103	8.901	43.6173	62.3291	37.5907	72.3734	97.0703	553127	Mart8c	X	CAAX box 1B	protein-coding	other	other
Krt16	-0.9694	0.0078	0.012	1.194	0.0019	0.0032	-2.9291	0.0014	0.0233	-1.061	0.1433	0.362	-1.061	0.1433	0.362	0	0.3877	0	0.2496	0	0.0369	16666	AI324768,K16,Krt1-16	11	keratin 16	protein-coding	Cytoplasm	other
Rab32	-0.5166	0.011	0.0164	0.3004	0.1134	0.1373	-0.8332	0.0014	0.0233	0.4026	0.0639	0.232	0.4026	0.0639	0.232	104.981	133.804	113.982	167.653	72.1867	77.6566	67844	28111A17Rik,AU2257	10	RAB32, member RAS oncogene family	protein-coding	Cytoplasm	enzyme
Cdk5r2	1.0077	0.2773	0.3174	-2.8252	0.008	0.0118	4.2214	0.0014	0.0233	-0.1717	0.886	0.9462	-0.1717	0.886	0.9462	0.009	0.0629	0.19	0.1114	0.041	1.9149	12570	B2331J22Rik,p39	1	cyclin-dependent kinase 5, regulatory subunit 2 (p39)	protein-coding	Nucleus	other
Ahr	-2.2021	0.0006	0.0011	0.0054	0.9919	0.9933	-1.7714	0.0014	0.0234	-0.607	0.1315	0.346	-0.607	0.1315	0.346	0.0883	1.9518	0.7391	1.0062	1.0841	0.6444	11622	Ah,Ahh,Ahre,In,bHLHe76	12	aryl-hydrocarbon receptor	protein-coding	Nucleus	ligand-dependent nuclear receptor
Mapkapk5	-0.4228	0.0002	0.0004	0.0939	0.2736	0.3098	-0.5047	0.0015	0.0235	-0.0153	0.8983	0.9536	-0.0153	0.8983	0.9536	26.3723	31.8745	27.199	26.2815	27.5001	22.4605	17165	MK5,PRAK	5	MAP kinase-activated protein kinase 5	protein-coding	Cytoplasm	kinase
Pcdhb7	-0.215	0.7039	0.7344	-3.4124	5.6478e-05	0.0001	3.2601	0.0015	0.0235	-0.0627	0.9451	0.9758	-0.0627	0.9451	0.9758	0	0.1064	0.2243	0.0813	0.1824	1.1309	93878	Pcdhb4B,PcdhbG	18	protocadherin beta 7	protein-coding	Plasma Membrane	other
Bcorl1	0.2365	0.0365	0.0493	0.8847	6.0362e-06	1.8332e-05	-0.6073	0.0015	0.0236	-0.3158	0.0446	0.1905	-0.3158	0.0446	0.1905	6.8191	5.5726	3.0749	3.5763	2.3237	3.7915	320376	672425J7Rik,B9311H2Rik	X	BCL6 co-repressor-like 1	protein-coding	other	other
Msh6	1.5502	2.2674e-11	8.3774e-10	1.9959	2.569e-12	1.8956e-10	-0.4455	0.0015	0.0237	-0.2045	0.0774	0.2589	-0.2045	0.0774	0.2589	56.9689	17.4386	16.3656	12.6193	16.572	12.8252	17688	AU44881,AW55279,GTBP,Gtmbp	17	mutS homolog 6 (E. coli)	protein-coding	Nucleus	enzyme
Flot2	-1.2339	1.5384e-09	1.8266e-08	-1.719	3.1064e-11	1.0021e-09	0.4913	0.0015	0.0237	-0.013	0.9163	0.9623	-0.013	0.9163	0.9623	31.1969	64.7027	57.3095	56.9691	65.2105	90.7729	14252	AI573412,Esa,reggie-2	11	flotillin 2	protein-coding	Plasma Membrane	other
Scn1b	-9.478	1.7005e-09	1.9807e-08	-8.8225	3.8838e-09	3.8238e-08	-0.6639	0.0015	0.0237	-0.1303	0.4244	0.6518	-0.1303	0.4244	0.6518	0.016	89.9839	94.3091	71.0515	67.8579	57.5946	20266		7	sodium channel, voltage-gated, type I, beta	protein-coding	Plasma Membrane	ion channel
Rbm39	1.3065	9.7681e-09	7.7744e-08	1.8788	2.3273e-10	4.2895e-09	-0.5892	0.0015	0.0237	-0.4026	0.0156	0.1026	-0.4026	0.0156	0.1026	240.77	90.4178	65.5957	62.3584	113.348	60.0886	170791	1512C14Rik,2314E3Rik,B3312G18Rik,C79248,R757,Rnpc2,caper	2	RNA binding motif protein 39	protein-coding	other	other
Zbtb7a	-1.7094	1.9488e-07	9.2251e-07	-0.9721	6.1792e-05	0.0001	-0.746	0.0015	0.0237	-0.296	0.1245	0.3356	-0.296	0.1245	0.3356	13.854	40.1752	24.4566	29.9561	19.5529	24.3946	16969	93619K7Rik,9136G12Rik,AI452336,FBI-1,Lrf,Pokemon,Zbtb7	10	zinc finger and BTB domain containing 7a	protein-coding	Nucleus	transcription regulator
Bcat1	6.6018	3.639e-07	1.5678e-06	2.408	5.1602e-05	0.0001	3.4395	0.0015	0.0237	1.6562	0.102	0.301	1.6562	0.102	0.301	11.5406	0.2518	0.1684	0.6245	0.9946	2.9005	12035	BCATc,Eca39	6	branched chain aminotransferase 1, cytosolic	protein-coding	Cytoplasm	enzyme
D430042O09Rik	-0.9615	0.0001	0.0003	-0.0289	0.8826	0.8986	-0.8767	0.0015	0.0237	-0.5179	0.0254	0.1377	-0.5179	0.0254	0.1377	4.2899	8.2515	4.0244	4.8776	4.9268	4.7671	233865	Kiaa556	7	RIKEN cDNA D430042O09 gene	protein-coding	other	other
Phf1	-1.9289	0.0002	0.0005	-0.514	0.2462	0.281	-1.2292	0.0015	0.0237	-0.2213	0.4035	0.6324	-0.2213	0.4035	0.6324	2.5148	14.7316	9.961	9.9972	13.8194	6.9725	21652	AW557215,D17Ertd455e,Pcl1,Phf2,Tctex3	17	PHD finger protein 1	protein-coding	Nucleus	transcription regulator
Neurl3	-0.393	0.0006	0.0011	-0.9118	1.4565e-07	7.4346e-07	0.538	0.0015	0.0237	0.3938	0.0111	0.0852	0.3938	0.0111	0.0852	35.7206	41.9231	25.0028	47.4126	15.4383	59.4747	214854	213P6Rik,Lincr	1	neuralized homolog 3 homolog (Drosophila)	protein-coding	other	other
Ephb4	0.5679	0.0087	0.0132	3.8817	1.9204e-09	2.2129e-08	-2.674	0.0015	0.0237	-0.3186	0.5284	0.7336	-0.3186	0.5284	0.7336	2.514	2.6893	1.9645	1.9406	8.8948	0.469	13846	AI42935,Htk,MDK2,Myk1,Tyro11	5	Eph receptor B4	protein-coding	Plasma Membrane	kinase
Limd1	0.1676	0.0316	0.0431	0.5587	5.1612e-06	1.6017e-05	-0.3996	0.0015	0.0237	-0.3007	0.0092	0.0762	-0.3007	0.0092	0.0762	41.9523	33.4405	18.7359	23.7905	20.2826	25.4047	29806	AW82233,D9Ertd192e	9	LIM domains containing 1	protein-coding	Nucleus	transcription regulator
Trim8	0.1365	0.0657	0.0847	0.6966	5.2084e-07	2.1725e-06	-0.5799	0.0015	0.0237	-0.3414	0.031	0.1555	-0.3414	0.031	0.1555	62.9647	51.1721	65.2616	36.4733	43.3737	34.4781	93679	AA4883,BB6755,GERP,Rnf27	19	tripartite motif-containing 8	protein-coding	Nucleus	other
Supt5	-0.0325	0.5327	0.5727	0.3827	1.027e-05	2.9153e-05	-0.4344	0.0015	0.0237	-0.2709	0.0246	0.135	-0.2709	0.0246	0.135	93.9295	86.9005	57.6538	67.2152	80.4579	64.7791	20924	AL33283,AL33321,AU19549,Spt5,Supt5h	7	suppressor of Ty 5	protein-coding	Nucleus	transcription regulator
Rbx1	-0.0164	0.9033	0.9156	-0.7341	0.0001	0.0002	0.7315	0.0015	0.0237	0.4582	0.0251	0.137	0.4582	0.0251	0.137	86.389	78.3121	102.249	94.5872	100.165	130.529	56438	152P15Rik,AA517855,ROC1	15	ring-box 1	protein-coding	Cytoplasm	enzyme
Lats2	-4.5115	2.3671e-10	4.402e-09	-3.7484	2.0219e-09	2.3051e-08	-0.791	0.0015	0.0238	-0.4862	0.0244	0.1344	-0.4862	0.0244	0.1344	0.6042	25.1618	22.3779	16.2973	74.2431	14.9011	50523	4932411G9Rik,AV277261,AW22868	14	large tumor suppressor 2	protein-coding	Nucleus	kinase
Fxyd1	-4.6704	2.3268e-09	2.5258e-08	-1.8078	6.319e-05	0.0001	-2.5076	0.0015	0.0238	-1.9046	0.0073	0.0658	-1.9046	0.0073	0.0658	0	10.2399	38.5114	4	14.2044	2.2325	56188	6112C17Rik,1116M24Rik,Plm,Pml	7	FXYD domain-containing ion transport regulator 1	protein-coding	Plasma Membrane	ion channel
Efhd2	-1.6771	6.6822e-09	5.7287e-08	-1.1677	3.4409e-07	1.5278e-06	-0.5296	0.0015	0.0238	-0.0714	0.5889	0.7741	-0.0714	0.5889	0.7741	234.287	701.827	605.866	696.788	350.783	514.01	27984	2615J22Rik,AA4866,D4Wsu27e	4	EF hand domain containing 2	protein-coding	other	other
Plekhh2	-8.103	5.5876e-08	3.2179e-07	-6.5674	9.4645e-07	3.6061e-06	-1.3839	0.0015	0.0238	-0.5998	0.0683	0.2408	-0.5998	0.0683	0.2408	0.0028	7.5299	4.6613	4.1792	8.1992	3.318	213556	AI256725,E31K5,mKIAA228	17	pleckstrin homology domain containing, family H (with MyTH4 domain) member 2	protein-coding	other	other
Pgam1	0.9926	1.5833e-07	7.7335e-07	0.5955	2.224e-05	5.7422e-05	0.451	0.0015	0.0238	-0.2278	0.0622	0.229	-0.2278	0.0622	0.229	1634.67	892.113	944.858	798.201	838.092	1273.03	18648	2315F24Rik,Pgam-1	19	phosphoglycerate mutase 1	protein-coding	Cytoplasm	phosphatase
Wdr81	-0.5008	0.0004	0.0008	-0.0422	0.6889	0.7213	-0.4807	0.0015	0.0238	-0.6788	9.3251e-05	0.0045	-0.6788	9.3251e-05	0.0045	38.1839	48.1074	24.9239	27.8413	26.0586	35.3635	192652	BC54822,Gm883,mFLJ182	11	WD repeat domain 81	protein-coding	other	other
Pcdh20	-0.1516	0.8627	0.8793	-3.6399	0.001	0.0017	3.3661	0.0015	0.0238	-1.4736	0.1614	0.3874	-1.4736	0.1614	0.3874	0.0046	0.0973	0.108	0.0278	0.0836	1.3975	219257	C6315B17Rik,Pcdh13	14	protocadherin 20	protein-coding	other	other
Golgb1	-0.7712	1.8828e-06	6.5352e-06	0.8227	3.1558e-06	1.0358e-05	-1.6278	0.0015	0.0239	-1.2038	0.0088	0.074	-1.2038	0.0088	0.074	12.005	18.3215	6.1125	9.068	15.6567	6.026	224139	493428L2Rik,62811,63347A6Rik,AU42952,C1374L1Rik,F7317E11Rik,Gm684,mKIAA4151	16	golgi autoantigen, golgin subfamily b, macrogolgin 1	protein-coding	other	other
Zfp811	2.3177	0.0107	0.016	-0.9608	0.2347	0.2688	3.8039	0.0015	0.0239	4.8065	0.0001	0.006	4.8065	0.0001	0.006	0.017	0.0347	0.1895	0.7887	0.2267	0.8628	240063	BC5246	17	zinc finger protein 811	protein-coding	other	other
Slitrk3	-0.7905	0.4413	0.4832	-6.0518	1.901e-05	4.9933e-05	4.6052	0.0015	0.0239	-1.5477	0.3124	0.5556	-1.5477	0.3124	0.5556	0	0.1344	0.2349	0.2287	0.0188	4.8735	386750		3	SLIT and NTRK-like family, member 3	protein-coding	other	other
Gramd1b	-0.0881	0.7074	0.7378	1.2026	0.0014	0.0024	-1.1688	0.0015	0.0239	-0.0921	0.7159	0.852	-0.0921	0.7159	0.852	18.208	17.8711	16.4003	13.646	14.7173	9.0833	235283	322242H23,A938A22Rik,AI593249,mKIAA121	9	GRAM domain containing 1B	protein-coding	other	other
Lemd2	-1.3658	1.6051e-09	1.886e-08	-0.9723	7.7009e-08	4.3866e-07	-0.4021	0.0015	0.024	-0.1557	0.1333	0.3484	-0.1557	0.1333	0.3484	15.7756	38.1497	35.3685	29.2712	37.739	28.6761	224640	BC26588,Lem2,NET25	17	LEM domain containing 2	protein-coding	other	other
Clpb	1.1024	4.8035e-07	1.9846e-06	0.5769	8.5056e-05	0.0002	0.5136	0.0015	0.024	0.0892	0.5026	0.7136	0.0892	0.5026	0.7136	27.4329	11.5645	12.2844	10.1045	13.9929	16.4694	20480	AL118244,Skd3	7	ClpB caseinolytic peptidase B	protein-coding	Nucleus	transcription regulator
Fgf11	5.6969	4.4752e-06	1.3977e-05	1.9247	0.0073	0.0109	3.1482	0.0015	0.024	0.7645	0.4079	0.6368	0.7645	0.4079	0.6368	7.4093	0.3823	0.9004	0.3798	0.9815	4.9431	14166	Fgf-11,Fhf-3,Fhf3	11	fibroblast growth factor 11	protein-coding	Extracellular Space	growth factor
Slc12a6	-1.1208	1.3247e-05	3.6666e-05	-0.4727	0.0113	0.0162	-0.6662	0.0015	0.024	-0.5025	0.0094	0.0767	-0.5025	0.0094	0.0767	25.408	48.2863	18.4916	31.3841	23.8605	31.5658	107723	95323I19Rik,KCC3,gaxp	2	solute carrier family 12, member 6	protein-coding	other	other
Kat2b	-0.7484	4.1167e-05	0.0001	-0.1373	0.288	0.3249	-0.5872	0.0015	0.024	-0.1055	0.4552	0.6765	-0.1055	0.4552	0.6765	9.5379	14.7618	14.2032	11.6799	15.0087	10.2207	18519	A936P13Rik,AI461839,AW536563,Pcaf,p/CAF	17	K(lysine) acetyltransferase 2B	protein-coding	Nucleus	transcription regulator
Rdh11	0.276	0.1682	0.2011	-0.5473	0.0069	0.0103	0.8187	0.0015	0.024	0.0594	0.7816	0.8907	0.0594	0.7816	0.8907	45.8188	34.0204	28.5178	28.9758	35.4142	60.8134	17252	261319N22Rik,AI428145,AU45252,Arsdr1,C85936,CGI-82,HCBP12,M42C6,Mdt1,Psdr1,SCALD,UBE-1c1,Ube-1c	12	retinol dehydrogenase 11	protein-coding	Cytoplasm	enzyme
St3gal6	-0.2509	0.2747	0.3147	2.0663	2.5887e-06	8.7151e-06	-1.9409	0.0015	0.024	0.8391	0.0353	0.167	0.8391	0.0353	0.167	0.9205	4.6089	13.0068	5.9391	6.3165	1.3641	54613	1723B24Rik,AI93218,AW552396,Siat1,St3galVI	16	ST3 beta-galactoside alpha-2,3-sialyltransferase 6	protein-coding	Cytoplasm	enzyme
Gpx8	-7.024	4.6397e-09	4.3227e-08	-3.9879	1.2618e-05	3.4967e-05	-2.4369	0.0015	0.0241	-0.3983	0.3648	0.6022	-0.3983	0.3648	0.6022	0.0386	28.1755	43.0463	19.8654	103.807	6.0184	69590	23116C16Rik,AU1763	13	glutathione peroxidase 8 (putative)	protein-coding	Cytoplasm	enzyme
Trmt61a	1.5587	1.7288e-06	6.0567e-06	2.73	8.2282e-08	4.6345e-07	-1.0045	0.0015	0.0241	-0.3417	0.1499	0.3715	-0.3417	0.1499	0.3715	40.9645	13.3808	10.0514	7.9834	9.9243	6.9722	328162	672458F9Rik,AI6693,Gcd14,Trm61	12	tRNA methyltransferase 61A	protein-coding	other	other
Tom1l1	-0.9307	0.0025	0.0042	0.2095	0.468	0.5071	-1.0112	0.0016	0.0241	0.0902	0.6768	0.8289	0.0902	0.6768	0.8289	7.8177	16.6866	20.2535	13.961	15.9824	9.004	71943	23145L1Rik,C8573,Srcasm	11	target of myb1-like 1 (chicken)	protein-coding	Cytoplasm	other
Hsdl2	-0.5895	0.0153	0.0222	-1.3354	1.6137e-05	4.3189e-05	0.7118	0.0016	0.0241	0.2418	0.2054	0.44	0.2418	0.2054	0.44	9.5121	14.5709	17.4609	13.6972	18.9587	24.1372	72479	26127I16Rik	4	hydroxysteroid dehydrogenase like 2	protein-coding	Cytoplasm	other
Zfhx2	-0.6671	0.0279	0.0385	0.6342	0.0632	0.0798	-1.0428	0.0016	0.0241	-0.487	0.0612	0.2273	-0.487	0.0612	0.2273	1.0671	2.3676	1.8024	1.2744	1.29	1.2682	239102	ZFH-5	14	zinc finger homeobox 2	protein-coding	other	other
Cnp	-0.9048	4.4363e-06	1.3876e-05	-1.3944	3.5236e-08	2.3037e-07	0.5018	0.0016	0.0242	0.9402	5.7394e-06	0.0006	0.9402	5.7394e-06	0.0006	22.344	37.8929	48.4305	63.3878	29.048	52.9399	12799	CNPase,Cnp-1,Cnp1	11	2',3'-cyclic nucleotide 3' phosphodiesterase	protein-coding	Cytoplasm	enzyme
Lypla2	-0.313	0.0002	0.0004	-0.6149	2.2672e-07	1.0777e-06	0.3101	0.0016	0.0242	0.1313	0.1109	0.3148	0.1313	0.1109	0.3148	73.8857	82.1077	87.5145	78.0443	64.0102	100.228	26394	LysoII	4	lysophospholipase 2	protein-coding	Cytoplasm	enzyme
Pggt1b	-0.3282	0.0063	0.0099	0.3365	0.009	0.0131	-0.6367	0.0016	0.0242	-0.2765	0.089	0.2784	-0.2765	0.089	0.2784	18.6461	21.4357	7.9043	14.9684	13.3073	14.0352	225467	2127C17Rik,2611E13,AI451237,AI55193,BGG1,GGT1	18	protein geranylgeranyltransferase type I, beta subunit	protein-coding	other	other
Slc35f3	1.2825	0.0105	0.0157	2.91	2.0028e-05	5.2308e-05	-1.9989	0.0016	0.0242	-1.533	0.0081	0.0704	-1.533	0.0081	0.0704	0.0827	0.4101	1.7784	0.0657	2.1118	0.0995	210027	B23375D17Rik	8	solute carrier family 35, member F3	protein-coding	other	other
Pdxk	0.3834	0.0286	0.0394	1.1488	1.2832e-05	3.5468e-05	-0.7863	0.0016	0.0242	-0.4588	0.034	0.1637	-0.4588	0.034	0.1637	89.0117	61.696	29.3114	41.1229	29.508	37.2606	216134	23136D4Rik,AA119688,C77999	10	pyridoxal (pyridoxine, vitamin B6) kinase	protein-coding	other	other
Kmt2d	-0.1504	0.1318	0.1608	1.1204	3.6469e-07	1.6078e-06	-1.2902	0.0016	0.0242	-0.8689	0.0142	0.0973	-0.8689	0.0142	0.0973	6.307	6.2854	3.5591	3.5388	3.5303	2.6066	381022	ALR,BC32281,BC58659,C4314K11Rik,KMT2B,Mll2,Mll4	15	lysine (K)-specific methyltransferase 2D	protein-coding	other	other
Stk32b	-1.2477	0.2966	0.3375	-6.3414	3.7278e-05	9.1029e-05	4.387	0.0016	0.0242	-2.4924	0.1123	0.3168	-2.4924	0.1123	0.3168	0	0.2195	0.0379	0.073	0.0323	6.5126	64293	2519F8Rik,STKG6,Stk32,YANK2	5	serine/threonine kinase 32B	protein-coding	other	kinase
Atp2c2	4.2977	7.4079e-09	6.2479e-08	5.7906	2.6339e-10	4.7241e-09	-1.9068	0.0016	0.0243	-1.741	0.003	0.0385	-1.741	0.003	0.0385	0.2333	0.0708	0.0072	0	0.028	0	69047	1811G6Rik,Spca2,mKIAA73	8	ATPase, Ca++ transporting, type 2C, member 2	protein-coding	other	other
Akap13	-1.6256	5.5191e-07	2.2384e-06	-0.7667	0.0007	0.0012	-0.8966	0.0016	0.0243	-0.6178	0.0156	0.1024	-0.6178	0.0156	0.1024	13.9276	38.6961	17.7818	24.7907	22.5073	21.7984	75547	1726G2Rik,573522G15Rik,58346E8Rik,AKAP-Lbc,BRX,Ht31,LBC,PROTO-LB,PROTO-LBC	7	A kinase (PRKA) anchor protein 13	protein-coding	Cytoplasm	other
Tnfrsf11a	-1.9588	6.8613e-05	0.0002	-0.6764	0.0742	0.0926	-1.2649	0.0016	0.0243	0.2873	0.3382	0.578	0.2873	0.3382	0.578	7.8338	28.6355	19.7664	31.3787	13.4729	13.2562	21934	Ly19,ODFR,OFE,Rank,TRANCE-R,mRANK	1	tumor necrosis factor receptor superfamily, member 11a, NFKB activator	protein-coding	Plasma Membrane	transmembrane receptor
Tecpr1	-0.4936	0.0125	0.0185	0.2217	0.2184	0.2515	-0.733	0.0016	0.0243	-1.0109	0.0001	0.0055	-1.0109	0.0001	0.0055	68.9719	86.6626	43.2368	39.7563	50.7796	54.6544	70381	2211N4Rik,mKIAA1358	5	tectonin beta-propeller repeat containing 1	protein-coding	Cytoplasm	other
D430041D05Rik	0.6027	0.3838	0.4256	-2.8405	0.001	0.0018	3.4108	0.0016	0.0243	-0.7715	0.4477	0.6707	-0.7715	0.4477	0.6707	0.0036	0.0397	0.0649	0.0466	0.0191	0.5291	241589	96356G7Rik,G2	2	RIKEN cDNA D430041D05 gene	protein-coding	other	other
Vsig4	-1.7756	0.0245	0.0342	1.0911	0.136	0.1622	-3.3694	0.0016	0.0244	-3.2249	0.0021	0.0313	-3.2249	0.0021	0.0313	0.0169	1.1177	0.3902	0.0432	0.1121	0.0966	278180	A5361A11,BC2515,CRIg,Z39IG	X	V-set and immunoglobulin domain containing 4	protein-coding	other	other
Rptor	-0.9768	1.8781e-09	2.1471e-08	-0.6248	2.5083e-07	1.1734e-06	-0.357	0.0016	0.0246	0.0708	0.4311	0.6569	0.0708	0.4311	0.6569	15.7832	27.6305	15.3116	26.1204	16.2826	21.5497	74370	4932417H2Rik,Rap,Raptor,mKIAA133	11	regulatory associated protein of MTOR, complex 1	protein-coding	Cytoplasm	other
Ndst3	-3.5873	3.437e-07	1.4968e-06	-1.7552	0.0003	0.0006	-1.634	0.0016	0.0246	-1.2405	0.0086	0.073	-1.2405	0.0086	0.073	0	0.5882	0.6032	0.1233	0.9422	0.2064	83398	4921531K1Rik,493511P15Rik,N-HSST 3,NDST-3	3	N-deacetylase/N-sulfotransferase (heparan glucosaminyl) 3	protein-coding	Cytoplasm	enzyme
Ptpn7	1.7863	2.8162e-05	7.2412e-05	3.5455	9.8927e-07	3.7409e-06	-1.6083	0.0016	0.0246	-0.146	0.671	0.8259	-0.146	0.671	0.8259	92.8672	24.389	22.171	18.6509	15.6961	10.1779	320139	BPTP-4,C921D21Rik,HEPTP,LC-PTP,LPTP	1	protein tyrosine phosphatase, non-receptor type 7	protein-coding	other	other
Lrrfip1	-0.4073	0.0004	0.0007	0.1972	0.0355	0.0467	-0.6303	0.0016	0.0246	-0.5298	0.0051	0.054	-0.5298	0.0051	0.054	74.7632	92.2055	65.4311	59.8948	105.329	61.7006	16978	AU2455,Fliiap1	1	leucine rich repeat (in FLII) interacting protein 1	protein-coding	Cytoplasm	other
Pax2	-1.7859	0.0053	0.0085	0.7946	0.15	0.1776	-3.1341	0.0016	0.0246	-3.0473	0.0019	0.03	-3.0473	0.0019	0.03	0	0.378	0.138	0.0209	0.0853	0.0282	18504	Opdc,Pax-2	19	paired box 2	protein-coding	Nucleus	transcription regulator
Sp4	-0.5844	0.0222	0.0313	-1.3755	1.8777e-05	4.9359e-05	0.7321	0.0016	0.0246	0.0036	0.9854	0.9938	0.0036	0.9854	0.9938	1.2641	2.4637	1.6573	1.8635	1.9088	4.1386	20688	573497N3Rik,HF-1b,HF1-b	12	trans-acting transcription factor 4	protein-coding	Nucleus	transcription regulator
E130308A19Rik	0.7788	0.0616	0.0798	-0.7843	0.0285	0.0381	1.209	0.0016	0.0246	0.2565	0.4482	0.6711	0.2565	0.4482	0.6711	1.5009	2.1667	1.7492	1.6465	3.9059	5.1563	230259		4	RIKEN cDNA E130308A19 gene	protein-coding	other	other
Epha10	1.0484	0.133	0.1622	-0.9099	0.1901	0.2213	2.5285	0.0016	0.0246	-1.0056	0.1629	0.3888	-1.0056	0.1629	0.3888	0.0045	0.0243	0	0.0048	0.004	0.288	230735	A339H18	4	Eph receptor A10	protein-coding	other	other
Gbp10	-0.1542	0.8049	0.8268	1.9694	0.0073	0.0109	-2.9652	0.0016	0.0246	2.4277	0.0018	0.0286	2.4277	0.0018	0.0286	0.0097	0.1665	0.0602	0.6874	0.0346	0.0078	626578		5	guanylate-binding protein 10	protein-coding	other	other
Cacna1b	4.3707	7.7402e-07	3.0002e-06	1.9831	0.0006	0.0011	2.1086	0.0016	0.0247	-0.5555	0.3719	0.607	-0.5555	0.3719	0.607	0.716	0.1139	0.043	0.0481	0.2523	0.6945	12287	AW5276,AW6892,AW822256,Cav2.2,Cchn1a,alpha(1B)	2	calcium channel, voltage-dependent, N type, alpha 1B subunit	protein-coding	Plasma Membrane	ion channel
Pcnxl3	-0.7016	1.5225e-06	5.4263e-06	-0.2606	0.0065	0.0097	-0.4473	0.0016	0.0247	-0.4218	0.0024	0.0337	-0.4218	0.0024	0.0337	18.3048	26.5168	15.7758	17.7174	16.9552	19.4786	104401	mKIAA473	19	pecanex-like 3 (Drosophila)	protein-coding	other	other
Pcdhgc5	-3.7498	8.2034e-06	2.3936e-05	-2.0758	0.0021	0.0034	-1.7049	0.0016	0.0247	-2.0163	0.0006	0.014	-2.0163	0.0006	0.014	1.3386	25.8836	26.7702	7.2881	20.436	9.4021	93708		18	protocadherin gamma subfamily C, 5	protein-coding	Cytoplasm	other
Gm5126	1.2593	0.0041	0.0066	-0.364	0.3249	0.3633	2.2551	0.0016	0.0247	0.2819	0.636	0.8051	0.2819	0.636	0.8051	0	0.0118	0.0091	0.0231	0.0698	0.1918	331480	EG33148	X	predicted pseudogene 5126	ncRNA	other	other
4930451C15Rik	0.3446	0.5582	0.5976	2.1467	0.0029	0.0046	-2.3915	0.0016	0.0248	-1.3777	0.035	0.1661	-1.3777	0.035	0.1661	0.016	0.1594	0.7201	0.0321	0.1974	0	#N/A	#N/A	#N/A	#N/A	#N/A	#N/A	#N/A
Fam136a	2.3685	3.291e-12	2.295e-10	1.8231	9.1099e-12	4.1338e-10	0.5264	0.0016	0.0249	0.2436	0.0923	0.2842	0.2436	0.0923	0.2842	127.35	22.8146	24.8741	21.3886	24.1865	32.5283	66488	2139E21Rik,AW12494,Hyccin	6	family with sequence similarity 136, member A	protein-coding	Cytoplasm	other
Sephs1	1.595	5.2579e-09	4.7318e-08	1.1019	1.0938e-07	5.8908e-07	0.4914	0.0017	0.0249	0.2034	0.1247	0.336	0.2034	0.1247	0.336	40.7465	12.1335	12.1874	11.5922	15.36	16.9837	109079	11146B24Rik,AA589574,AI5514,AW11162,SELD,SPS,SPS1	2	selenophosphate synthetase 1	protein-coding	other	other
Orai1	-2.6556	1.0716e-06	3.9885e-06	-1.8958	3.5152e-05	8.6399e-05	-0.7526	0.0017	0.0249	0.1657	0.3656	0.6022	0.1657	0.3656	0.6022	8.0777	57.0864	59.1227	54.7382	29.8867	34.9148	109305	D7349H7Rik,Tmem142a,orai-1	5	ORAI calcium release-activated calcium modulator 1	protein-coding	other	other
Pmaip1	0.5034	4.2038e-05	0.0001	1.212	2.029e-08	1.4725e-07	-0.6818	0.0017	0.0249	0.1583	0.3237	0.5657	0.1583	0.3237	0.5657	33.7705	21.2855	14.3654	19.3963	44.3476	13.5186	58801	Noxa	18	phorbol-12-myristate-13-acetate-induced protein 1	protein-coding	Cytoplasm	other
Prtg	-1.9211	0.001	0.0018	0.006	0.9891	0.991	-2.2925	0.0017	0.0249	-1.4961	0.0192	0.1168	-1.4961	0.0192	0.1168	0	0.1402	0.2804	0.0231	0.3086	0.0365	235472	A2398A12Rik,Igdcc5	9	protogenin homolog (Gallus gallus)	protein-coding	other	other
Adora3	-1.5987	0.0016	0.0028	0.1672	0.7215	0.752	-1.4112	0.0017	0.0249	0.3461	0.2254	0.4652	0.3461	0.2254	0.4652	1.743	9.0781	8.222	8.8561	4.8608	3.9623	11542	A3AR,A3R,AA3R,ARA3,Gpcr2	3	adenosine A3 receptor	protein-coding	Plasma Membrane	G-protein coupled receptor
Nbn	0.3693	0.079	0.1003	1.5528	4.273e-05	0.0001	-1.0409	0.0017	0.0249	-0.1395	0.5453	0.7431	-0.1395	0.5453	0.7431	18.1298	13.5575	15.7524	9.715	20.5572	7.1294	27354	Nbs1	4	nibrin	protein-coding	Nucleus	other
Nkx2-2os	0.8681	0.1035	0.1288	-1.0707	0.0528	0.0678	2.5314	0.0017	0.0249	-0.5955	0.3922	0.6235	-0.5955	0.3922	0.6235	0	0.018	0.0047	0	0.0048	0.2152	100313531	Gm14112,Nkx2-2as,Nkx2.2AS,OTTMUSG15691	2	NK2 homeobox 2, opposite strand	ncRNA	other	other
Ctnnal1	-0.1149	0.652	0.6862	1.7134	0.0005	0.001	-1.5297	0.0016	0.0249	-1.5832	0.0012	0.0224	-1.5832	0.0012	0.0224	8.0335	8.8564	18.7938	2.6427	16.8698	4.0443	54366	ACRP,AI616177,AW545119,C869,Catnal1	4	catenin (cadherin associated protein), alpha-like 1	protein-coding	Plasma Membrane	other
Txlna	0.3202	0.0015	0.0026	0.7438	9.9029e-07	3.7439e-06	-0.4351	0.0017	0.025	-0.2169	0.0649	0.2344	-0.2169	0.0649	0.2344	47.5224	33.8875	21.7097	25.5036	34.2409	24.9999	109658	261N21Rik,AI425952,AW29241,Il14,Txln	4	taxilin alpha	protein-coding	other	other
Palm2	-3.7378	1.7445e-07	8.3972e-07	-1.6843	0.0004	0.0007	-1.7419	0.0017	0.0251	0.7596	0.0547	0.2132	0.7596	0.0547	0.2132	0	0.4352	0.335	0.4493	4.3014	0.1392	242481	53-H12,B1366I24,R75368,pEN7	4	paralemmin 2	protein-coding	other	other
Nrip1	-1.313	2.4365e-06	8.1823e-06	-0.567	0.0048	0.0074	-0.7046	0.0017	0.0251	-0.5904	0.0049	0.0529	-0.5904	0.0049	0.0529	3.7575	10.2211	2.857	5.6242	8.0848	6.4868	268903	63458L2Rik,843438I5Rik,9635P12,AA959574,AW456757,RIP14	16	nuclear receptor interacting protein 1	protein-coding	other	other
Sult4a1	5.5058	3.206e-06	1.0402e-05	1.2149	0.0602	0.0764	3.8184	0.0017	0.0251	0.2597	0.8216	0.9144	0.2597	0.8216	0.9144	2.9826	0.2116	0.2819	0.2619	1.7139	4.6052	29859	247A17Rik,AI853543,BR-STL-1,ST4A1,Sultx3	15	sulfotransferase family 4A, member 1	protein-coding	Cytoplasm	enzyme
Spred1	-0.4141	0.003	0.005	0.102	0.3801	0.4187	-0.5395	0.0017	0.0251	0.3693	0.0161	0.1042	0.3693	0.0161	0.1042	47.6558	57.1453	44.7612	71.1326	42.3873	41.0845	114715	573461F13Rik,AL24345,AW47647	2	sprouty protein with EVH-1 domain 1, related sequence	protein-coding	other	other
Ddx26b	-0.6166	0.0561	0.0733	0.9752	0.0247	0.0334	-1.4125	0.0017	0.0251	-0.5151	0.1136	0.3188	-0.5151	0.1136	0.3188	6.8807	11.1081	8.6506	6.0788	14.8014	4.4585	236790	493535D1Rik,63355F4Rik,D1366O12	X	DEAD/H (Asp-Glu-Ala-Asp/His) box polypeptide 26B	protein-coding	other	other
Epb4.1	-0.1018	0.073	0.0933	0.3576	2.4524e-05	6.2717e-05	-0.4645	0.0017	0.0251	-0.3011	0.022	0.1265	-0.3011	0.022	0.1265	43.6219	41.7242	21.4314	30.3596	21.7279	30.218	269587	4.1R,AI415518,D4Ertd442e,Elp-1,Elp1,Epb41,mKIAA456	4	erythrocyte protein band 4.1	protein-coding	other	other
Postn	-6.1339	6.2729e-07	2.5012e-06	-3.242	0.0011	0.0019	-2.4188	0.0017	0.0252	1.1131	0.0094	0.0767	1.1131	0.0094	0.0767	0.0321	11.3965	13.6732	21.0351	86.7473	2.5979	50706	A6352E7Rik,AI74796,OSF-2,Osf2,PLF,PN,peri	3	periostin, osteoblast specific factor	protein-coding	Extracellular Space	other
Flna	-1.1876	1.1467e-05	3.2173e-05	-0.4468	0.0187	0.0257	-0.8081	0.0017	0.0252	-0.5709	0.0145	0.0987	-0.5709	0.0145	0.0987	127.11	272.779	159.197	197.116	423.207	174.302	192176	ABP-28,Dilp2,F734A14Rik,Fln1,GENA 379,filamin-1	X	filamin, alpha	protein-coding	other	other
Amz1	2.6823	2.3963e-10	4.4319e-09	1.975	5.6609e-10	8.3815e-09	0.693	0.0017	0.0253	-0.8127	0.0022	0.0322	-0.8127	0.0022	0.0322	82.9641	12.0453	12.7894	5.2091	9.9012	19.102	231842	533426I5,65341C2Rik	5	archaelysin family metallopeptidase 1	protein-coding	other	other
Kif3a	-2.4954	2.3613e-10	4.3975e-09	-1.7958	1.0215e-08	8.4519e-08	-0.7252	0.0017	0.0254	-1.7678	6.7146e-07	0.0002	-1.7678	6.7146e-07	0.0002	12.799	63.7768	43.9853	17.0578	54.7058	39.3857	16568	Kif3,Kifl,Kns3	11	kinesin family member 3A	protein-coding	Cytoplasm	enzyme
Mkx	2.7648	1.515e-07	7.4542e-07	4.9783	5.2129e-10	7.9147e-09	-1.8494	0.0017	0.0254	-1.7914	0.0021	0.031	-1.7914	0.0021	0.031	4.9656	1.504	1.6953	0.3676	2.6562	0.5501	210719	94323B2Rik,Irxl1	18	mohawk homeobox	protein-coding	other	other
Sptbn2	3.0485	4.344e-05	0.0001	0.4817	0.2429	0.2776	2.0554	0.0017	0.0254	1.1684	0.0523	0.208	1.1684	0.0523	0.208	0.9431	0.3334	0.3192	0.4996	0.15	1.5723	20743	Spnb3,mKIAA32	19	spectrin beta, non-erythrocytic 2	protein-coding	Cytoplasm	other
Tmem229b	-0.7097	0.019	0.0271	-1.5946	3.2008e-05	7.959e-05	0.8894	0.0017	0.0254	0.9263	0.0012	0.0232	0.9263	0.0012	0.0232	10.7561	16.5166	11.9726	26.3696	8.4302	31.2161	268567	633442E1Rik,983138K24,AU197	12	transmembrane protein 229B	protein-coding	other	other
Paqr9	-0.8549	0.3569	0.3984	-4.8894	9.5091e-05	0.0002	3.5715	0.0017	0.0254	0.5649	0.5952	0.7778	0.5649	0.5952	0.7778	0	0.2602	0.3407	0.3354	0.302	4.7257	75552	172G4Rik	9	progestin and adipoQ receptor family member IX	protein-coding	Plasma Membrane	other
Sfrp2	0.3927	0.5489	0.5886	-2.5343	0.0021	0.0035	3.3478	0.0017	0.0254	-0.2092	0.8232	0.9154	-0.2092	0.8232	0.9154	0	0.1264	0.0331	0.0597	0.0453	1.1862	20319	AI851596,Sdf5	3	secreted frizzled-related protein 2	protein-coding	Plasma Membrane	transmembrane receptor
Col9a1	0.8672	0.5738	0.6125	-5.1954	0.0032	0.0051	6.3512	0.0017	0.0254	0.2283	0.9085	0.9586	0.2283	0.9085	0.9586	0	0.0248	0.1551	0.0567	0.2151	5.8158	12839	Col9a-1	1	collagen, type IX, alpha 1	protein-coding	Extracellular Space	other
Zcchc6	-1.2354	2.5688e-09	2.7135e-08	-0.636	3.4968e-06	1.1336e-05	-0.6146	0.0017	0.0255	-0.2131	0.1826	0.4133	-0.2131	0.1826	0.4133	15.2412	31.9282	15.6948	25.1953	23.9853	20.8467	214290	63448M23Rik,AA4245	13	zinc finger, CCHC domain containing 6	protein-coding	other	other
Utp20	1.58	1.0572e-08	8.2551e-08	2.3966	3.624e-10	6.0433e-09	-0.8038	0.0017	0.0255	-0.443	0.0407	0.1811	-0.443	0.0407	0.1811	33.5915	10.1558	5.6298	6.619	8.9776	5.9285	70683	38348P6Rik,AA61748,Drim,mDRIM,mDRIN	10	UTP20, small subunit (SSU) processome component, homolog (yeast)	protein-coding	Nucleus	other
Foxf2	3.8885	2.2338e-08	1.5006e-07	7.7491	1.1057e-11	4.7372e-10	-4.3102	0.0017	0.0255	1.8711	0.0315	0.1568	1.8711	0.0315	0.1568	7.6216	1.1778	1.3028	3.8177	35.651	0.0405	14238	FREAC2,Fkh2,LUN	13	forkhead box F2	protein-coding	Nucleus	transcription regulator
Fam160b2	-0.8481	1.9371e-05	5.1611e-05	-0.2503	0.0766	0.0954	-0.5707	0.0017	0.0255	-0.1842	0.1999	0.4339	-0.1842	0.1999	0.4339	8.2524	14.2442	8.6605	10.4735	10.2855	9.8032	239170	G4367P6Rik,Rai16	14	family with sequence similarity 160, member B2	protein-coding	other	other
Tug1	-0.5531	2.0879e-05	5.5165e-05	-1.0022	3.8288e-08	2.4697e-07	0.461	0.0017	0.0255	0.0667	0.5745	0.7654	0.0667	0.5745	0.7654	17.2588	22.5812	18.3871	20.593	25.5843	30.7201	544752	AI316828	11	taurine upregulated gene 1	ncRNA	other	other
Aph1b	-1.7327	0.0038	0.0062	-3.0467	1.7199e-05	4.566e-05	1.237	0.0017	0.0255	0.123	0.7252	0.8563	0.123	0.7252	0.8563	0.7585	5.0742	3.2257	4.2386	4.6492	12.3602	208117	23157K14Rik,Aph1c	9	anterior pharynx defective 1b homolog (C. elegans)	protein-coding	other	other
Notch2	-0.6997	0.0039	0.0063	0.2945	0.1702	0.1995	-1.0134	0.0017	0.0255	-0.426	0.1121	0.3163	-0.426	0.1121	0.3163	17.2897	25.1532	13.4341	17.7602	15.0267	13.1686	18129	AI85373,N2	3	notch 2	protein-coding	Plasma Membrane	transcription regulator
Akr1e1	0.4482	0.1156	0.1425	-0.6283	0.0154	0.0215	1.0571	0.0017	0.0255	0.7906	0.0117	0.0882	0.7906	0.0117	0.0882	35.9684	24.2097	27.0238	34.1301	25.3447	52.1428	56043	18161I1Rik,Akr1e2	13	aldo-keto reductase family 1, member E1	protein-coding	Cytoplasm	enzyme
Zeb2	-1.7555	4.5914e-10	7.3158e-09	-1.1529	5.064e-08	3.1159e-07	-0.6248	0.0018	0.0257	-0.2281	0.1665	0.3937	-0.2281	0.1665	0.3937	25.4934	77.1416	32.0482	66.4106	56.0842	52.1846	24136	91323F4Rik,D1316B8Rik,SIP1,Zfhx1b,Zfx1b,Zfxh1b	2	zinc finger E-box binding homeobox 2	protein-coding	Nucleus	transcription regulator
Serpinf1	-2.8256	2.8356e-08	1.8261e-07	-0.7944	0.0071	0.0106	-2.0183	0.0018	0.0257	-0.9448	0.0503	0.2042	-0.9448	0.0503	0.2042	9.8682	79.0048	156.708	40.9497	313.218	20.5838	20317	AI195227,EPC-1,Pedf,Pedfl,Sdf3	11	serine (or cysteine) peptidase inhibitor, clade F, member 1	protein-coding	Extracellular Space	other
Mpzl2	-3.2137	2.4539e-07	1.1253e-06	-0.8796	0.0125	0.0177	-2.0962	0.0018	0.0257	-0.7842	0.1396	0.3565	-0.7842	0.1396	0.3565	0	0.7868	1.2365	0.4045	3.8556	0.2306	14012	Eva,Eva1	9	myelin protein zero-like 2	protein-coding	Plasma Membrane	other
Map3k11	-0.467	0.0026	0.0044	0.1227	0.348	0.3863	-0.6017	0.0018	0.0257	-0.2219	0.1583	0.3837	-0.2219	0.1583	0.3837	33.0564	40.7499	38.3279	30.9122	22.1585	27.4303	26403	26117K16Rik,Mlk3,PTK1,SPRK	19	mitogen-activated protein kinase kinase kinase 11	protein-coding	Cytoplasm	kinase
S100a6	-1.3482	6.3795e-07	2.5348e-06	0.359	0.0326	0.0431	-1.7499	0.0018	0.0258	-1.0378	0.0309	0.1553	-1.0378	0.0309	0.1553	186.749	424.012	624.135	230.637	944.912	131.947	20200	2A9,5B1,CALCYCLIN,Cacy,PRA	3	S100 calcium binding protein A6 (calcyclin)	protein-coding	Cytoplasm	transporter
Ttf1	0.7485	0.0002	0.0005	1.8242	4.0807e-07	1.7685e-06	-0.9521	0.0018	0.0258	-0.3183	0.1634	0.3894	-0.3183	0.1634	0.3894	13.5423	7.6378	3.0094	4.995	5.1882	4.1674	22130	AV245725,TTF-1,TTF-I	2	transcription termination factor, RNA polymerase I	protein-coding	Nucleus	other
Fgd2	0.5367	0.0046	0.0074	1.7563	1.6569e-06	5.8749e-06	-1.1454	0.0018	0.0258	0.1071	0.6687	0.8245	0.1071	0.6687	0.8245	34.1066	21.3084	14.3778	18.952	8.8524	10.2066	26382	Tcd-2,Tcd2,ZFYVE4,tcs-2,tcs2	17	FYVE, RhoGEF and PH domain containing 2	protein-coding	Cytoplasm	other
Atg2a	-0.8015	0.0002	0.0003	-0.168	0.2871	0.324	-0.6403	0.0018	0.0259	-0.528	0.0061	0.0594	-0.528	0.0061	0.0594	13.2639	20.4957	9.777	12.2251	9.9395	13.3794	329015	18113C15Rik,A8354M12,BC23754,mKIAA44	19	autophagy related 2A	protein-coding	other	other
Slx4	0.3413	0.0097	0.0146	1.337	5.9575e-07	2.4364e-06	-0.9278	0.0018	0.0259	-0.5052	0.0377	0.1731	-0.5052	0.0377	0.1731	9.9574	7.1945	3.7619	4.3591	5.1868	3.9515	52864	AI256635,AI42676,Btbd12,D16Bwg116e	16	SLX4 structure-specific endonuclease subunit homolog (S. cerevisiae)	protein-coding	Nucleus	other
Cxcl3	1.5212	0.0052	0.0083	-1.0836	0.0328	0.0434	3.3526	0.0018	0.026	5.1103	3.2842e-05	0.0021	5.1103	3.2842e-05	0.0021	0	0	0.0455	1.7206	1.1423	0.5948	330122	Dcip1,Gm196	5	chemokine (C-X-C motif) ligand 3	protein-coding	other	other
Necap1	0.1285	0.0321	0.0438	-0.2835	0.0002	0.0003	0.4244	0.0018	0.026	0.61	9.1818e-05	0.0045	0.61	9.1818e-05	0.0045	59.3675	48.6201	28.3778	64.8962	41.3651	64.4346	67602	1216B17Rik,AI747569,mFLJ61	6	NECAP endocytosis associated 1	protein-coding	Plasma Membrane	other
Fcrls	-8.6903	1.7261e-10	3.4671e-09	-9.255	8.4661e-11	2.0664e-09	0.5776	0.0018	0.0261	0.3849	0.0209	0.1227	0.3849	0.0209	0.1227	0.3728	500.067	903.046	677.369	621.129	749.174	80891	281439C17Rik,933158F12,FcRH2sc,Fcrh2,IFGP2,IgSR,MMAN-g,Msr2,moFcRH2sc	3	Fc receptor-like S, scavenger receptor	protein-coding	Plasma Membrane	other
Fbxo32	-3.361	5.8208e-05	0.0001	-4.38	4.0993e-06	1.3032e-05	1.0598	0.0018	0.0261	-1.339	0.0013	0.0237	-1.339	0.0013	0.0237	0.6834	11.4997	6.6312	3.7518	14.9364	24.3274	67731	4833442G1Rik,AI4317,ATROGIN1,Gm2361,MAFbx	15	F-box protein 32	protein-coding	Cytoplasm	enzyme
Gtpbp2	-1.5318	4.5868e-08	2.7275e-07	-0.9482	8.2726e-06	2.4159e-05	-0.5923	0.0018	0.0262	-0.1015	0.494	0.707	-0.1015	0.494	0.707	14.1332	38.163	31.0988	30.8254	32.0581	25.166	56055	nmf25	17	GTP binding protein 2	protein-coding	Extracellular Space	enzyme
Gvin1	-3.1442	1.1436e-07	5.893e-07	-2.1104	8.3386e-06	2.4321e-05	-1.0526	0.0018	0.0262	1.0559	0.0011	0.021	1.0559	0.0011	0.021	1.8433	17.153	4.502	34.4411	4.2179	8.4559	74558	9132C22Rik,98314F22Rik,Iigs1,VLIG,VLIG-1	7	GTPase, very large interferon inducible 1	protein-coding	Nucleus	other
Tnrc18	-0.7822	2.0683e-05	5.4728e-05	0.066	0.5824	0.6193	-0.8746	0.0018	0.0262	-0.7401	0.0053	0.055	-0.7401	0.0053	0.055	17.0589	24.6375	13.6019	14.259	21.6309	14.3238	231861	BC25631,EG381742,Zfp469	5	trinucleotide repeat containing 18	protein-coding	other	other
Ern1	-1.2862	0.0003	0.0006	-0.2016	0.4813	0.5202	-1.0189	0.0018	0.0263	-0.1297	0.5839	0.7714	-0.1297	0.5839	0.7714	6.6502	16.0809	3.0115	11.9863	5.244	8.5669	78943	93414B18Rik,AI22583,C85377,Ire1a,Ire1alpha,Ire1p	11	endoplasmic reticulum (ER) to nucleus signalling 1	protein-coding	Cytoplasm	kinase
Crhbp	-0.7717	0.0847	0.107	1.226	0.0111	0.016	-2.6488	0.0018	0.0263	-2.1661	0.0064	0.0613	-2.1661	0.0064	0.0613	0	0.3225	0.0257	0.0597	0.0291	0.026	12919	CRH-BP	13	corticotropin releasing hormone binding protein	protein-coding	Extracellular Space	other
Skil	-3.3487	2.8433e-12	2.082e-10	-4.0523	2.9445e-13	4.7466e-11	0.7399	0.0018	0.0265	0.0592	0.757	0.8752	0.0592	0.757	0.8752	4.44	43.4133	20.9078	44.3504	51.3731	71.6271	20482	Skir,SnoN,sno	3	SKI-like	protein-coding	Nucleus	transcription regulator
Snhg1	2.7353	2.0427e-09	2.2995e-08	4.5216	1.0235e-10	2.3792e-09	-1.3651	0.0019	0.0265	-0.6457	0.061	0.2268	-0.6457	0.061	0.2268	141.975	24.6324	15.7954	11.8898	31.9425	10.8968	83673		19	small nucleolar RNA host gene 1	ncRNA	other	other
Sri	-1.1985	3.2275e-09	3.2334e-08	-1.6067	1.0447e-10	2.4146e-09	0.414	0.0018	0.0265	0.2728	0.0225	0.1278	0.2728	0.0225	0.1278	37.9436	76.9718	79.2353	83.0317	73.8829	102.177	109552	221417O6Rik,297H8Rik,Sor	5	sorcin	protein-coding	other	other
F730043M19Rik	5.1153	4.8311e-08	2.8496e-07	2.9691	1.2936e-05	3.5694e-05	2.5574	0.0018	0.0265	3.0347	0.0004	0.0116	3.0347	0.0004	0.0116	1.0341	0.1493	0.5135	0.5474	1.4155	0.8057	320046		12	RIKEN cDNA F730043M19 gene	ncRNA	other	other
Ndufa9	0.4286	8.0505e-05	0.0002	-0.008	0.9108	0.9227	0.4434	0.0018	0.0265	0.2909	0.023	0.1296	0.2909	0.023	0.1296	180.73	119.404	142.551	129.484	129.122	161.68	66108	111N11Rik	6	NADH dehydrogenase (ubiquinone) 1 alpha subcomplex, 9	protein-coding	Cytoplasm	enzyme
Pgk1	0.9601	1.4078e-10	2.9715e-09	0.6869	4.9236e-09	4.6401e-08	0.2937	0.0019	0.0266	0.0756	0.3265	0.5681	0.0756	0.3265	0.5681	1455.72	774.926	817.229	839.127	744.194	978.268	18655	Pgk-1	X	phosphoglycerate kinase 1	protein-coding	Cytoplasm	kinase
Tgfbr2	-4.0709	6.9458e-10	9.9193e-09	-3.3762	5.9166e-09	5.3757e-08	-0.7153	0.0019	0.0266	-0.3385	0.0827	0.2675	-0.3385	0.0827	0.2675	10.4836	160.419	137.988	128.858	115.634	105.646	21813	1112H15Rik,AU4218,DNIIR,RIIDN,TBR-II,TbetaR-II,TbetaRII	9	transforming growth factor, beta receptor II	protein-coding	Plasma Membrane	kinase
Zbtb4	-4.1028	2.6022e-08	1.6999e-07	-3.4103	1.9632e-07	9.5316e-07	-0.7089	0.0019	0.0266	-0.3267	0.0891	0.2785	-0.3267	0.0891	0.2785	1.8831	36.1037	13.1417	25.92	17.1893	22.565	75580	23126P19Rik,923111I22Rik,mKIAA1538	11	zinc finger and BTB domain containing 4	protein-coding	Nucleus	other
Ndufb5	0.28	0.0127	0.0188	-0.3881	0.0011	0.0018	0.6874	0.0019	0.0266	0.4146	0.0347	0.1655	0.4146	0.0347	0.1655	117.58	86.1651	108.564	98.0748	107.64	137.229	66046	617D5Rik,AU15782,SGDH	3	NADH dehydrogenase (ubiquinone) 1 beta subcomplex, 5	protein-coding	Cytoplasm	enzyme
Fam155a	-0.9262	0.3434	0.3851	-5.3786	5.0004e-05	0.0001	4.038	0.0019	0.0266	-1.8268	0.1838	0.4148	-1.8268	0.1838	0.4148	0	0.2021	0.3533	0.1358	0.0329	4.1584	270028	6435D16,AW121567,Tmem28	8	family with sequence similarity 155, member A	protein-coding	other	other
Slc5a3	-2.795	4.9327e-07	2.0297e-06	-0.8019	0.0255	0.0344	-2.0268	0.0019	0.0267	-2.4595	0.0007	0.0153	-2.4595	0.0007	0.0153	1.9619	13.8694	6.4636	4.2788	4.6682	3.9335	53881	AA623876,BF642829,Smit1	16	solute carrier family 5 (inositol transporters), member 3	protein-coding	Plasma Membrane	transporter
Pilrb2	2.8371	4.9989e-06	1.5441e-05	4.7796	3.2641e-08	2.1585e-07	-1.7312	0.0019	0.0267	2.4306	5.1929e-06	0.0006	2.4306	5.1929e-06	0.0006	6.0856	2.0935	2.1027	7.6299	1.211	0.5943	545812	EG545812	5	paired immunoglobin-like type 2 receptor beta 2	protein-coding	other	other
Pafah1b3	-7.5174	3.685e-13	6.1835e-11	-8.2036	8.3889e-14	2.079e-11	0.6536	0.0019	0.027	0.187	0.3016	0.545	0.187	0.3016	0.545	0	28.7583	44.2753	24.8091	40.9547	44.392	18476	Pafahg,mus[g]	7	platelet-activating factor acetylhydrolase, isoform 1b, subunit 3	protein-coding	Cytoplasm	enzyme
Znfx1	-2.8682	5.8176e-12	3.2428e-10	-2.1099	2.0967e-10	3.9736e-09	-0.798	0.0019	0.027	0.9839	0.0003	0.0094	0.9839	0.0003	0.0094	13.381	83.1865	41.2418	183.716	31.6316	52.7328	98999	AI48115,Astx3	2	zinc finger, NFX1-type containing 1	protein-coding	Nucleus	transcription regulator
Tacr1	-4.8342	3.6693e-09	3.5607e-08	-1.9648	6.371e-05	0.0001	-2.391	0.0019	0.027	-2.5336	0.0013	0.024	-2.5336	0.0013	0.024	0	1.2427	0.9515	0.3067	0.5892	0.2557	21336	Nk1r,Spr,Tac1r	6	tachykinin receptor 1	protein-coding	Plasma Membrane	G-protein coupled receptor
Asns	3.2088	2.3368e-08	1.5587e-07	2.0523	6.1906e-08	3.6772e-07	1.0906	0.0019	0.027	0.7632	0.0188	0.1151	0.7632	0.0188	0.1151	121.708	12.7859	39.2414	17.074	32.4817	27.3883	27053		6	asparagine synthetase	protein-coding	Cytoplasm	enzyme
Ndufv2	1.2128	2.5134e-07	1.1479e-06	0.6106	0.0001	0.0002	0.6185	0.0019	0.027	0.3759	0.0338	0.1632	0.3759	0.0338	0.1632	166.543	64.3952	89.8862	71.5859	85.8874	98.1141	72900	291C23Rik	17	NADH dehydrogenase (ubiquinone) flavoprotein 2	protein-coding	Cytoplasm	enzyme
Dmrt3	-1.1736	0.0132	0.0195	1.1413	0.0145	0.0204	-3.0265	0.0019	0.027	-1.3043	0.0992	0.2969	-1.3043	0.0992	0.2969	0	0.3188	0.3128	0.1225	0.0894	0.0316	240590		19	doublesex and mab-3 related transcription factor 3	protein-coding	other	other
Vps13c	0.3316	0.0936	0.1173	1.1383	6.7408e-05	0.0002	-0.827	0.0019	0.027	-0.5464	0.0218	0.1257	-0.5464	0.0218	0.1257	37.1446	26.7734	7.9642	16.8766	13.0664	15.7481	320528	AI552542,AV264,C2355H22Rik,W51662,chorein	9	vacuolar protein sorting 13C (yeast)	protein-coding	other	other
Gm6710	1.5631	0.0942	0.118	5.9336	5.9565e-05	0.0001	-4.2867	0.0019	0.027	0.3155	0.6839	0.8326	0.3155	0.6839	0.8326	3.4852	1.9392	0.9764	1.6232	0.7852	0.4537	626832	1617I2Rik,23111F5Rik,2989K14Rik,312L24Rik,WF-4	2	predicted gene 6710	protein-coding	other	other
Nwd1	-0.557	0.1005	0.1253	2.6768	7.8635e-06	2.3094e-05	-2.6491	0.0019	0.027	-2.8747	0.0011	0.022	-2.8747	0.0011	0.022	0.1767	1.0674	1.8742	0.278	0.8262	0.2196	319555	A2363L24Rik	8	NACHT and WD repeat domain containing 1	protein-coding	other	other
Lcp2	-0.2353	0.2628	0.3023	0.8252	0.0022	0.0037	-1.0716	0.0019	0.027	0.316	0.2486	0.4921	0.316	0.2486	0.4921	63.6273	67.2887	53.8899	79.1827	44.8374	33.6865	16822	AI323664,BB161688,SLP-76,SLP76,twm	11	lymphocyte cytosolic protein 2	protein-coding	Cytoplasm	other
Pfdn2	1.5016	1.0731e-08	8.359e-08	0.9964	2.315e-07	1.0985e-06	0.493	0.0019	0.0271	0.1502	0.2608	0.5042	0.1502	0.2608	0.5042	241.626	77.2248	89.2306	69.7842	96.5917	107.717	18637	ESTM27,W48336	1	prefoldin 2	protein-coding	Cytoplasm	other
Hpgds	-1.946	1.7378e-06	6.0832e-06	-0.9933	0.0009	0.0016	-0.9785	0.0019	0.0271	-0.8012	0.0069	0.0641	-0.8012	0.0069	0.0641	30.4076	103.526	67.4742	55.0858	84.3332	55.9989	54486	H-PGDS,Ptgds2	6	hematopoietic prostaglandin D synthase	protein-coding	Cytoplasm	enzyme
Id2	-1.5045	8.5988e-09	7.0136e-08	-1.9506	4.2444e-10	6.8068e-09	0.469	0.0019	0.0272	0.1297	0.2965	0.5397	0.1297	0.2965	0.5397	133.506	337.767	347.907	358.979	296.062	459.784	15902	AI255428,C78922,Idb2,bHLHb26	12	inhibitor of DNA binding 2	protein-coding	Nucleus	transcription regulator
Engase	-2.531	4.8641e-06	1.5063e-05	-1.3196	0.0019	0.0031	-1.2196	0.0019	0.0272	-1.0935	0.0038	0.0445	-1.0935	0.0038	0.0445	6.7971	39.672	9.7274	15.5741	5.4509	17.0935	217364	C1399A3,D2314K1Rik	11	endo-beta-N-acetylglucosaminidase	protein-coding	other	other
Zfp110	-0.3646	0.0177	0.0254	0.2669	0.0862	0.1064	-0.6022	0.0019	0.0272	-0.1505	0.3171	0.5598	-0.1505	0.3171	0.5598	12.927	15.5616	8.696	11.4906	9.7315	10.5166	65020	2924E1Rik,N28112,NRIF,Nrif1	7	zinc finger protein 110	protein-coding	Nucleus	transcription regulator
0610010F05Rik	0.1027	0.2374	0.2755	-0.3223	0.0012	0.0021	0.4152	0.0019	0.0272	-0.1687	0.1528	0.3753	-0.1687	0.1528	0.3753	13.0064	11.1477	7.3653	7.9944	11.3224	14.6746	71675	Kiaa1841,mKIAA1841	11	RIKEN cDNA 0610010F05 gene	protein-coding	other	other
Baalc	-6.0696	5.2274e-08	3.0433e-07	-4.4651	3.8848e-06	1.2449e-05	-1.2589	0.0019	0.0273	-1.6306	0.0004	0.0107	-1.6306	0.0004	0.0107	0.011	5.2059	4.7421	1.5033	4.2592	2.6149	118452	281457D7Rik	15	brain and acute leukemia, cytoplasmic	protein-coding	other	other
Sparc	-9.4091	7.6188e-07	2.9574e-06	-6.8998	1.7065e-05	4.5355e-05	-2.6101	0.002	0.0273	-0.9733	0.1554	0.3789	-0.9733	0.1554	0.3789	0.1861	428.894	634.39	320.01	2591.11	84.8768	20692	BM-4,ON	11	secreted acidic cysteine rich glycoprotein	protein-coding	Extracellular Space	other
Cx3cl1	-7.6939	8.9808e-07	3.4165e-06	-5.6906	2.2377e-05	5.773e-05	-2.0636	0.002	0.0273	-2.2605	0.0011	0.021	-2.2605	0.0011	0.021	0.0614	58.1589	22.6061	17.3655	20.1455	16.6289	20312	AB3188,ABCD-3,AI848747,CX3C,Cxc3,D8Bwg439e,Scyd1	8	chemokine (C-X3-C motif) ligand 1	protein-coding	Extracellular Space	cytokine
Cgnl1	2.714	9.0799e-07	3.4505e-06	4.7705	2.6985e-07	1.2484e-06	-1.6738	0.0019	0.0273	-0.5249	0.1652	0.3918	-0.5249	0.1652	0.3918	25.8129	3.7516	3.5803	2.0008	17.2085	1.4554	68178	4933421H1Rik,9932M1Rik,AI5381,Jacop	9	cingulin-like 1	protein-coding	Plasma Membrane	other
Itga10	3.0186	1.0185e-05	2.904e-05	5.3054	3.0299e-08	2.032e-07	-2.5169	0.0019	0.0273	0.5098	0.3869	0.6189	0.5098	0.3869	0.6189	0.4532	0.2927	0.2364	0.2457	2.6431	0.0642	213119	A6348L14	3	integrin, alpha 10	protein-coding	other	other
Abcc12	-3.4467	2.9007e-08	1.8617e-07	-0.5166	0.0722	0.0902	-2.8601	0.002	0.0274	-3.7355	0.0003	0.0093	-3.7355	0.0003	0.0093	0	0.6444	1.2998	0.0938	0.4173	0.0987	244562	493467B22Rik,MRP9	8	ATP-binding cassette, sub-family C (CFTR/MRP), member 12	protein-coding	other	other
Dpep2	-3.3298	5.5072e-05	0.0001	-1.9631	0.0044	0.0068	-1.3304	0.002	0.0274	-0.1785	0.5772	0.7673	-0.1785	0.5772	0.7673	6.4886	76.2196	65.4251	58.5107	61.4866	35.5118	319446	F6313D6Rik,MBD-2	8	dipeptidase 2	protein-coding	other	other
Homer1	0.438	0.0084	0.0129	-0.2228	0.0868	0.1071	0.6299	0.002	0.0274	0.2479	0.1572	0.3821	0.2479	0.1572	0.3821	12.6839	8.0908	5.0108	7.7682	8.3069	13.2535	26556	PSD-Zip45,SYN47,Ves-1,homer-1,vesl-1	13	homer homolog 1 (Drosophila)	protein-coding	Plasma Membrane	other
Mtrr	2.0693	6.3554e-08	3.6024e-07	3.2022	1.0268e-08	8.4777e-08	-0.9991	0.002	0.0275	0.0945	0.6691	0.8248	0.0945	0.6691	0.8248	40.8407	9.0776	7.1621	7.7538	7.8897	4.981	210009	473242G8,MSR	13	5-methyltetrahydrofolate-homocysteine methyltransferase reductase	protein-coding	other	other
Tnmd	1.5212	0.001	0.0018	-1.2057	0.0052	0.008	3.6237	0.002	0.0275	2.0531	0.0524	0.2085	2.0531	0.0524	0.2085	0	0	0.1527	0.1456	2.3347	0.4983	64103	11117I1Rik,Bricd4,ChM1L,TeM	X	tenomodulin	protein-coding	Plasma Membrane	other
Fam208a	0.4587	0.0015	0.0026	1.124	1.2806e-06	4.7003e-06	-0.6525	0.002	0.0275	-0.0087	0.9562	0.9815	-0.0087	0.9562	0.9815	14.0297	9.2764	3.3352	7.7035	5.6885	5.8318	218850	4732418E12,493349E2Rik,D14Abb1e	14	family with sequence similarity 208, member A	protein-coding	other	other
Nop2	2.359	3.7119e-14	1.4237e-11	2.9654	7.3425e-15	4.9284e-12	-0.6029	0.002	0.0276	-0.3018	0.0646	0.2337	-0.3018	0.0646	0.2337	172.848	30.6046	27.1112	21.5271	27.1867	20.1847	110109	12kDa,A532O17,Nol1	6	NOP2 nucleolar protein	protein-coding	other	other
Atp6v0d1	0.6374	2.5468e-08	1.6726e-07	0.3033	3.8079e-05	9.2871e-05	0.3583	0.002	0.0276	-0.189	0.0614	0.2277	-0.189	0.0614	0.2277	386.299	228.43	228.381	188.448	219.96	294.314	11972	AI26738,Ac39,Atp6d,P39,VATX,Vma6	8	ATPase, H+ transporting, lysosomal V0 subunit D1	protein-coding	Cytoplasm	transporter
Angptl4	-7.27	7.2964e-07	2.8466e-06	-6.0497	5.415e-06	1.6714e-05	-1.2029	0.002	0.0276	-1.0954	0.0035	0.0428	-1.0954	0.0035	0.0428	0.1012	56.6228	21.0803	22.1297	20.5232	25.67	57875	Arp4,Bk89,Fiaf,Hfarp,Ng27,Pgar,Pgarg,Pp1158	17	angiopoietin-like 4	protein-coding	Extracellular Space	other
Gpr137	-0.5921	3.1382e-05	7.965e-05	-0.9867	1.0341e-07	5.6395e-07	0.3871	0.002	0.0276	0.2216	0.0454	0.1922	0.2216	0.0454	0.1922	20.1099	28.7045	30.3556	27.7703	28.3393	36.7787	107173	AI428855	19	G protein-coupled receptor 137	protein-coding	other	other
Mdh1	0.7234	0.0002	0.0004	0.0872	0.5162	0.5546	0.6615	0.002	0.0276	0.0455	0.7926	0.8975	0.0455	0.7926	0.8975	277.599	155.859	219.386	149.731	185.128	244.517	17449	B23377B3Rik,D17921,MDH-s,MDHA,Mor-2,Mor2	11	malate dehydrogenase 1, NAD (soluble)	protein-coding	Cytoplasm	enzyme
Acvr2a	0.5104	0.0466	0.0618	-0.4077	0.0513	0.066	0.8298	0.002	0.0276	0.0462	0.8439	0.9272	0.0462	0.8439	0.9272	4.3154	3.3513	2.5188	2.6028	4.7719	6.0842	11480	ActrIIa,Acvr2,TactrII	2	activin receptor IIA	protein-coding	Plasma Membrane	kinase
Slco2a1	-6.9549	3.0555e-09	3.1015e-08	-3.6942	1.4913e-05	4.0334e-05	-2.6118	0.002	0.0277	-1.5032	0.022	0.1264	-1.5032	0.022	0.1264	0	4.5289	0.0512	1.8109	2.2806	0.8481	24059	23121C19Rik,Pgt,Slc21a2,mPgt	9	solute carrier organic anion transporter family, member 2a1	protein-coding	Plasma Membrane	transporter
Psmb7	1.6294	3.9772e-09	3.8e-08	1.1463	1.3144e-07	6.8496e-07	0.5014	0.002	0.0277	0.3243	0.026	0.1398	0.3243	0.026	0.1398	773.897	228.931	277.459	258.907	305.112	324.883	19177	AU2723,MC14	2	proteasome (prosome, macropain) subunit, beta type 7	protein-coding	Cytoplasm	peptidase
Arhgef17	-7.9589	3.2383e-07	1.4218e-06	-5.6256	1.961e-05	5.1375e-05	-2.2996	0.002	0.0277	-1.2745	0.0224	0.1275	-1.2745	0.0224	0.1275	0.01	12.148	4.6905	5.6051	25.3772	3.0344	207212	83463K16,AI428794,AW55866,BC35332,mKIAA337	7	Rho guanine nucleotide exchange factor (GEF) 17	protein-coding	other	other
Cfap44	1.9866	0.0004	0.0008	4.6691	1.1643e-07	6.1899e-07	-3.3588	0.002	0.0277	-3.0577	0.0036	0.0431	-3.0577	0.0036	0.0431	0.0752	0.184	0.3027	0.0572	0.1972	0.023	212517	633444M21Rik,D16Ertd642e,Gm175,Wdr52	16	cilia and flagella associated protein 44	protein-coding	other	other
Gpr21	2.1615	0.007	0.0109	0.7391	0.2887	0.3257	2.0364	0.002	0.0277	-0.5961	0.2979	0.5414	-0.5961	0.2979	0.5414	0.0276	0.0327	0.0611	0	0.1304	0.2162	338346	C234C13Rik	2	G protein-coupled receptor 21	protein-coding	other	other
Gtdc1	-0.4205	0.0085	0.013	-0.9993	3.2265e-06	1.056e-05	0.5475	0.002	0.0277	0.8735	3.1725e-05	0.0021	0.8735	3.1725e-05	0.0021	5.3323	8.7503	7.1956	12.5576	7.5953	12.7062	227835	E338O22Rik	2	glycosyltransferase-like domain containing 1	protein-coding	other	other
Snrpa1	2.1684	5.7389e-12	3.2428e-10	1.7238	1.411e-11	5.6401e-10	0.4246	0.002	0.0278	0.5534	0.0002	0.008	0.5534	0.0002	0.008	139.458	28.8055	43.1687	34.407	43.3838	38.4756	68981	1515N6Rik	7	small nuclear ribonucleoprotein polypeptide A'	protein-coding	other	other
Rtkn	2.0661	9.6923e-09	7.7294e-08	3.2838	5.6934e-10	8.4219e-09	-0.9172	0.002	0.0278	-0.8159	0.0039	0.0455	-0.8159	0.0039	0.0455	25.2366	5.4182	4.4581	2.3192	5.7223	3.2495	20166		6	rhotekin	protein-coding	Cytoplasm	other
Nme1	1.7022	4.3739e-08	2.6261e-07	1.0971	2.5822e-06	8.6986e-06	0.6163	0.002	0.0278	-0.1171	0.4777	0.6946	-0.1171	0.4777	0.6946	355.476	99.2299	135.993	78.0223	135.017	152.432	18102	AL24257,NDPK-A,NM23-M1,NM23A	11	NME/NM23 nucleoside diphosphate kinase 1	protein-coding	Cytoplasm	kinase
Lxn	-2.2521	1.1102e-06	4.1121e-06	-1.5375	6.0452e-05	0.0001	-0.6809	0.002	0.0278	-0.3338	0.0683	0.2408	-0.3338	0.0683	0.2408	10.8235	61.3308	95.4339	40.4026	60.485	39.268	17035		3	latexin	protein-coding	Cytoplasm	other
Rnf216	0.5579	4.0854e-06	1.2881e-05	0.9122	3.1286e-08	2.0826e-07	-0.3678	0.002	0.0278	-0.3009	0.0072	0.0658	-0.3009	0.0072	0.0658	46.3102	28.1951	18.521	19.4449	23.417	21.7098	108086	28155G22Rik,AI647468,AU19462,C8652,F8318F18Rik,TRIAD3,UIP83,Ubce7ip1	5	ring finger protein 216	protein-coding	other	other
Usp8	-0.5377	9.6715e-05	0.0002	-0.0674	0.4828	0.5217	-0.4919	0.002	0.0278	-0.3018	0.0322	0.1592	-0.3018	0.0322	0.1592	62.4253	80.8792	45.6184	61.2517	51.5896	58.7207	84092	AI574262,AW557536,Ubpy,mKIAA55	2	ubiquitin specific peptidase 8	protein-coding	Cytoplasm	peptidase
Vapa	0.5374	7.8254e-05	0.0002	0.1326	0.1575	0.1858	0.4216	0.002	0.0278	-0.0485	0.6614	0.8206	-0.0485	0.6614	0.8206	215.43	134.769	144.463	116.812	151.703	180.933	30960	33kDa,VAP33	17	vesicle-associated membrane protein, associated protein A	protein-coding	Plasma Membrane	other
AI314180	0.2964	0.0006	0.0012	0.7526	1.1823e-07	6.2773e-07	-0.4613	0.002	0.0278	-0.2141	0.091	0.2819	-0.2141	0.091	0.2819	50.1966	36.8518	23.1434	29.0372	25.6983	26.8232	230249	AW558785,BB181316,mKIAA368	4	expressed sequence AI314180	protein-coding	other	other
Jph4	2.1168	0.0138	0.0202	-1.1354	0.1228	0.1477	2.8649	0.002	0.0278	-0.3322	0.7059	0.8464	-0.3322	0.7059	0.8464	0.0906	0.216	0.1647	0.1342	0.5162	1.9178	319984	933157P13Rik,JP-4,JPHL1	14	junctophilin 4	protein-coding	other	other
Lrp11	-0.2756	0.3952	0.437	-1.34	0.0004	0.0008	1.0375	0.002	0.0278	0.5006	0.0906	0.2812	0.5006	0.0906	0.2812	9.7614	11.5875	8.8848	13.2616	15.5366	24.895	237253	1734J19Rik,633533B21,98316H19Rik	10	low density lipoprotein receptor-related protein 11	protein-coding	other	other
Pttg1ip	-3.2858	3.7765e-12	2.5497e-10	-2.8005	2.4355e-11	8.435e-10	-0.5101	0.002	0.0279	-0.4209	0.0071	0.0649	-0.4209	0.0071	0.0649	26.7385	238.628	162.66	170.961	191.938	170.377	108705	1811L2Rik,AI314311,AU18448,C7954	10	pituitary tumor-transforming 1 interacting protein	protein-coding	other	other
Tbcb	-0.947	2.8658e-08	1.8422e-07	-1.3656	4.0558e-10	6.5632e-09	0.4313	0.0021	0.0279	0.156	0.1833	0.4143	0.156	0.1833	0.4143	61.4688	105.309	126.281	101.731	116.574	140.03	66411	2417D12Rik,AU41393,CG22,CKAPI,Ckap1	7	tubulin folding cofactor B	protein-coding	other	other
AA388235	4.398	1.128e-06	4.1706e-06	1.8962	0.0007	0.0013	2.0719	0.002	0.0279	-0.2938	0.6442	0.81	-0.2938	0.6442	0.81	3.4736	0.4691	0.226	0.1715	0.3221	2.2273	433100		17	expressed sequence AA388235	ncRNA	other	other
Acot11	-4.3762	1.8464e-05	4.9424e-05	-2.7713	0.0018	0.003	-1.3459	0.0021	0.0279	-0.7666	0.0313	0.1565	-0.7666	0.0313	0.1565	0.078	5.8638	8.0291	2.6242	6.8669	2.7323	329910	1112M1Rik,2139H15Rik,AW649,BFIT,BFIT1,Thea,Them1,mKIAA77	4	acyl-CoA thioesterase 11	protein-coding	other	other
Klhdc8a	-8.5109	3.3003e-11	1.0762e-09	-6.3176	3.6802e-09	3.6595e-08	-1.9615	0.0021	0.028	-2.0292	0.0017	0.0276	-2.0292	0.0017	0.0276	0	11.2087	27.2795	3.8053	34.9174	3.2197	213417	A6365K24Rik	1	kelch domain containing 8A	protein-coding	other	other
Glrx	-2.1157	1.2508e-08	9.4289e-08	-1.4903	5.8748e-07	2.4093e-06	-0.6449	0.0021	0.028	2.2165	1.0077e-08	1.0633e-05	2.2165	1.0077e-08	1.0633e-05	65.6207	251.28	268.369	1160.97	227.658	164.516	93692	C8671,D13Wsu156e,Glrx1,Grx1,TTase	13	glutaredoxin	protein-coding	Cytoplasm	enzyme
Armcx5	1.0064	1.6424e-05	4.4402e-05	0.1309	0.3011	0.3385	0.6812	0.0021	0.028	0.3413	0.0833	0.2684	0.3413	0.0833	0.2684	4.6294	3.6328	2.7302	3.2428	6.6044	5.8916	494468	AW556585	X	armadillo repeat containing, X-linked 5	protein-coding	other	other
Banf1	2.0609	1.2249e-11	5.2619e-10	1.5233	1.9667e-10	3.7897e-09	0.5537	0.0021	0.0282	0.3698	0.0231	0.1298	0.3698	0.0231	0.1298	492.266	104.546	176.679	115.495	167.31	150.627	23825	Baf,Bcrp1,L2bp1/Baf	19	barrier to autointegration factor 1	protein-coding	Nucleus	other
Fbxo31	1.0184	2.4084e-07	1.1091e-06	0.5144	4.7748e-05	0.0001	0.4936	0.0021	0.0282	-0.2563	0.0854	0.272	-0.2563	0.0854	0.272	19.3026	8.6384	7.1503	5.6607	6.9938	12.0141	76454	1113O8Rik,23146N15Rik,Fbx14,Fbxo14	8	F-box protein 31	protein-coding	Extracellular Space	other
Cep350	-0.6775	1.2484e-05	3.4757e-05	0.4014	0.0017	0.0028	-1.1058	0.0021	0.0282	-0.6055	0.0484	0.1993	-0.6055	0.0484	0.1993	10.0661	14.4364	4.2713	9.4739	6.4352	6.7951	74081	493349L6Rik,643546F8Rik	1	centrosomal protein 350	protein-coding	Cytoplasm	other
Zmynd8	1.229	9.8965e-11	2.3291e-09	1.7644	2.4044e-12	1.8099e-10	-0.5515	0.0021	0.0283	-0.509	0.0035	0.0428	-0.509	0.0035	0.0428	95.164	33.7633	26.3763	22.1459	26.4547	23.6247	228880	11113E22Rik,215I16Rik,3632413B7Rik,AI316811,AL2439,Prkcbp1,RACK7	2	zinc finger, MYND-type containing 8	protein-coding	other	other
Prdm5	-2.7743	1.8269e-07	8.7278e-07	-0.9255	0.0032	0.005	-1.7104	0.0021	0.0283	-0.4463	0.3053	0.5484	-0.4463	0.3053	0.5484	0	0.9028	1.5796	0.4706	3.3654	0.2958	70779	4432417F3Rik,65341I24Rik,AI197291,E13112L17Rik,PFM2	6	PR domain containing 5	protein-coding	Nucleus	other
Klhl6	-0.9971	0.0002	0.0005	-0.2316	0.2652	0.3009	-0.7539	0.0021	0.0283	-0.4423	0.0367	0.1709	-0.4423	0.0367	0.1709	24.6601	44.445	38.3582	27.3688	23.3589	27.2119	239743		16	kelch-like 6	protein-coding	other	other
Epb4.1l5	0.8919	0.0066	0.0102	-0.2762	0.2257	0.2592	0.9643	0.0021	0.0283	-0.1171	0.6824	0.8319	-0.1171	0.6824	0.8319	2.9999	2.1495	1.9374	1.4203	2.8281	3.9911	226352	173C16Rik,AL22914,BE37,E2325E14Rik,Epb41l5,Lulu1,NBL5	1	erythrocyte protein band 4.1-like 5	protein-coding	other	other
Gjb1	1.5212	0.0645	0.0834	-1.561	0.0612	0.0776	3.7399	0.0021	0.0283	0.2314	0.8262	0.9172	0.2314	0.8262	0.9172	0	0	0	0	0	1.0157	14618	Cnx32,Cx32	X	gap junction protein, beta 1	protein-coding	Plasma Membrane	transporter
Cxx1a	-2.0292	0.001	0.0018	-3.2109	1.2558e-05	3.4824e-05	1.1851	0.0021	0.0284	0.0097	0.9765	0.9899	0.0097	0.9765	0.9899	8.2157	41.8689	55.3695	35.2249	69.1765	99.5718	66158	11112O5Rik,Mar8.2A/B,Mart8b	X	CAAX box 1A	protein-coding	other	other
Eci1	0.1505	0.1857	0.2199	-0.3437	0.0038	0.006	0.4782	0.0021	0.0284	0.285	0.0409	0.1814	0.285	0.0409	0.1814	34.8686	30.6867	38.288	29.535	34.1829	42.1128	13177	Dci,eci	17	enoyl-Coenzyme A delta isomerase 1	protein-coding	Cytoplasm	enzyme
Myo9b	-1.53	2.1299e-08	1.4447e-07	-0.6634	0.0001	0.0002	-0.9022	0.0021	0.0285	-0.916	0.0019	0.0297	-0.916	0.0019	0.0297	34.4702	89.6919	41.5546	48.8091	56.8266	49.6875	17925		8	myosin IXb	protein-coding	Cytoplasm	enzyme
Cst6	-2.6799	1.8106e-07	8.6728e-07	-1.0125	0.0013	0.0023	-1.4924	0.0021	0.0285	-0.6613	0.1005	0.2991	-0.6613	0.1005	0.2991	0	0.4647	0.136	0.1788	0.4079	0.1758	73720	11117E11Rik,N28197,ichq	19	cystatin E/M	protein-coding	Extracellular Space	other
Esm1	-4.1608	2.2093e-06	7.5052e-06	-1.0799	0.049	0.0633	-2.8475	0.0021	0.0285	-0.5853	0.3723	0.6071	-0.5853	0.3723	0.6071	0	2.2022	0.147	1.5421	0.4701	0.2969	71690	6142H23Rik,AV453,ESM-1	13	endothelial cell-specific molecule 1	protein-coding	Extracellular Space	growth factor
Klf12	-4.4253	4.513e-05	0.0001	-6.4423	2.6819e-07	1.2425e-06	1.5773	0.0021	0.0285	0.4983	0.2851	0.5285	0.4983	0.2851	0.5285	0.0042	1.1937	0.8638	1.1127	1.5269	3.8268	16597	2763E5Rik,AI22598,AI315654,AP-2rep,B1352C6Rik,D5333K5Rik	14	Kruppel-like factor 12	protein-coding	Nucleus	transcription regulator
Rad50	0.9496	9.0046e-05	0.0002	1.9611	4.6682e-07	1.9784e-06	-0.9588	0.0021	0.0285	-0.2032	0.3834	0.6158	-0.2032	0.3834	0.6158	26.6648	12.4053	7.5963	9.1849	10.7454	6.8031	19360	Mrell,Rad5l	11	RAD50 homolog (S. cerevisiae)	protein-coding	Nucleus	enzyme
Piezo1	-1.168	0.0004	0.0008	-0.1396	0.5787	0.6157	-1.0613	0.0021	0.0285	-0.5896	0.0495	0.2019	-0.5896	0.0495	0.2019	40.9672	83.9896	48.9547	55.5388	58.8307	44.9228	234839	9632g22,Fam38a,mKIAA233	8	piezo-type mechanosensitive ion channel component 1	protein-coding	other	other
Timmdc1	0.4493	0.001	0.0018	-0.0424	0.6435	0.6781	0.4695	0.0021	0.0285	0.4371	0.0035	0.0423	0.4371	0.0035	0.0423	19.4101	14.0009	14.7429	14.867	15.7772	19.1734	76916	28121C21Rik,493455C21Rik,AV135763	16	translocase of inner mitochondrial membrane domain containing 1	protein-coding	Cytoplasm	other
Calcb	-0.971	0.0508	0.067	0.975	0.0483	0.0624	-2.5087	0.0021	0.0285	-2.547	0.0019	0.0298	-2.547	0.0019	0.0298	0	0.6295	0	0.0199	0.0807	0.0698	116903	CGRP2,Calc2	7	calcitonin-related polypeptide, beta	protein-coding	other	other
Mlc1	-10.1456	4.5444e-08	2.7113e-07	-7.7735	1.3582e-06	4.9469e-06	-2.3595	0.0022	0.0287	-2.858	0.0008	0.0177	-2.858	0.0008	0.0177	0	61.8274	153.648	16.9358	45.9822	16.0455	170790	AW4863,BB74274,Kiaa27-hp,LVM,MLC,VL,WKL1,mKIAA27	15	megalencephalic leukoencephalopathy with subcortical cysts 1 homolog (human)	protein-coding	other	other
Rrnad1	1.437	2.4966e-05	6.4931e-05	3.094	1.0925e-07	5.8859e-07	-1.2656	0.0021	0.0287	-0.1854	0.5208	0.7282	-0.1854	0.5208	0.7282	10.9764	4.9438	3.637	3.129	4.7539	2.2512	229503		3	ribosomal RNA adenine dimethylase domain containing 1	protein-coding	other	other
Gatm	1.2708	0.0002	0.0003	0.3514	0.1238	0.1489	0.9357	0.0022	0.0287	0.2991	0.2442	0.4873	0.2991	0.2442	0.4873	98.7869	36.7081	52.8437	38.5168	40.6948	73.1743	67092	1813P21Rik,AI314789,AT	2	glycine amidinotransferase (L-arginine:glycine amidinotransferase)	protein-coding	Cytoplasm	enzyme
Uhrf2	-0.1719	0.1627	0.1951	0.4357	0.0038	0.0059	-0.6175	0.0021	0.0287	-0.1581	0.326	0.5677	-0.1581	0.326	0.5677	35.7198	36.1417	21.2711	27.5596	26.4809	23.5706	109113	23165A22Rik,AI42627,AW214556,D1371B19Rik,Nirf	19	ubiquitin-like, containing PHD and RING finger domains 2	protein-coding	other	other
Sertad4	-0.7284	0.2973	0.3382	-3.8944	6.184e-05	0.0001	2.73	0.0021	0.0287	1.724	0.0397	0.1784	1.724	0.0397	0.1784	0.011	0.2724	0.5602	0.6914	3.6675	2.1423	214791	483344A9,C1318M11Rik	1	SERTA domain containing 4	protein-coding	other	other
Insm1	-0.7521	0.4399	0.4817	-5.1655	8.2967e-05	0.0002	3.9348	0.0022	0.0287	-1.8767	0.1673	0.3949	-1.8767	0.1673	0.3949	0	0.1743	0.0782	0.0997	0.0297	4.1303	53626	IA-1	2	insulinoma-associated 1	protein-coding	Nucleus	transcription regulator
Grk4	0.9588	0.0144	0.0211	2.6241	6.5719e-06	1.9759e-05	-1.413	0.0022	0.0288	-0.357	0.3148	0.5576	-0.357	0.3148	0.5576	0.2637	1.0881	1.2398	0.3905	2.4062	0.3997	14772	A8325H8Rik,GRK,Gprk2l,Gprk4	5	G protein-coupled receptor kinase 4	protein-coding	Plasma Membrane	kinase
Tmem131	-0.0161	0.7884	0.8121	0.4355	1.2835e-05	3.5471e-05	-0.4577	0.0022	0.0288	-0.1658	0.1804	0.4108	-0.1658	0.1804	0.4108	36.9588	33.2892	20.5838	27.2498	28.771	24.275	56030	261524E3Rik,CC28,D1Bwg491e,Neg,RW1,YR-23,mKIAA257	1	transmembrane protein 131	protein-coding	Extracellular Space	other
Afg3l1	0.957	1.0826e-09	1.3852e-08	0.6527	5.1384e-08	3.1573e-07	0.3148	0.0022	0.0289	0.1149	0.1823	0.4129	0.1149	0.1823	0.4129	66.3954	30.872	31.4233	29.1647	28.0157	37.8858	114896	1747G5Rik,31161K15Rik	8	AFG3-like AAA ATPase 1	protein-coding	other	other
Sst	1.5212	0.038	0.0512	-1.6741	0.0262	0.0353	3.8183	0.0022	0.0289	1.0473	0.3369	0.577	1.0473	0.3369	0.577	0	0	0.039	0.0723	0.2999	1.5355	20604	SOM,SRIF,SS,Smst	16	somatostatin	protein-coding	Extracellular Space	other
Tmem254b	-0.6289	0.3829	0.4246	2.8231	0.0091	0.0133	-2.7994	0.0022	0.0289	-1.3491	0.0419	0.1841	-1.3491	0.0419	0.1841	5.7358	12.5202	13.2962	3.4784	6.1157	2.5733	100039257	ENSMUSG21867,Gm9746	14	transmembrane protein 254b	protein-coding	other	other
Mki67	3.4439	1.5742e-12	1.4282e-10	5.6938	4.451e-12	2.6361e-10	-2.0878	0.0022	0.029	-1.3216	0.0139	0.0961	-1.3216	0.0139	0.0961	75.8121	6.4891	14.442	3.0964	24.2045	1.6404	17345	D6348A14Rik,Ki-67,Ki67	7	antigen identified by monoclonal antibody Ki 67	protein-coding	Nucleus	other
Adm	-6.623	4.3075e-10	7.009e-09	-3.1342	7.4277e-06	2.1979e-05	-2.8049	0.0022	0.029	0.564	0.2448	0.4879	0.564	0.2448	0.4879	0	11.003	12.7147	14.0399	64.5165	1.8234	11535	AM	7	adrenomedullin	protein-coding	Extracellular Space	other
Tab2	-0.5237	2.4147e-06	8.1235e-06	-0.2229	0.0035	0.0055	-0.3142	0.0022	0.029	-0.1071	0.2078	0.4431	-0.1071	0.2078	0.4431	53.3579	68.4426	52.1991	58.008	69.9277	55.2446	68652	1113N6Rik,A5378N3Rik,Map3k7ip2,mKIAA733	10	TGF-beta activated kinase 1/MAP3K7 binding protein 2	protein-coding	Cytoplasm	other
Gm5424	-1.1849	2.7396e-06	9.0656e-06	-0.3401	0.0406	0.053	-0.8478	0.0022	0.029	0.8824	0.0009	0.0188	0.8824	0.0009	0.0188	34.299	70.0938	122.169	119.322	186.408	39.8262	432466	EG432466	10	argininosuccinate synthase pseudogene	pseudo	other	other
Ppapdc1b	1.1305	1.9585e-05	5.2078e-05	0.2958	0.0387	0.0506	0.7772	0.0022	0.0291	0.3384	0.1343	0.3497	0.3384	0.1343	0.3497	27.5691	12.8059	26.0999	12.1326	28.9314	21.9056	71910	18119D5Rik,23122A4Rik,AW45471,Ppapdc1	8	phosphatidic acid phosphatase type 2 domain containing 1B	protein-coding	other	phosphatase
Bptf	-0.262	0.0004	0.0008	0.8413	9.2845e-09	7.8224e-08	-1.1417	0.0022	0.0291	-0.9818	0.0055	0.0562	-0.9818	0.0055	0.0562	14.1306	15.1721	4.3421	7.8695	11.9553	7.0235	207165	94393H17Rik,Falz	11	bromodomain PHD finger transcription factor	protein-coding	other	other
Mybl1	-1.5446	0.0004	0.0008	0.0676	0.8656	0.8831	-1.443	0.0022	0.0291	-2.2145	0.0002	0.0077	-2.2145	0.0002	0.0077	2.575	8.94	6.1291	1.8963	9.5244	4.0693	17864	A-myb,G1-419-6,repro9	1	myeloblastosis oncogene-like 1	protein-coding	Nucleus	transcription regulator
Dlx2	-4.1903	0.0045	0.0072	-7.9536	2.8193e-06	9.3874e-06	3.0433	0.0022	0.0291	-0.2977	0.775	0.8868	-0.2977	0.775	0.8868	0	1.8182	1.3138	1.0706	2.107	16.7318	13392	AW121999,Dlx-2,Tes-1	2	distal-less homeobox 2	protein-coding	Nucleus	transcription regulator
Spcs2	-0.0078	0.8863	0.9006	-0.4996	9.4593e-07	3.6049e-06	0.5131	0.0022	0.0291	0.0824	0.5466	0.7443	0.0824	0.5466	0.7443	104.583	94.7415	115.764	92.6629	107.238	134.815	66624	57346I15Rik,AA48713,mKIAA12	7	signal peptidase complex subunit 2 homolog (S. cerevisiae)	protein-coding	Cytoplasm	other
Rmrp	5.4714	2.673e-07	1.2085e-06	2.0809	0.0016	0.0026	3.4799	0.0022	0.0292	3.1277	0.0052	0.0546	3.1277	0.0052	0.0546	10.3929	1.1033	2.4246	4.4829	5.5789	11.2605	19782	11132O22Rik,Rmrpr	4	RNA component of mitochondrial RNAase P	ncRNA	Cytoplasm	other
Tbc1d2b	-0.9393	0.0007	0.0014	-0.0196	0.9305	0.9398	-0.9069	0.0022	0.0292	0.0375	0.8678	0.9375	0.0375	0.8678	0.9375	11.1327	19.1254	10.0006	17.2339	15.0978	10.7378	67016	18161M12Rik,AI48956,AV21536,AV23399,AW491493,mKIAA155	9	TBC1 domain family, member 2B	protein-coding	other	other
Vps13d	-1.3567	1.7533e-08	1.2355e-07	-0.6977	1.9195e-05	5.0384e-05	-0.6682	0.0022	0.0293	-0.6822	0.0019	0.0298	-0.6822	0.0019	0.0298	5.9645	13.5567	6.1485	7.8457	8.9579	8.5717	230895		4	vacuolar protein sorting 13 D (yeast)	protein-coding	other	other
Cpne1	0.6401	1.1705e-05	3.2769e-05	1.0468	9.9784e-08	5.4655e-07	-0.4264	0.0022	0.0293	-0.1557	0.1778	0.4077	-0.1557	0.1778	0.4077	78.2722	45.1456	27.395	35.544	43.7416	34.1204	266692	18128N16Rik,mKIAA418	2	copine I	protein-coding	other	other
Psmd1	0.353	4.7783e-05	0.0001	0.0372	0.5106	0.5491	0.3393	0.0022	0.0293	0.0561	0.534	0.7356	0.0561	0.534	0.7356	167.465	120.473	113.719	120.566	123.164	153.374	70247	24126J11Rik,P112,S1	1	proteasome (prosome, macropain) 26S subunit, non-ATPase, 1	protein-coding	Cytoplasm	other
Gucy1b2	1.5212	0.0067	0.0104	-0.331	0.4893	0.5279	2.6066	0.0022	0.0293	0.2314	0.7487	0.871	0.2314	0.7487	0.871	0	0	0	0	0.0106	0.2132	239134	B9325B3,GC-SB2	14	guanylate cyclase 1, soluble, beta 2	protein-coding	other	other
Il15	-0.7051	0.0721	0.0923	1.0033	0.0414	0.054	-1.3735	0.0022	0.0293	0.9966	0.0023	0.0329	0.9966	0.0023	0.0329	7.6118	17.025	10.7967	27.0614	11.0599	7.6379	16168	AI53618,IL-15	8	interleukin 15	protein-coding	Extracellular Space	cytokine
Cep170b	-0.0563	0.6079	0.6449	0.6487	0.0001	0.0003	-0.7187	0.0022	0.0293	-0.5391	0.0117	0.0883	-0.5391	0.0117	0.0883	14.6187	13.5831	7.3644	8.0147	21.0385	8.3383	217882	AI46684,AW555464,Kiaa284,mKIAA284	12	centrosomal protein 170B	protein-coding	other	other
Ncor2	-0.9597	1.7246e-07	8.3228e-07	-0.2795	0.0081	0.0119	-0.6998	0.0023	0.0294	-0.5783	0.0075	0.0669	-0.5783	0.0075	0.0669	18.9557	33.0557	26.4425	21.0697	41.959	20.5946	20602	N-CoR,SMRT,SMRTe	5	nuclear receptor co-repressor 2	protein-coding	Nucleus	transcription regulator
Fam167a	-2.6082	5.7078e-07	2.3056e-06	0.2174	0.5096	0.5481	-2.1826	0.0023	0.0294	-1.6982	0.0068	0.0631	-1.6982	0.0068	0.0631	0.2177	4.5374	5.127	2.0234	3.0847	1.3554	219148	A313D21	14	family with sequence similarity 167, member A	protein-coding	other	other
Lyn	-1.42	1.0886e-06	4.0414e-06	-0.7635	0.0004	0.0007	-0.6889	0.0023	0.0294	0.2377	0.2008	0.4347	0.2377	0.2008	0.4347	64.0764	154.962	142.849	180.517	100.996	100.426	17096	AA47514,Hck-2,p53Lyn,p56Lyn	4	Yamaguchi sarcoma viral (v-yes-1) oncogene homolog	protein-coding	Cytoplasm	kinase
Stx16	-0.6235	2.0861e-05	5.5128e-05	-0.1574	0.1156	0.1398	-0.4776	0.0023	0.0294	0.0341	0.7809	0.8904	0.0341	0.7809	0.8904	22.2117	30.6072	16.3725	26.945	24.1783	21.7219	228960	49341D3,54341K23Rik,6335A18Rik,AI64898,AW55365,Syn16	2	syntaxin 16	protein-coding	other	other
Nbeal1	-1.2054	4.8654e-05	0.0001	-0.4596	0.0449	0.0583	-0.7024	0.0023	0.0294	-0.4735	0.0198	0.1186	-0.4735	0.0198	0.1186	1.7461	4.174	0.8851	2.4572	3.7485	2.6936	269198	23176G13Rik,A535O19Rik,A5383I2Rik,AI662228,ALS2CR17	1	neurobeachin like 1	protein-coding	other	other
Polrmt	0.9418	9.8503e-05	0.0002	1.8515	9.019e-07	3.4625e-06	-0.8348	0.0023	0.0294	-0.4184	0.0621	0.2289	-0.4184	0.0621	0.2289	23.7442	11.2215	9.3641	6.6765	9.8403	6.7121	216151	11118N15Rik,4932416K13	10	polymerase (RNA) mitochondrial (DNA directed)	protein-coding	other	other
Zkscan3	-0.7009	0.0004	0.0009	-0.1089	0.4956	0.5343	-0.5784	0.0023	0.0294	-0.2144	0.1563	0.3807	-0.2144	0.1563	0.3807	11.913	19.4134	14.5571	13.4181	17.3892	13.0013	72739	281435N7Rik,AA48594,AI132359,Skz1,Zf47,Zfp-47,Zfp36,Zfp37,mszf35	13	zinc finger with KRAB and SCAN domains 3	protein-coding	Nucleus	transcription regulator
Myo1g	-0.9487	0.0017	0.003	0.0019	0.994	0.9948	-0.9498	0.0023	0.0294	-0.0081	0.9733	0.989	-0.0081	0.9733	0.989	27.9352	47.7503	34.8692	41.8729	28.0758	26.4797	246177	E432D17Rik	11	myosin IG	protein-coding	other	other
Pcdha7	1.5212	0.0452	0.06	-1.1585	0.1172	0.1416	3.4286	0.0023	0.0294	0.2314	0.8114	0.9089	0.2314	0.8114	0.9089	0	3.2192e-06	0.0446	0	0.0106	0.2714	12939	Cnr4,Crnr4	18	protocadherin alpha 7	protein-coding	Plasma Membrane	other
Ubtd2	0.1726	0.6576	0.6914	-1.1152	0.0037	0.0057	1.1623	0.0023	0.0294	0.2952	0.3842	0.6163	0.2952	0.3842	0.6163	5.2443	5.772	4.8881	5.2748	11.3279	13.5725	327900	493571L24,96354F2Rik,AI64572	11	ubiquitin domain containing 2	protein-coding	other	other
Shisa2	0.2205	0.7449	0.7723	-2.2678	0.0056	0.0085	2.9557	0.0023	0.0294	1.5967	0.0671	0.2386	1.5967	0.0671	0.2386	0	0.0703	0.1644	0.1081	0.3604	0.8444	219134	94359P22Rik,MAd2,Tmem46,mShisa,shisa	14	shisa family member 2	protein-coding	other	other
Sgk1	-3.4194	4.4534e-11	1.3175e-09	-4.1345	4.6564e-12	2.694e-10	0.7502	0.0023	0.0295	0.1026	0.6091	0.7872	0.1026	0.6091	0.7872	16.1419	161.534	242.337	173.877	478.301	268.518	20393	Sgk	10	serum/glucocorticoid regulated kinase 1	protein-coding	Cytoplasm	kinase
Rgcc	2.4117	1.1638e-05	3.2609e-05	0.8242	0.0215	0.0293	1.3305	0.0023	0.0295	0.162	0.674	0.8273	0.162	0.674	0.8273	2.0589	2.1022	6.3623	1.4346	5.3881	5.265	66214	1192H23Rik,Rgc-32,Rgc32	14	regulator of cell cycle	protein-coding	Cytoplasm	other
Frmd8	-0.68	5.1481e-08	3.0058e-07	-0.3823	1.8699e-05	4.9188e-05	-0.3036	0.0023	0.0296	-0.1608	0.0622	0.2289	-0.1608	0.0622	0.2289	42.0924	60.3	53.1536	48.0289	47.6101	48.7445	67457	124M23Rik,23135N23Rik,4931429L16Rik,AU1889	19	FERM domain containing 8	protein-coding	other	other
Pilra	1.4671	7.5866e-05	0.0002	3.2655	2.0541e-06	7.1066e-06	-1.5134	0.0023	0.0296	2.1892	3.6687e-06	0.0005	2.1892	3.6687e-06	0.0005	37.7302	12.6837	30.5036	49.5565	14.0278	5.2303	231805	AV21745,FDF3	5	paired immunoglobin-like type 2 receptor alpha	protein-coding	other	other
Lyz2	-3.0615	2.5804e-10	4.679e-09	-2.2004	1.1444e-08	9.2174e-08	-0.8348	0.0023	0.0297	-0.5712	0.0213	0.1239	-0.5712	0.0213	0.1239	2756.87	34759	12958.9	23070.7	19566.7	17908.8	17105	AI32628,Lys,Lysm,Lyzs,Lzm,Lzm-s1,Lzp	10	lysozyme 2	protein-coding	Extracellular Space	enzyme
Cyp1b1	-7.098	1.946e-10	3.809e-09	-3.9784	7.5824e-07	2.9952e-06	-2.4515	0.0023	0.0299	-0.0354	0.9371	0.9709	-0.0354	0.9371	0.9709	0	3.8165	6.1438	3.8732	7.9329	0.9861	13078	CP1B,P451b1	17	cytochrome P450, family 1, subfamily b, polypeptide 1	protein-coding	Cytoplasm	enzyme
Kdsr	0.121	0.2955	0.3364	0.6896	0.0001	0.0003	-0.5356	0.0023	0.0299	-0.4958	0.0037	0.0443	-0.4958	0.0037	0.0443	7.2018	6.4171	5.9407	3.548	8.6735	4.554	70750	63341P18Rik,94379B8Rik,Fvt1	1	3-ketodihydrosphingosine reductase	protein-coding	Plasma Membrane	enzyme
Kctd13	0.0918	0.4378	0.4798	-0.3938	0.0027	0.0044	0.4648	0.0023	0.0299	0.3925	0.007	0.0645	0.3925	0.007	0.0645	28.1847	24.8412	23.4407	26.7299	20.4303	34.334	233877	153N18Rik,AV25958,PDIP1alpha,Pdip1,Poldip1	7	potassium channel tetramerisation domain containing 13	protein-coding	other	other
Agpat5	1.6962	1.1721e-08	8.953e-08	1.1626	2.5681e-07	1.1981e-06	0.537	0.0023	0.03	0.2013	0.1802	0.4104	0.2013	0.1802	0.4104	63.2109	17.4648	19.652	16.592	21.0173	25.3108	52123	11113A5Rik,D8Ertd319e	8	1-acylglycerol-3-phosphate O-acyltransferase 5 (lysophosphatidic acid acyltransferase, epsilon)	protein-coding	Cytoplasm	enzyme
Rgs16	-7.3645	1.7137e-08	1.2135e-07	-5.207	1.0145e-06	3.8229e-06	-2.1741	0.0023	0.03	-0.7565	0.1381	0.3544	-0.7565	0.1381	0.3544	0.0717	62.6916	14.632	42.208	91.7331	14.8644	19734	Rgs14,Rgsr	1	regulator of G-protein signaling 16	protein-coding	Cytoplasm	other
Dtx3l	-1.8975	7.3313e-08	4.0626e-07	-1.249	6.5506e-06	1.9702e-05	-0.6598	0.0023	0.03	1.0967	2.3315e-05	0.0017	1.0967	2.3315e-05	0.0017	8.5917	29.457	6.2003	58.1648	8.8659	19.0401	209200	AU422,BC23741	16	deltex 3-like (Drosophila)	protein-coding	other	other
Klhdc3	1.087	1.0311e-06	3.853e-06	0.5435	0.0004	0.0007	0.5563	0.0023	0.0301	0.2171	0.1622	0.3882	0.2171	0.1622	0.3882	111.811	46.8008	45.5442	45.918	41.0723	68.7102	71765	1311D16Rik,Peas	17	kelch domain containing 3	protein-coding	Cytoplasm	other
Tcea3	-1.6376	0.0002	0.0004	-0.0341	0.9156	0.927	-1.3661	0.0023	0.0301	-0.7711	0.0403	0.18	-0.7711	0.0403	0.18	0.1371	4.1447	6.8515	1.6399	15.2825	2.0178	21401	S-II,SII-K1	4	transcription elongation factor A (SII), 3	protein-coding	Nucleus	transcription regulator
Samd8	-1.4623	9.7059e-10	1.2742e-08	-1.8712	5.2407e-11	1.4481e-09	0.4199	0.0024	0.0302	-0.7623	2.0769e-05	0.0015	-0.7623	2.0769e-05	0.0015	10.9044	26.7201	14.4864	13.9221	15.6012	35.4011	67630	11153F4Rik,171P7Rik,SMSr	14	sterile alpha motif domain containing 8	protein-coding	Cytoplasm	other
Impact	-1.9755	5.2224e-09	4.7078e-08	-1.5154	1.0454e-07	5.6911e-07	-0.4713	0.0024	0.0302	-0.1621	0.2036	0.4381	-0.1621	0.2036	0.4381	9.8529	37.2008	20.7842	28.4188	44.9436	26.8734	16210	E4316J11Rik	18	impact, RWD domain protein	protein-coding	other	other
Herc1	-0.7122	6.9518e-07	2.7281e-06	-0.0203	0.7911	0.8159	-0.7087	0.0024	0.0302	-0.8006	0.001	0.0199	-0.8006	0.001	0.0199	8.571	12.5407	4.139	6.6993	6.7235	7.7313	235439	281449H11Rik,B23218H7,D1315N3Rik,tbl	9	hect (homologous to the E6-AP (UBE3A) carboxyl terminus) domain and RCC1 (CHC1)-like domain (RLD) 1	protein-coding	other	other
AI661453	-3.354	1.2716e-06	4.6291e-06	-1.2307	0.0059	0.0089	-1.9051	0.0024	0.0302	0.7535	0.0965	0.2921	0.7535	0.0965	0.2921	0	0.5702	0.9055	0.537	3.6705	0.1373	224833		17	expressed sequence AI661453	protein-coding	other	other
Oas3	-0.6986	0.0553	0.0724	-1.7916	7.2189e-05	0.0002	1.1076	0.0024	0.0302	3.7116	1.6102e-08	1.232e-05	3.7116	1.6102e-08	1.232e-05	6.7805	11.3299	2.1853	130.567	2.3753	23.1674	246727	Oasl1	5	2'-5' oligoadenylate synthetase 3	protein-coding	other	other
Ccl7	0.6209	0.0695	0.0893	4.968	9.5275e-08	5.2633e-07	-3.4709	0.0024	0.0302	1.5263	0.0101	0.0802	1.5263	0.0101	0.0802	19.0409	17.0766	17.7447	48.1563	123.52	1.6934	20306	MCP-3,Scya7,fic,marc,mcp3	11	chemokine (C-C motif) ligand 7	protein-coding	Extracellular Space	cytokine
Prr5l	-3.8092	4.915e-09	4.4946e-08	-4.3738	9.3917e-10	1.2493e-08	0.5691	0.0024	0.0304	-0.1366	0.3934	0.6248	-0.1366	0.3934	0.6248	0.4911	15.5639	11.1634	11.9241	12.6375	22.7134	72446	261E1Rik,4833411O4Rik,Protor-2,Protor2	2	proline rich 5 like	protein-coding	Cytoplasm	other
Arap1	-2.0344	8.0833e-09	6.6742e-08	-1.4776	2.7288e-07	1.2599e-06	-0.5759	0.0024	0.0304	-0.0345	0.8206	0.9138	-0.0345	0.8206	0.9138	29.6156	114.921	73.6635	111.961	57.6986	82.4351	69710	2412L19Rik,Centd2,mKIAA782	7	ArfGAP with RhoGAP domain, ankyrin repeat and PH domain 1	protein-coding	Cytoplasm	other
Cd74	3.1279	9.5554e-08	5.0568e-07	5.134	5.2895e-08	3.2301e-07	-1.6376	0.0024	0.0304	1.6037	0.0001	0.0056	1.6037	0.0001	0.0056	181.927	19.9759	10.9559	49.0757	11.816	7.4146	16149	CLIP,DHLAG,HLADG,Ia-GAMMA,Ii	18	CD74 antigen (invariant polypeptide of major histocompatibility complex, class II antigen-associated)	protein-coding	Plasma Membrane	transmembrane receptor
Nadk2	0.6633	1.2943e-06	4.7033e-06	1.0522	1.7086e-08	1.2766e-07	-0.3825	0.0024	0.0304	-0.7191	1.6412e-05	0.0013	-0.7191	1.6412e-05	0.0013	30.7291	17.0895	11.8539	8.3715	10.3891	13.0835	68646	MNADK,Nadkd1	15	NAD kinase 2, mitochondrial	protein-coding	Cytoplasm	kinase
Arl6ip1	-0.4805	1.4497e-06	5.2057e-06	-0.8322	3.8358e-09	3.7862e-08	0.3595	0.0024	0.0304	0.2551	0.0187	0.1147	0.2551	0.0187	0.1147	216.205	276.55	289.996	334.29	239.636	354.381	54208	AIP-6,AL22945,ARMER,AU42858,Aip-1,Arl6ip,C85138,mKIAA69	7	ADP-ribosylation factor-like 6 interacting protein 1	protein-coding	Cytoplasm	other
Naaa	2.059	3.8669e-06	1.2255e-05	3.5984	2.1697e-07	1.0381e-06	-1.2083	0.0024	0.0304	0.219	0.412	0.6406	0.219	0.412	0.6406	30.0748	7.3212	12.1463	6.3094	5.285	3.5434	67111	22123K21Rik,383414F9Rik,Asahl	5	N-acylethanolamine acid amidase	protein-coding	Cytoplasm	enzyme
Zfp185	-1.8361	0.0005	0.0011	-0.1436	0.7157	0.7468	-1.935	0.0024	0.0304	-1.5772	0.0082	0.0708	-1.5772	0.0082	0.0708	0	0.3185	0.8015	0.0595	0.8499	0.0779	22673	P1,Znf185	X	zinc finger protein 185	protein-coding	Nucleus	other
Tmem171	-0.9277	0.2122	0.2487	2.0049	0.0166	0.023	-3.0319	0.0024	0.0304	2.5818	0.0004	0.0119	2.5818	0.0004	0.0119	0.1552	3.1765	4.3649	12.6267	5.5571	0.4736	380863	Gm95	13	transmembrane protein 171	protein-coding	other	other
Arhgap11a	2.339	6.6541e-12	3.503e-10	2.9128	1.4642e-12	1.2613e-10	-0.5572	0.0024	0.0305	-0.1691	0.2492	0.4926	-0.1691	0.2492	0.4926	77.8319	14.0567	11.4234	10.4559	14.021	9.5564	228482	65341L14Rik,mKIAA13	2	Rho GTPase activating protein 11A	protein-coding	other	other
Atp13a2	-0.9699	2.5294e-07	1.1537e-06	-0.5528	6.5586e-05	0.0002	-0.4277	0.0024	0.0305	-0.1069	0.3542	0.5919	-0.1069	0.3542	0.5919	97.574	173.189	113.065	163.001	74.2317	133.455	74772	11112E6Rik,AA589443	4	ATPase type 13A2	protein-coding	Cytoplasm	transporter
Fam168b	-0.314	0.0002	0.0004	-0.013	0.8273	0.8486	-0.3218	0.0024	0.0305	-0.6079	1.1359e-05	0.001	-0.6079	1.1359e-05	0.001	95.2671	109.69	52.0466	68.3852	74.7077	88.8468	214469	mKIAA442	1	family with sequence similarity 168, member B	protein-coding	other	other
Nop14	1.6483	6.2025e-11	1.6542e-09	2.2836	4.5671e-12	2.6656e-10	-0.6212	0.0024	0.0306	-0.2939	0.085	0.2714	-0.2939	0.085	0.2714	95.6449	27.3493	21.1425	19.3437	29.0875	17.8704	75416	26133H7Rik,Nol14	5	NOP14 nucleolar protein	protein-coding	Nucleus	other
Macf1	-1.9292	2.1135e-11	7.9927e-10	-0.4516	0.0001	0.0002	-1.535	0.0024	0.0307	-1.2753	0.0077	0.068	-1.2753	0.0077	0.068	13.3647	40.1119	19.7129	21.9538	45.1093	15.3101	11426	ABP62,Acf7,Aclp7,MACF,R74989,mKIAA465	4	microtubule-actin crosslinking factor 1	protein-coding	Cytoplasm	enzyme
Anln	3.7559	3.4709e-11	1.1116e-09	4.8919	2.1449e-11	7.5939e-10	-0.8817	0.0025	0.0308	-0.3363	0.1402	0.3573	-0.3363	0.1402	0.3573	40.2278	3.13	9.1617	1.7338	11.5572	1.8793	68743	11137A17Rik,2937I21Rik,C7811,Scraps	9	anillin, actin binding protein	protein-coding	Cytoplasm	other
Prpf38a	1.5494	1.6959e-07	8.1989e-07	0.9225	7.2225e-06	2.1458e-05	0.607	0.0025	0.0308	1.2039	5.0173e-06	0.0006	1.2039	5.0173e-06	0.0006	94.1919	29.2875	23.2247	55.8735	37.0313	44.9109	230596	2412M2Rik	4	PRP38 pre-mRNA processing factor 38 (yeast) domain containing A	protein-coding	other	other
Ndufb11	0.7417	5.7155e-07	2.3081e-06	0.1198	0.1161	0.1404	0.641	0.0024	0.0308	0.168	0.3409	0.58	0.168	0.3409	0.58	230.943	123.893	173.291	119.658	158.261	189.293	104130	D5Bwg566e,D5Bwg577e,NP15.6,Np15	X	NADH dehydrogenase (ubiquinone) 1 beta subcomplex, 11	protein-coding	Cytoplasm	enzyme
Cabin1	0.1784	0.0214	0.0302	0.8061	1.3056e-07	6.8143e-07	-0.6477	0.0024	0.0308	-0.5424	0.0072	0.0658	-0.5424	0.0072	0.0658	22.3594	17.6896	11.3801	11.0294	14.4785	11.3475	104248	A337M2Rik,Cain,Ppp3in	10	calcineurin binding protein 1	protein-coding	Nucleus	other
Gbas	-0.2701	0.0243	0.034	-0.7052	1.8374e-05	4.8451e-05	0.4473	0.0024	0.0308	0.0426	0.7253	0.8563	0.0426	0.7253	0.8563	43.1885	46.2163	40.0487	40.0612	45.9207	62.8617	14467	AV693,Nipsnap2	5	glioblastoma amplified sequence	protein-coding	Plasma Membrane	other
Serpina3m	1.5212	0.1058	0.1313	-1.994	0.043	0.056	4.1137	0.0025	0.0308	1.6476	0.1733	0.4026	1.6476	0.1733	0.4026	0	0	0.0619	0.0548	0.0297	2.0525	20717	3e46,AI1954,MMCM7,MMSPi2.4,Spi-2l,Spi-2rs1,Spi2-rs1,Spi2.4,spi2	12	serine (or cysteine) peptidase inhibitor, clade A, member 3M	protein-coding	Extracellular Space	other
Bin2	0.1875	0.181	0.2147	0.8941	3.6822e-05	9.0085e-05	-0.7217	0.0025	0.0308	-0.2099	0.2777	0.5206	-0.2099	0.2777	0.5206	104.439	82.1796	95.0698	63.1986	51.7164	50.9723	668218		15	bridging integrator 2	protein-coding	other	other
Sfrp4	-2.8111	2.5361e-06	8.4654e-06	-0.8275	0.0268	0.0359	-1.8148	0.0025	0.0309	-0.2873	0.5317	0.7344	-0.2873	0.5317	0.7344	0	1.1798	4.3137	0.5577	11.6563	0.3763	20379		13	secreted frizzled-related protein 4	protein-coding	Plasma Membrane	transmembrane receptor
Rps29	0.2499	0.0002	0.0004	-0.1235	0.0182	0.0252	0.3781	0.0025	0.0309	0.0099	0.9222	0.9648	0.0099	0.9222	0.9648	2197.58	1701.52	2633.09	1746.44	1826.49	2241.87	20090		12	ribosomal protein S29	protein-coding	Cytoplasm	other
Cc2d1a	-0.0874	0.588	0.6259	0.798	0.0008	0.0014	-0.8487	0.0025	0.0309	-0.3103	0.1648	0.3913	-0.3103	0.1648	0.3913	24.3459	22.9935	18.7711	15.9844	19.7614	13.2335	212139	BC16188,Freud-1,Tape	8	coiled-coil and C2 domain containing 1A	protein-coding	other	other
Ccdc80	-5.004	4.4421e-11	1.3175e-09	-1.7699	2.1709e-05	5.6205e-05	-2.794	0.0025	0.031	-0.016	0.9723	0.9886	-0.016	0.9723	0.9886	0.1157	15.124	24.1465	14.8236	300.091	2.5631	67896	2611E17Rik,DRO1,Ssg1,Urb	16	coiled-coil domain containing 80	protein-coding	Nucleus	other
Yap1	-7.9879	1.5757e-10	3.2293e-09	-5.2744	8.4901e-08	4.7555e-07	-2.3703	0.0025	0.031	-0.6242	0.187	0.4186	-0.6242	0.187	0.4186	0.0059	11.8288	10.5981	7.7281	36.6137	2.6112	22601	AI32527,Yap,Yap65,Yki,Yorkie	9	yes-associated protein 1	protein-coding	Nucleus	transcription regulator
Clec7a	-3.4178	3.1989e-10	5.5769e-09	-2.77	3.6096e-09	3.6049e-08	-0.6696	0.0025	0.031	0.5312	0.0099	0.079	0.5312	0.0099	0.079	73.5989	714.864	247.985	1094.8	298.776	481.447	56644	BGR,Clecsf12,beta-GR	6	C-type lectin domain family 7, member a	protein-coding	Plasma Membrane	transmembrane receptor
Prrx1	-7.4837	7.3569e-10	1.0359e-08	-5.0305	3.067e-07	1.3878e-06	-2.0486	0.0025	0.031	-0.3469	0.3962	0.6268	-0.3469	0.3962	0.6268	0.0035	7.3778	4.0525	5.4143	22.7691	2.0695	18933	A2324N7Rik,AA755424,AI385634,AI843499,K-2,Pmx,Pmx1,Prx1,mHox	1	paired related homeobox 1	protein-coding	Nucleus	transcription regulator
Arhgef40	-4.2997	2.2212e-08	1.4965e-07	-3.59	1.8111e-07	8.9028e-07	-0.7181	0.0025	0.031	-0.9142	0.0005	0.0122	-0.9142	0.0005	0.0122	0.2887	14.071	12.6623	6.4201	25.5026	8.8117	268739	E13112L23Rik,Gm669,Solo	14	Rho guanine nucleotide exchange factor (GEF) 40	protein-coding	other	other
Gm4070	-3.3524	2.6035e-07	1.1834e-06	-2.3455	1.1304e-05	3.1717e-05	-1.0262	0.0025	0.031	1.0192	0.0017	0.0279	1.0192	0.0017	0.0279	1.6642	18.4866	4.7895	36.2993	5.3542	9.2406	100042856	VLIG-1	7	predicted gene 4070	protein-coding	other	other
Nup210	5.3903	1.2392e-06	4.5307e-06	2.7104	3.129e-06	1.0285e-05	2.152	0.0025	0.031	0.2563	0.7065	0.8467	0.2563	0.7065	0.8467	26.2233	0.9395	1.5703	0.7919	1.2789	4.6764	54563	9831L1,AI83681,Pom21,gp19,gp21	6	nucleoporin 210	protein-coding	Nucleus	transporter
Frem1	-2.7236	0.0004	0.0008	0.3529	0.5321	0.5707	-3.3471	0.0025	0.031	-2.6719	0.009	0.0753	-2.6719	0.009	0.0753	0	0.1985	0.4173	0.0413	0.6591	0.0472	329872	BC37594,D439N9,D638K6,crf11,eye<m2Jus>,eyes2,heb,qbrick	4	Fras1 related extracellular matrix protein 1	protein-coding	other	other
Tmem33	-0.4983	0.0005	0.001	-0.9576	1.0831e-06	4.0527e-06	0.4703	0.0025	0.031	0.271	0.0487	0.2004	0.271	0.0487	0.2004	24.7255	31.1775	25.0351	33.7926	27.6764	43.7081	67878	1116G2Rik,1619D15Rik,24189A21Rik,2752H22Rik,54346L4Rik,AA388285,AI314185,AI426615,db83	5	transmembrane protein 33	protein-coding	Cytoplasm	other
Il6ra	-0.3139	0.1216	0.1494	0.5761	0.0158	0.0221	-0.8818	0.0025	0.031	-1.0152	0.001	0.0198	-1.0152	0.001	0.0198	30.2354	33.802	9.0183	13.8433	10.1014	18.8836	16194	CD126,IL-6R,Il6r	3	interleukin 6 receptor, alpha	protein-coding	Plasma Membrane	transmembrane receptor
Rai1	-0.1007	0.2281	0.2657	0.7741	3.1789e-06	1.0423e-05	-0.852	0.0025	0.031	-0.9879	0.0009	0.0192	-0.9879	0.0009	0.0192	8.3261	8.1124	4.7069	3.75	9.5178	4.6154	19377	Gt1	11	retinoic acid induced 1	protein-coding	Cytoplasm	other
Uck1	0.0623	0.4147	0.4568	0.5215	2.8887e-05	7.2517e-05	-0.454	0.0025	0.031	-0.0674	0.5659	0.7592	-0.0674	0.5659	0.7592	40.32	34.3377	29.2601	26.9156	24.8018	25.2039	22245	URK1,Umpk	2	uridine-cytidine kinase 1	protein-coding	Cytoplasm	kinase
Itm2b	-4.696	1.1307e-16	3.6429e-13	-4.1839	4.5364e-16	1.0199e-12	-0.5273	0.0025	0.0311	-0.1263	0.3761	0.6101	-0.1263	0.3761	0.6101	149.909	3665.55	2878.76	4231.96	1975.93	2687.58	16432	AI2564,Bri,Bri2,Bricd2b,D14Sel6,E25BMM,imBRI2	14	integral membrane protein 2B	protein-coding	Plasma Membrane	other
Uimc1	1.0528	2.4999e-05	6.5006e-05	1.9529	3.5767e-07	1.5833e-06	-0.8287	0.0025	0.0311	-0.0876	0.6622	0.821	-0.0876	0.6622	0.821	32.0882	14.2775	10.2326	10.8092	16.7407	8.6906	20184	94316E8Rik,D3318D1Rik,D6332M2Rik,RIP11,Rxrip11	13	ubiquitin interaction motif containing 1	protein-coding	Nucleus	other
Tti1	0.7082	0.0001	0.0003	1.3494	7.9363e-07	3.1098e-06	-0.6083	0.0025	0.0311	0.081	0.5937	0.7769	0.081	0.5937	0.7769	26.2535	14.3922	10.714	12.4919	11.2757	9.7154	75425	26136D13Rik,AI449463	2	TELO2 interacting protein 1	protein-coding	Cytoplasm	other
Aox1	-1.293	0.0088	0.0134	0.6989	0.1314	0.1572	-1.7311	0.0025	0.0311	-0.8823	0.058	0.22	-0.8823	0.058	0.22	0.0577	1.2413	1.315	0.5018	2.3221	0.3731	11761	AI196512,AI255253,Ao,Aox-1,Aox-2,Aox2,Moro,Ro	1	aldehyde oxidase 1	protein-coding	Cytoplasm	enzyme
Fhl3	0.3831	0.099	0.1235	1.6277	8.1325e-05	0.0002	-1.1174	0.0025	0.0311	0.6527	0.0183	0.1133	0.6527	0.0183	0.1133	38.8804	27.0361	28.4123	35.6071	29.5766	14.1045	14201	SLIM2	4	four and a half LIM domains 3	protein-coding	Plasma Membrane	other
Gars	2.1362	1.0097e-10	2.3608e-09	1.6774	1.0157e-09	1.3368e-08	0.4637	0.0025	0.0313	0.1344	0.2939	0.5366	0.1344	0.2939	0.5366	285.489	59.9791	81.2782	58.561	88.6805	83.1254	353172	GENA22,Gena21,Nmf249,Sgrp23	6	glycyl-tRNA synthetase	protein-coding	other	other
Aqp3	4.5672	8.5079e-08	4.5868e-07	6.413	1.9684e-09	2.2521e-08	-2.3874	0.0025	0.0313	-2.2793	0.0034	0.0418	-2.2793	0.0034	0.0418	2.1612	0.4031	0	0.0536	0	0.071	11828	AQP-2	4	aquaporin 3	protein-coding	Plasma Membrane	transporter
Rab24	0.9467	5.365e-07	2.1833e-06	1.4155	1.4763e-08	1.133e-07	-0.462	0.0025	0.0313	-0.2667	0.0444	0.1902	-0.2667	0.0444	0.1902	77.4486	36.3999	37.0865	24.6896	43.8201	26.3369	19336	65346O7Rik	13	RAB24, member RAS oncogene family	protein-coding	other	other
Brpf3	-0.7837	0.0002	0.0004	0.2033	0.241	0.2755	-0.8896	0.0025	0.0313	-0.1763	0.4136	0.6423	-0.1763	0.4136	0.6423	2.7929	5.4286	2.8481	4.0323	5.7	3.0702	268936	AI413466,AW4934,mKIAA1286	17	bromodomain and PHD finger containing, 3	protein-coding	other	other
B230209E15Rik	1.5212	0.0337	0.0457	-1.0076	0.1408	0.1674	3.3033	0.0025	0.0313	0.5916	0.5325	0.7351	0.5916	0.5325	0.7351	0	0	0.0114	0.0244	0	0.5771	319752		7	RIKEN cDNA B230209E15 gene	ncRNA	other	other
Wdfy2	-0.3323	0.0674	0.0868	0.4916	0.0212	0.029	-0.7729	0.0025	0.0313	0.162	0.3919	0.6232	0.162	0.3919	0.6232	21.8957	25.7347	3.7348	24.1515	8.4139	15.9937	268752	583485M8,B1324L21Rik,ProF,ZFYVE22	14	WD repeat and FYVE domain containing 2	protein-coding	other	other
Slc35a4	0.7693	4.042e-08	2.4589e-07	0.4473	8.3098e-06	2.4255e-05	0.3264	0.0026	0.0314	0.1488	0.1094	0.3121	0.1488	0.1094	0.3121	117.204	62.7747	67.2967	61.7227	57.6533	77.8157	67843	2613J16Rik	18	solute carrier family 35, member A4	protein-coding	other	transporter
Tbc1d10b	-0.7141	1.6058e-07	7.827e-07	-0.412	3.9966e-05	9.6946e-05	-0.3075	0.0026	0.0314	0.0296	0.7177	0.8532	0.0296	0.7177	0.8532	34.4788	50.4888	45.9864	45.8605	31.1564	40.6393	68449	1113P22Rik,C87963	7	TBC1 domain family, member 10b	protein-coding	Plasma Membrane	enzyme
Me3	-3.4351	3.6767e-06	1.1721e-05	-1.4519	0.0048	0.0074	-1.8237	0.0026	0.0314	-1.3427	0.0146	0.099	-1.3427	0.0146	0.099	0	0.6647	2.047	0.1855	2.1721	0.276	109264	172C8Rik,B2327H15Rik	7	malic enzyme 3, NADP(+)-dependent, mitochondrial	protein-coding	other	other
Arl4d	1.1888	0.0092	0.0139	-0.4054	0.247	0.2818	1.2315	0.0026	0.0314	0.2916	0.4235	0.6509	0.2916	0.4235	0.6509	2.1571	3.6112	3.6373	2.5325	16.6037	8.8003	80981	11136H21Rik,ARL6,AW456149,Arf4l,Arfl4,Arl5	11	ADP-ribosylation factor-like 4D	protein-coding	Nucleus	enzyme
Mtmr1	1.0523	2.6319e-08	1.7179e-07	0.6413	1.5737e-06	5.6161e-06	0.403	0.0026	0.0315	0.0914	0.4153	0.6438	0.0914	0.4153	0.6438	23.986	10.4005	7.4945	9.0127	8.7705	13.6836	53332	AW4921	X	myotubularin related protein 1	protein-coding	Cytoplasm	phosphatase
Cntrl	1.6996	8.1086e-08	4.404e-07	3.8695	4.6269e-09	4.4155e-08	-1.9375	0.0026	0.0315	-0.8902	0.0543	0.2125	-0.8902	0.0543	0.2125	24.1245	6.6137	3.0812	3.6862	5.3184	1.9393	26920	672467O9Rik,AA968343,Cep1,Cep11,IB3/5,Ma2a8,b2b1468Clo	2	centriolin	protein-coding	Nucleus	transcription regulator
Mmp13	-8.0699	1.5501e-05	4.2116e-05	-6.2888	0.0002	0.0004	-1.7223	0.0026	0.0315	0.7502	0.0839	0.2693	0.7502	0.0839	0.2693	0.0439	53.5853	14.6142	82.6674	48.4405	20.2071	17386	Clg,MMP-13,Mmp1	9	matrix metallopeptidase 13	protein-coding	Extracellular Space	peptidase
Sh3d21	0.8454	0.0677	0.0871	2.3536	0.0001	0.0003	-1.6702	0.0026	0.0315	0.7417	0.0892	0.2787	0.7417	0.0892	0.2787	0.0929	0.582	0.3936	0.5707	1.3681	0.1659	66938	1729G1Rik,AU19788	4	SH3 domain containing 21	protein-coding	Cytoplasm	other
Gm11127	4.828	4.7263e-09	4.3786e-08	2.9688	8.808e-07	3.3977e-06	2.5075	0.0026	0.0316	3.3607	0.0002	0.008	3.3607	0.0002	0.008	0.2043	0	0.0179	0.2161	0.1104	0.222	100529082	ENSMUSG79492	17	predicted gene 11127	protein-coding	other	other
Upf2	0.8889	1.2468e-06	4.5491e-06	1.7063	4.9945e-09	4.6832e-08	-0.7892	0.0026	0.0316	-0.3154	0.1355	0.351	-0.3154	0.1355	0.351	28.2335	13.7152	5.1714	9.7086	10.0967	8.0489	326622		2	UPF2 regulator of nonsense transcripts homolog (yeast)	protein-coding	other	other
Nrn1l	2.2307	0.0191	0.0272	-0.7176	0.403	0.4418	3.6102	0.0026	0.0316	1.4156	0.1823	0.4129	1.4156	0.1823	0.4129	0.0639	0	0.1902	0.0963	0.4938	2.8881	234700	Cpg15-2,G6349C14Rik	8	neuritin 1-like	protein-coding	other	other
Ppp3r2	0.9975	0.127	0.1555	-1.512	0.0306	0.0407	3.1275	0.0026	0.0316	0.1624	0.8569	0.9327	0.1624	0.8569	0.9327	0	0.0172	0.0078	0.0252	0	0.5597	19059	CaNB2,CnB2	4	protein phosphatase 3, regulatory subunit B, alpha isoform (calcineurin B, type II)	protein-coding	Cytoplasm	phosphatase
Kbtbd2	-0.0077	0.9295	0.9385	-0.3754	0.0007	0.0012	0.3832	0.0026	0.0316	-0.0172	0.8694	0.9379	-0.0172	0.8694	0.9379	26.2979	23.5146	16.5837	19.4702	30.5821	30.2721	210973	BC22962,Bklhd1,mKIAA1489	6	kelch repeat and BTB (POZ) domain containing 2	protein-coding	other	other
Dchs1	-0.0037	0.9973	0.9976	-2.8688	0.0042	0.0065	2.5438	0.0026	0.0316	0.1853	0.8227	0.9149	0.1853	0.8227	0.9149	0.5294	1.0662	0.9557	0.8899	1.0813	7.2606	233651	31141P15Rik,C1333F22Rik,CDH25,FIB1,Gm165,PCDH16	7	dachsous 1 (Drosophila)	protein-coding	other	other
Med27	1.3403	0.0007	0.0013	0.168	0.4529	0.4924	1.0445	0.0026	0.0317	0.309	0.317	0.5598	0.309	0.317	0.5598	31.3476	13.3753	15.158	12.4487	19.9209	28.7196	68975	1515J3Rik,23142P7Rik,AA68245,Crsp8,D2Ertd434e	2	mediator complex subunit 27	protein-coding	other	other
Mad2l2	0.4979	0.2343	0.2724	-0.8712	0.0165	0.023	1.2152	0.0026	0.0317	0.787	0.0351	0.1664	0.787	0.0351	0.1664	14.5174	12.8519	19.152	16.7018	14.7273	31.5003	71890	23133C13Rik,G1-453-4,MAD2B,REV7,repro22	4	MAD2 mitotic arrest deficient-like 2	protein-coding	Nucleus	enzyme
B3galt2	0.3952	0.5521	0.5917	-2.068	0.0082	0.0121	2.8188	0.0026	0.0317	-1.1442	0.1945	0.4267	-1.1442	0.1945	0.4267	0.0043	0.0666	0.0609	0.0384	0.0304	0.6176	26878		1	UDP-Gal:betaGlcNAc beta 1,3-galactosyltransferase, polypeptide 2	protein-coding	Cytoplasm	enzyme
Ndufb3	1.3884	9.2423e-10	1.2325e-08	0.8154	1.0592e-07	5.7544e-07	0.5821	0.0026	0.0318	0.44	0.0147	0.0994	0.44	0.0147	0.0994	357.962	123.123	144.722	139.456	165.014	180.483	66495	2733I16Rik,AI41545	1	NADH dehydrogenase (ubiquinone) 1 beta subcomplex 3	protein-coding	Cytoplasm	enzyme
Trim3	-1.6209	6.3701e-09	5.514e-08	-1.1872	2.3159e-07	1.0985e-06	-0.4249	0.0026	0.0318	-0.2893	0.0222	0.1269	-0.2893	0.0222	0.1269	6.1863	20.4432	14.5038	13.9482	23.5691	15.2843	55992	BERP1,HAC1,Rnf22	7	tripartite motif-containing 3	protein-coding	Cytoplasm	enzyme
Gdpd1	0.4664	0.0001	0.0002	0.0312	0.6868	0.7192	0.4437	0.0026	0.0318	0.0902	0.4637	0.6839	0.0902	0.4637	0.6839	41.2639	26.6433	17.3531	23.8574	19.8811	35.7427	66569	2612H15Rik	11	glycerophosphodiester phosphodiesterase domain containing 1	protein-coding	other	enzyme
Tnfrsf13c	0.2276	0.8239	0.8439	-3.8108	0.0021	0.0034	3.9067	0.0026	0.0318	-0.6925	0.5829	0.771	-0.6925	0.5829	0.771	0.0122	0.1583	0.0593	0.1694	0	4.9035	72049	216P15Rik,BAFF-R,Baffr,Bcmd,Bcmd-1,Bcmd1,Lvis22	15	tumor necrosis factor receptor superfamily, member 13c	protein-coding	Plasma Membrane	transmembrane receptor
Tbl1xr1	-2.0407	1.7925e-10	3.5649e-09	-2.3709	2.8977e-11	9.5263e-10	0.3404	0.0026	0.032	-0.1497	0.1276	0.3406	-0.1497	0.1276	0.3406	3.4189	13.6562	10.6281	10.4316	9.9881	17.1373	81004	83499H2Rik,A6376E3Rik,AW539987,C21,C2389I12Rik,DC42,Ira1,TBLR1	3	transducin (beta)-like 1X-linked receptor 1	protein-coding	Nucleus	transcription regulator
Mtap	1.9016	5.344e-08	3.1e-07	2.6749	4.6565e-09	4.4359e-08	-0.7356	0.0027	0.032	-0.1962	0.3088	0.5521	-0.1962	0.3088	0.5521	119.529	29.1947	31.4197	21.1047	42.6932	18.145	66902	1319I21Rik,MSAP	4	methylthioadenosine phosphorylase	protein-coding	Nucleus	enzyme
Epg5	-0.4991	0.0015	0.0026	0.0259	0.8398	0.8597	-0.5096	0.0026	0.032	-0.2269	0.109	0.3116	-0.2269	0.109	0.3116	6.1784	7.8844	3.0755	5.5844	4.0045	5.5643	100502841	4732475F16,543411K18Rik,AI661957,AW456499,mKIAA1632	18	ectopic P-granules autophagy protein 5 homolog (C. elegans)	protein-coding	other	other
Elavl2	-1.652	0.1255	0.1538	-6.2742	1.225e-05	3.4075e-05	3.8666	0.0027	0.032	-2.0238	0.1611	0.387	-2.0238	0.1611	0.387	0	0.2723	0.1052	0.1518	0.0715	4.8093	15569	Hub,mel-N1	4	ELAV (embryonic lethal, abnormal vision, Drosophila)-like 2 (Hu antigen B)	protein-coding	Cytoplasm	other
Kpna6	0.0701	0.2397	0.2779	0.3645	4.4082e-05	0.0001	-0.302	0.0026	0.032	-0.0738	0.3709	0.6062	-0.0738	0.3709	0.6062	49.8723	42.7338	27.2492	36.7968	33.1174	34.7415	16650	IPOA7,Kpna5,NPI-2	4	karyopherin (importin) alpha 6	protein-coding	Nucleus	transporter
Pdrg1	0.0875	0.5743	0.6129	0.8829	0.0002	0.0005	-0.7655	0.0026	0.032	0.2461	0.21	0.4459	0.2461	0.21	0.4459	72.5037	60.3396	58.2871	59.4426	72.7435	36.7304	68559	1114D19Rik,AU2945,AV6589,Pdrg	2	p53 and DNA damage regulated 1	protein-coding	Cytoplasm	other
Pcdhb14	0.1832	0.8586	0.876	-3.2165	0.006	0.0091	2.8575	0.0027	0.032	1.0016	0.258	0.5017	1.0016	0.258	0.5017	0.0217	0.2211	0.2637	0.2284	0.5797	2.7163	93885	2216M7Rik,Pcdhb17,PcdhbN	18	protocadherin beta 14	protein-coding	other	other
Eya3	0.204	0.1489	0.1799	0.785	0.0001	0.0002	-0.5911	0.0027	0.0321	-0.0585	0.7089	0.8478	-0.0585	0.7089	0.8478	37.1052	28.8285	13.9516	24.3167	15.2028	19.5079	14050	AI844637	4	eyes absent 3 homolog (Drosophila)	protein-coding	Nucleus	phosphatase
Git2	-1.1106	4.0284e-08	2.4525e-07	-0.6707	8.326e-06	2.4293e-05	-0.4523	0.0027	0.0322	-0.2975	0.0278	0.1462	-0.2975	0.0278	0.1462	15.4126	29.5613	22.5345	21.2145	21.6068	21.7171	26431	1536H7Rik,58342E16Rik,64351B2Rik,96356M3Rik,B2314M5Rik,CAT2,mKIAA148	5	G protein-coupled receptor kinase-interactor 2	protein-coding	Nucleus	other
AF529169	-7.3948	4.7005e-07	1.9491e-06	-5.7914	1.09e-05	3.0719e-05	-1.407	0.0027	0.0322	-1.7813	0.001	0.02	-1.7813	0.001	0.02	0.0086	10.9504	2.289	2.4014	4.0677	4.9217	209743	DD1,Kiaa124	9	cDNA sequence AF529169	protein-coding	other	other
Rfc1	0.6226	9.5938e-05	0.0002	1.4224	5.9703e-08	3.5674e-07	-0.8051	0.0027	0.0322	-0.4261	0.0623	0.229	-0.4261	0.0623	0.229	41.866	24.3844	14.7819	16.3633	20.0673	14.1079	19687	14kDa,Alp145,RFC14,Recc1	5	replication factor C (activator 1) 1	protein-coding	Nucleus	transcription regulator
Cbln4	0.9975	0.066	0.0851	-0.8259	0.1227	0.1477	2.4574	0.0027	0.0322	-0.3905	0.583	0.7711	-0.3905	0.583	0.7711	0	0.0177	0	0	0	0.3138	228942	AI848962	2	cerebellin 4 precursor protein	protein-coding	other	other
Lmo7	-1.8775	0.0073	0.0112	-0.0918	0.8763	0.8927	-1.6404	0.0027	0.0323	-0.2658	0.5266	0.7324	-0.2658	0.5266	0.7324	0.0068	0.3724	0.5252	0.1946	2.2437	0.1115	380928	C78582,FBXO2,Gm914,mKIAA858	14	LIM domain only 7	protein-coding	other	other
Arhgap23	-1.0248	1.1049e-06	4.0944e-06	-0.4835	0.0014	0.0023	-0.5177	0.0027	0.0324	-0.1331	0.3278	0.5694	-0.1331	0.3278	0.5694	4.3597	8.8771	6.4678	6.6335	29.2682	6.3172	58996	A3341B18Rik	11	Rho GTPase activating protein 23	protein-coding	Cytoplasm	other
Mycbp2	-0.4506	0.0005	0.001	0.545	0.0002	0.0004	-1.019	0.0027	0.0324	-0.6064	0.0412	0.1821	-0.6064	0.0412	0.1821	10.6512	13.0559	3.9408	8.5072	9.9141	6.5428	105689	AU23734,AW17953,AW546647,C1361D1Rik,Pam,Phr1,R75243	14	MYC binding protein 2	protein-coding	Nucleus	enzyme
Ap3s2	0.1504	0.0266	0.0368	-0.1662	0.0137	0.0193	0.3282	0.0027	0.0325	0.0198	0.8252	0.9165	0.0198	0.8252	0.9165	21.1008	16.9528	13.945	14.5583	12.7362	20.9695	11778	[s]3B	7	adaptor-related protein complex 3, sigma 2 subunit	protein-coding	Cytoplasm	transporter
Ppfibp1	0.3001	0.111	0.1373	1.0428	0.0001	0.0002	-0.7485	0.0027	0.0325	0.1604	0.4242	0.6517	0.1604	0.4242	0.6517	58.5195	42.7418	24.0911	43.1231	74.2239	26.4239	67533	463249B19Rik,AW214454,AW261454	6	PTPRF interacting protein, binding protein 1 (liprin beta 1)	protein-coding	Plasma Membrane	other
Clec2l	2.2974	0.0261	0.0362	-0.2091	0.8211	0.843	2.9826	0.0027	0.0326	1.8735	0.0413	0.1824	1.8735	0.0413	0.1824	0.1061	0.2204	0.9352	0.2799	0.6348	1.9388	665180	AI41454,AW122724,Gm164	6	C-type lectin domain family 2, member L	protein-coding	other	other
Upf1	0.6169	5.0206e-08	2.941e-07	1.3781	1.2551e-11	5.158e-10	-0.7874	0.0027	0.0328	-0.5455	0.0215	0.1251	-0.5455	0.0215	0.1251	61.7885	36.2284	20.2396	23.483	22.5824	21.2461	19704	B4322H16Rik,NORF1,PNORF-1,Rent1,Upflp	8	UPF1 regulator of nonsense transcripts homolog (yeast)	protein-coding	Nucleus	enzyme
Cdk5rap3	-0.6479	3.4225e-06	1.1011e-05	-0.9871	2.6556e-08	1.826e-07	0.3406	0.0028	0.0328	-0.0769	0.4244	0.6518	-0.0769	0.4244	0.6518	21.938	32.0949	41.3149	25.1905	42.3349	39.965	80280	1817E24Rik,BC2318,C53,C81486,HSF-27,IC53,LZAP,MST16	11	CDK5 regulatory subunit associated protein 3	protein-coding	Nucleus	other
Dpp6	2.8774	0.0191	0.0272	-1.3031	0.1301	0.1558	3.488	0.0027	0.0328	0.9479	0.4011	0.6307	0.9479	0.4011	0.6307	0.7462	0.4302	0.6108	0.4595	0.0876	6.2424	13483	B9311P16Rik,D5Buc3,D5Buc4,D5Buc5,DPP VI,Dpp-6,Gm1377,In(5)6H-p,Peplb,Rw	5	dipeptidylpeptidase 6	protein-coding	Plasma Membrane	other
Exoc1	-0.2097	0.0279	0.0386	0.2341	0.0195	0.0268	-0.4458	0.0028	0.0328	-0.1738	0.1603	0.386	-0.1738	0.1603	0.386	27.6488	28.5318	16.8362	21.6343	21.5539	20.8597	69940	28147P21Rik,A7311E5Rik,SEC3,Sec3l1,Sec3p	5	exocyst complex component 1	protein-coding	Cytoplasm	transporter
Cnih2	0.6555	0.6247	0.6612	-3.5463	0.0087	0.0127	3.5048	0.0027	0.0328	1.3317	0.2335	0.4751	1.3317	0.2335	0.4751	0.2134	1.0412	2.7174	1.6123	4.638	17.2374	12794	CNIH-2,Cnil	19	cornichon homolog 2 (Drosophila)	protein-coding	Extracellular Space	other
Enox1	-0.8419	0.422	0.4641	-4.0174	0.0011	0.0018	2.6794	0.0028	0.0329	-0.5757	0.5158	0.7239	-0.5757	0.5158	0.7239	0.0181	0.4038	0.5116	0.15	0.311	3.4265	239188	B2327J8,D235D2Rik	14	ecto-NOX disulfide-thiol exchanger 1	protein-coding	other	other
Zc3h18	1.1489	1.6971e-09	1.9796e-08	1.9405	1.2535e-11	5.158e-10	-0.8114	0.0028	0.033	-0.645	0.0104	0.0819	-0.645	0.0104	0.0819	75.8237	31.0432	21.4335	18.2101	28.2928	17.632	76014	1191B23Rik,583416A7Rik,Nhn1	8	zinc finger CCCH-type containing 18	protein-coding	Nucleus	other
Nrep	-6.6714	0.0151	0.0219	-10.6743	0.0002	0.0005	3.8664	0.0028	0.0331	0.6146	0.6145	0.7907	0.6146	0.6145	0.7907	0	7.2012	17.311	9.3924	87.7407	142.733	27528	AI32576,DH4S114,Harp,P311,PTZ17,SEZ17	18	neuronal regeneration related protein	protein-coding	Cytoplasm	other
Opcml	-2.8967	0.0205	0.0291	-6.6938	1.025e-05	2.9106e-05	3.1224	0.0028	0.0331	1.1994	0.2262	0.4661	1.1994	0.2262	0.4661	0	0.3662	0.3356	0.4704	0.2948	4.0294	330908	2975O15Rik,3732419F12,AI844366,B9323M13Rik,C2327C17,Gm181,Obcam	9	opioid binding protein/cell adhesion molecule-like	protein-coding	other	other
Prkcz	0.548	0.5755	0.6141	-2.9526	0.0037	0.0057	2.8789	0.0028	0.0331	-0.1964	0.8392	0.9245	-0.1964	0.8392	0.9245	0.0679	0.4749	0.3471	0.3245	0.749	4.7431	18762	AI987,C8388,Pkcz,R74924,aPKCzeta,nPKC-zeta,zetaPKC	4	protein kinase C, zeta	protein-coding	Cytoplasm	kinase
Plekhm2	-1.5058	6.6702e-08	3.74e-07	-0.8853	1.6887e-05	4.4964e-05	-0.6349	0.0028	0.0332	-0.5684	0.0057	0.0573	-0.5684	0.0057	0.0573	25.9386	65.5	41.3163	41.1758	44.0224	42.8877	69582	23134J19Rik,AI854247,mKIAA842	4	pleckstrin homology domain containing, family M (with RUN domain) member 2	protein-coding	Extracellular Space	other
Gjb3	2.5103	3.2324e-05	8.1808e-05	0.6954	0.093	0.1142	1.6882	0.0028	0.0332	0.6295	0.2032	0.4376	0.6295	0.2032	0.4376	0.1957	0.2903	0.0248	0.3434	1.166	0.8776	14620	Cnx31,Cx31,D4Wsu144e,Gjb-3	4	gap junction protein, beta 3	protein-coding	Plasma Membrane	transporter
Tmem125	1.1296	0.0166	0.0239	-0.4471	0.2931	0.3303	2.1872	0.0028	0.0332	-0.1856	0.7674	0.8818	-0.1856	0.7674	0.8818	0	0.0276	0.0126	0.0135	0.011	0.2706	230678	63353A5Rik,AV223516	4	transmembrane protein 125	protein-coding	other	other
Tcof1	1.7736	1.9563e-08	1.3479e-07	3.067	3.8695e-10	6.3154e-09	-1.2723	0.0028	0.0333	-0.2833	0.3799	0.6128	-0.2833	0.3799	0.6128	86.6884	23.0578	17.6815	18.4823	18.6379	9.932	21453	AA48847,AW2912,treacle	18	Treacher Collins Franceschetti syndrome 1, homolog	protein-coding	Nucleus	transporter
Mbnl1	-1.9821	1.1238e-07	5.8131e-07	-1.2897	1.0066e-05	2.862e-05	-0.7132	0.0028	0.0333	-0.5151	0.0188	0.1151	-0.5151	0.0188	0.1151	35.0328	138.384	84.4177	92.9872	93.7094	88.4617	56758	Mbnl,mKIAA428	3	muscleblind-like 1 (Drosophila)	protein-coding	Nucleus	other
Osbpl8	-1.5209	4.5949e-07	1.9107e-06	-0.943	5.3397e-05	0.0001	-0.5816	0.0028	0.0333	-0.3888	0.0274	0.1445	-0.3888	0.0274	0.1445	50.297	128.831	55.4258	101.598	68.1182	93.0958	237542	AA536976,AA536995,C7329P18Rik,D3325H14Rik,ORP-8	10	oxysterol binding protein-like 8	protein-coding	other	other
Appl2	-1.524	1.2412e-05	3.4586e-05	-0.8198	0.0029	0.0046	-0.687	0.0028	0.0333	-0.5843	0.0075	0.0667	-0.5843	0.0075	0.0667	11.4179	31.305	20.7445	17.4665	27.1887	19.9757	216190	Dip3b	10	adaptor protein, phosphotyrosine interaction, PH domain and leucine zipper containing 2	protein-coding	other	other
Vgf	-7.7436	3.7475e-05	9.3162e-05	-5.3508	0.0009	0.0016	-2.5099	0.0028	0.0333	-3.9801	0.0002	0.008	-3.9801	0.0002	0.008	0.3111	220.978	71.7247	34.0471	25.7586	50.8419	381677	Gm152	5	VGF nerve growth factor inducible	protein-coding	other	other
Isca1	0.021	0.7331	0.7613	-0.4493	6.822e-06	2.0434e-05	0.4855	0.0028	0.0333	0.2552	0.0738	0.252	0.2552	0.0738	0.252	57.9987	50.8813	52.8811	51.6539	63.1784	70.1602	69046	1811A6Rik,Hbld2	13	iron-sulfur cluster assembly 1 homolog (S. cerevisiae)	protein-coding	other	other
Rtn4ip1	0.8306	6.6752e-06	1.9991e-05	0.2906	0.0077	0.0113	0.4997	0.0028	0.0334	0.2424	0.1035	0.3032	0.2424	0.1035	0.3032	12.1424	7.0586	5.7974	6.3365	5.7427	9.9499	170728	D1Ertd69e,NIMP	10	reticulon 4 interacting protein 1	protein-coding	other	other
Cilp2	-1.0568	0.1994	0.2347	0.9766	0.2329	0.2669	-2.0295	0.0028	0.0334	-1.5626	0.0127	0.0915	-1.5626	0.0127	0.0915	0.0344	0.4683	0.7862	0.101	0.6773	0.125	68709	11131K21Rik,AA473,CLIP-2	8	cartilage intermediate layer protein 2	protein-coding	Extracellular Space	other
Arrdc2	-0.0433	0.8688	0.8851	1.2006	0.0026	0.0042	-1.0319	0.0028	0.0334	-0.3657	0.1675	0.3951	-0.3657	0.1675	0.3951	9.9987	10.9979	4.0967	6.4345	8.0322	5.9096	70807	4632416I5Rik,Ilad1	8	arrestin domain containing 2	protein-coding	other	other
Pllp	-0.6271	0.5825	0.6208	-4.7788	0.0005	0.001	3.5739	0.0029	0.0337	-0.3186	0.7895	0.8955	-0.3186	0.7895	0.8955	0.0247	0.4382	0.7082	0.5208	0.1062	7.7025	67801	611I6Rik,AV12,Plapi,Tm4sf11	8	plasma membrane proteolipid	protein-coding	Plasma Membrane	transporter
Gabra3	-0.3663	0.7612	0.7877	-5.3187	0.0004	0.0008	4.6642	0.0029	0.0337	-1.234	0.4468	0.6698	-1.234	0.4468	0.6698	0	0.0932	0.1936	0.0943	0.0386	4.334	14396	Gabra-3	X	gamma-aminobutyric acid (GABA) A receptor, subunit alpha 3	protein-coding	Plasma Membrane	ion channel
Irf5	-0.0421	0.8136	0.8346	0.7576	0.0013	0.0022	-0.8168	0.0029	0.0337	0.2641	0.2417	0.4848	0.2641	0.2417	0.4848	185.601	171.743	101.486	203.232	74.6011	103.017	27056	AW491843,mirf5	6	interferon regulatory factor 5	protein-coding	Nucleus	transcription regulator
Gpbp1l1	-0.7161	0.0001	0.0003	-0.0139	0.9187	0.9297	-0.701	0.0029	0.0338	-0.4035	0.0477	0.198	-0.4035	0.0477	0.198	19.1312	28.122	16.748	18.6463	22.5186	17.4464	77110	53344M15Rik,BC2292	4	GC-rich promoter binding protein 1-like 1	protein-coding	other	other
Clk3	-0.36	0.0006	0.0011	0.0376	0.6447	0.6793	-0.4042	0.0029	0.0338	-0.2486	0.0377	0.1732	-0.2486	0.0377	0.1732	28.0394	32.1576	28.9478	22.7656	30.6613	24.2411	102414	AI256811	9	CDC-like kinase 3	protein-coding	Nucleus	kinase
Tgif2	0.8772	0.0157	0.0227	2.4871	1.2479e-05	3.4623e-05	-1.3538	0.0029	0.0338	-0.3879	0.2598	0.5036	-0.3879	0.2598	0.5036	1.9749	2.6203	3.175	1.2112	5.2042	1.0639	228839	492151K24,573599O9Rik,C8753,C8126	2	TGFB-induced factor homeobox 2	protein-coding	other	other
Htr3a	0.8681	0.2381	0.2763	-1.8234	0.0247	0.0334	3.2529	0.0029	0.0338	-0.2352	0.8073	0.9069	-0.2352	0.8073	0.9069	0	0.0366	0.0647	0.0243	0	1.0845	15561	5-HT3	9	5-hydroxytryptamine (serotonin) receptor 3A	protein-coding	Plasma Membrane	ion channel
Myt1l	-1.1354	0.2415	0.2798	-5.7524	1.799e-05	4.7555e-05	3.9386	0.0029	0.0338	-1.4024	0.3185	0.5609	-1.4024	0.3185	0.5609	0	0.0995	0.0803	0.1232	0.0029	2.1827	17933	2946C6Rik,2993J19Rik,C6334G21Rik,Nztf1,Pmng1,Png-1,mKIAA116	12	myelin transcription factor 1-like	protein-coding	Nucleus	transcription regulator
Il19	-0.1357	0.8073	0.8289	1.7217	0.0082	0.0121	-2.586	0.0029	0.0338	-0.7716	0.2658	0.509	-0.7716	0.2658	0.509	0.0228	0.4978	0.0421	0.2288	0.0204	0.0242	329244		1	interleukin 19	protein-coding	other	other
Evc	-5.7426	7.7511e-12	3.8777e-10	-4.3435	3.8488e-10	6.2944e-09	-1.0717	0.0029	0.0339	-0.5346	0.0711	0.2468	-0.5346	0.0711	0.2468	0	2.2496	2.12	1.0221	4.6796	1.196	59056		5	Ellis van Creveld gene syndrome	protein-coding	Cytoplasm	other
Necab1	1.5212	0.0054	0.0086	-0.2041	0.6569	0.6907	2.4347	0.0029	0.0339	0.3296	0.6372	0.8052	0.3296	0.6372	0.8052	0	0	0.0051	0.0062	0.0043	0.1044	69352	173H21Rik,Efcbp1,STIP-1	4	N-terminal EF-hand calcium binding protein 1	protein-coding	Cytoplasm	other
Capsl	-1.1939	0.0064	0.0101	0.7974	0.0457	0.0591	-2.7986	0.0029	0.0339	-2.1207	0.0139	0.0961	-2.1207	0.0139	0.0961	0	0.8225	2.8687	0.2352	0.5198	0.141	75568	1728N11Rik,AW12525	15	calcyphosine-like	protein-coding	other	other
Tbx20	-0.5525	0.0946	0.1185	6.917	1.4258e-09	1.752e-08	-7.2708	0.0029	0.0339	1.7526	0.0668	0.238	1.7526	0.0668	0.238	0.9162	2.5234	0.68	9.5369	24.0702	0.0132	57246	9431M6Rik,AL22859,Tbx12	9	T-box 20	protein-coding	Nucleus	transcription regulator
Arf4	-0.6	2.9097e-07	1.3002e-06	-0.9985	1.0417e-09	1.3654e-08	0.4278	0.0029	0.034	0.1227	0.3073	0.5503	0.1227	0.3073	0.5503	144.391	195.715	200.357	206.531	280.831	260.625	11843	AA4783	14	ADP-ribosylation factor 4	protein-coding	Cytoplasm	enzyme
Pax6	-4.9343	1.5903e-09	1.8699e-08	-2.775	1.4244e-06	5.1656e-06	-1.8011	0.0029	0.0341	-1.6115	0.0052	0.0546	-1.6115	0.0052	0.0546	0	2.4443	3.1551	0.6808	2.7398	0.8624	18508	1538E17Rik,AEY11,Dey,Gsfaey11,Pax-6,Sey	2	paired box 6	protein-coding	Nucleus	transcription regulator
Fam120b	-0.5786	6.1759e-05	0.0001	-0.1723	0.1024	0.1249	-0.3953	0.0029	0.0341	-0.0126	0.9038	0.956	-0.0126	0.9038	0.956	9.5093	13.4501	10.8781	11.1302	11.8437	10.3584	67544	4932442K8Rik,AW49283,AW413338,CCPG,Pgcc1,mKIAA1838	17	family with sequence similarity 120, member B	protein-coding	other	other
Armc8	-0.383	0.0002	0.0005	-0.7174	3.6369e-07	1.6038e-06	0.3344	0.0029	0.0341	0.1233	0.1986	0.4323	0.1233	0.1986	0.4323	12.4941	15.3465	9.4624	13.8137	13.9605	19.6902	74125	1215K23Rik,Gid5,HSPC56	9	armadillo repeat containing 8	protein-coding	other	other
Mybbp1a	1.9759	6.0263e-14	1.7986e-11	2.5584	4.0739e-15	3.8604e-12	-0.6124	0.003	0.0342	-0.5394	0.0066	0.0622	-0.5394	0.0066	0.0622	341.24	80.5749	61.6923	53.6958	62.5892	53.4982	18432	AL2447,AU1992,P16,p16MBP,p67MBP	11	MYB binding protein (P160) 1a	protein-coding	Nucleus	transcription regulator
Ina	6.724	6.3805e-07	2.5348e-06	2.4178	0.0005	0.001	3.5305	0.003	0.0342	-2.1818	0.1057	0.3068	-2.1818	0.1057	0.3068	21.2332	0.479	0.4529	0.2541	0.1445	7.3679	226180	AV2842,NF-66,NF66	19	internexin neuronal intermediate filament protein, alpha	protein-coding	other	other
Las1l	0.4643	2.6876e-05	6.9461e-05	1.2597	2.5095e-09	2.7223e-08	-0.81	0.003	0.0342	-0.7451	0.0048	0.0515	-0.7451	0.0048	0.0515	58.8009	38.1446	15.5765	21.3696	27.7435	21.9792	76130	1813A6Rik,583482G23Rik	X	LAS1-like (S. cerevisiae)	protein-coding	other	other
Gigyf1	0.4674	0.0108	0.0162	1.4689	4.8416e-06	1.514e-05	-0.9591	0.0029	0.0342	-0.7602	0.0105	0.0822	-0.7602	0.0105	0.0822	19.0398	12.3774	5.3131	6.3618	8.8482	6.6561	57330	Perq1,mKIAA411	5	GRB10 interacting GYF protein 1	protein-coding	Extracellular Space	other
Shisa7	0.5805	0.6744	0.7067	-5.0779	0.0014	0.0024	5.4626	0.0029	0.0342	0.2266	0.9027	0.956	0.2266	0.9027	0.956	0.0039	0.0472	0.2411	0.2003	0.0138	3.2574	232813		7	shisa family member 7	protein-coding	other	other
Tgs1	-0.006	0.9248	0.9345	0.3448	0.0002	0.0004	-0.3574	0.003	0.0342	-0.0058	0.9516	0.9794	-0.0058	0.9516	0.9794	23.5977	21.0868	11.972	17.743	11.9122	16.3111	116940	D4Ertd8e,Ncoa6ip,Pimt	4	trimethylguanosine synthase homolog (S. cerevisiae)	protein-coding	other	other
St6galnac5	0.0687	0.8997	0.9126	-2.0106	0.0031	0.0049	2.4471	0.003	0.0343	-1.5493	0.0541	0.212	-1.5493	0.0541	0.212	0	0.099	0.269	0.0126	0.1395	0.8648	26938	AI85194,Siat7e	3	ST6 (alpha-N-acetyl-neuraminyl-2,3-beta-galactosyl-1,3)-N-acetylgalactosaminide alpha-2,6-sialyltransferase 5	protein-coding	Cytoplasm	enzyme
Arrb2	-0.1664	0.2387	0.2769	0.4789	0.0047	0.0072	-0.6631	0.003	0.0344	0.2006	0.2751	0.5185	0.2006	0.2751	0.5185	168.464	166.409	187.073	188.823	140.011	110.886	216869	AI32691,AW122872	11	arrestin, beta 2	protein-coding	other	other
Sntg1	0.258	0.7779	0.8027	-3.4906	0.0022	0.0036	4.0219	0.003	0.0344	0.6826	0.5831	0.7711	0.6826	0.5831	0.7711	0	0.0276	0.0773	0.0612	0.0553	0.8642	71096	4933426D16Rik,G1SYN,SYN4	1	syntrophin, gamma 1	protein-coding	Nucleus	other
Lrat	0.6721	0.3514	0.393	-1.9956	0.0152	0.0212	3.1781	0.003	0.0345	-0.3545	0.7098	0.8485	-0.3545	0.7098	0.8485	0	0.0239	0.0293	0.0141	0	0.4402	79235	131A18Rik,AI449251	3	lecithin-retinol acyltransferase (phosphatidylcholine-retinol-O-acyltransferase)	protein-coding	Cytoplasm	enzyme
Arid1b	-1.0094	1.6592e-09	1.9439e-08	-0.4738	5.9347e-06	1.81e-05	-0.5556	0.003	0.0346	-0.6941	0.0006	0.0146	-0.6941	0.0006	0.0146	7.3005	12.9318	6.0729	7.2302	10.1372	8.8686	239985	83481M12,933189K18Rik,AI836955,Ardi1b,B23217J3Rik,mKIAA1235	17	AT rich interactive domain 1B (SWI-like)	protein-coding	other	other
Ltbp2	-5.2599	2.4321e-07	1.1184e-06	-2.9832	0.0001	0.0003	-2.211	0.003	0.0346	-0.6646	0.1926	0.4245	-0.6646	0.1926	0.4245	0.1379	16.6805	10.2738	10.851	66.6942	3.8449	16997	AW28642	12	latent transforming growth factor beta binding protein 2	protein-coding	Extracellular Space	other
Hic1	-2.7672	0.0004	0.0007	0.0584	0.919	0.9299	-2.4583	0.003	0.0346	0.6399	0.2544	0.4986	0.6399	0.2544	0.4986	0.0099	1.0787	0.7227	1.2551	9.6124	0.1975	15248	AA48311,HIC-1	11	hypermethylated in cancer 1	protein-coding	Nucleus	transcription regulator
Akap7	-0.6086	0.0013	0.0023	-1.1785	1.5042e-06	5.4064e-06	0.5216	0.003	0.0346	-0.0641	0.6793	0.8302	-0.0641	0.6793	0.8302	3.1964	6.7177	4.4955	4.7684	6.6324	9.578	432442	64341D8,AI662165,AKAP15,Akap18,BB17514	10	A kinase (PRKA) anchor protein 7	protein-coding	other	other
Bod1l	-0.1758	0.0845	0.1067	1.3102	1.6035e-07	8.0368e-07	-1.4873	0.003	0.0347	-1.3472	0.0048	0.0516	-1.3472	0.0048	0.0516	10.0618	10.2208	3.5613	4.5469	9.1186	3.7129	665775	A2354D4Rik,AI853319,FAM44A,mKIAA1327	5	biorientation of chromosomes in cell division 1-like	protein-coding	other	other
Fgd4	-0.8179	0.0224	0.0315	0.772	0.0726	0.0907	-1.4395	0.003	0.0348	-0.4343	0.2235	0.4627	-0.4343	0.2235	0.4627	11.0965	18.9546	4.3867	11.2932	7.8679	8.4081	224014	9323J2Rik,93329B17Rik,Frabp,ZFYVE6	16	FYVE, RhoGEF and PH domain containing 4	protein-coding	other	other
Golga1	0.3065	0.053	0.0696	1.2117	1.5005e-05	4.0557e-05	-0.825	0.003	0.0348	-0.463	0.0476	0.1978	-0.463	0.0476	0.1978	9.0778	7.0737	3.4233	4.1671	6.1979	4.1659	76899	711G9Rik,221418B3Rik,AW17649,Golgi97,golgin-97	2	golgi autoantigen, golgin subfamily a, 1	protein-coding	Cytoplasm	other
Fmnl1	-0.0974	0.59	0.6278	0.6311	0.0047	0.0072	-0.7474	0.003	0.0348	-0.0914	0.6538	0.8157	-0.0914	0.6538	0.8157	83.031	80.8598	94.8802	70.3138	47.0234	50.0952	57778	83453N1Rik,AI553564,Fmnl,Fnrl,Frls	11	formin-like 1	protein-coding	Cytoplasm	other
Slc6a19	-2.1857	0.0009	0.0017	-0.2513	0.619	0.6551	-1.8578	0.003	0.0349	0.7591	0.1093	0.3121	0.7591	0.1093	0.3121	0.007	0.7804	0.5081	0.6973	0.3584	0.2001	74338	463241C8Rik,B<>AT1	13	solute carrier family 6 (neurotransmitter transporter), member 19	protein-coding	Plasma Membrane	transporter
Sfr1	0.6121	3.6852e-05	9.1839e-05	0.2222	0.0325	0.0431	0.394	0.0031	0.035	-0.0701	0.5259	0.7318	-0.0701	0.5259	0.7318	158.325	92.3456	117.884	76.9349	135.023	121.342	67788	633577E15Rik,Meir5	19	SWI5 dependent recombination repair 1	protein-coding	Nucleus	other
Man2b1	-2.7874	4.4551e-13	6.8017e-11	-2.366	3.0119e-12	2.0655e-10	-0.4747	0.0031	0.0352	-0.5671	0.0009	0.0181	-0.5671	0.0009	0.0181	79.413	522.828	327.966	372.908	281.426	385.716	17159	AW17687,LAMAN	8	mannosidase 2, alpha B1	protein-coding	Cytoplasm	enzyme
Ice1	0.5323	7.3616e-06	2.1712e-05	1.2332	2.3087e-09	2.5543e-08	-0.7211	0.0031	0.0352	-0.6948	0.0038	0.0445	-0.6948	0.0038	0.0445	23.8427	14.8356	5.6102	8.3453	11.8996	8.9724	218333	C77245,mKIAA947	13	interactor of little elongation complex ELL subunit 1	protein-coding	other	other
Scfd2	0.6941	4.1277e-05	0.0001	0.167	0.0978	0.1195	0.4843	0.0031	0.0352	-0.0123	0.931	0.9693	-0.0123	0.931	0.9693	9.3593	5.9869	4.7726	4.5047	4.4236	8.4367	212986	E4313M2Rik,STXBP1L1	5	Sec1 family domain containing 2	protein-coding	other	other
Fam20b	-0.1404	0.0132	0.0194	-0.4122	2.1587e-06	7.4327e-06	0.28	0.0031	0.0352	0.3834	0.0003	0.0089	0.3834	0.0003	0.0089	34.9413	34.3277	26.4848	39.7958	33.8201	41.2807	215015	C5343G21Rik,mKIAA475	1	family with sequence similarity 20, member B	protein-coding	other	other
Tm7sf2	-1.0213	0.098	0.1224	-2.5432	0.0003	0.0005	1.3964	0.0031	0.0352	-0.0701	0.8759	0.9405	-0.0701	0.8759	0.9405	3.5105	12.6201	16.0215	8.9814	10.6396	35.2336	73166	31141O18Rik,ANG1,C14SR,Dhcr14	19	transmembrane 7 superfamily member 2	protein-coding	Cytoplasm	enzyme
Arhgap12	-0.5771	3.6913e-06	1.1761e-05	-0.2481	0.0046	0.007	-0.3385	0.0031	0.0353	-0.3006	0.0065	0.0614	-0.3006	0.0065	0.0614	18.8487	25.006	16.014	17.2458	15.7619	19.8163	75415	28111M8Rik	18	Rho GTPase activating protein 12	protein-coding	Cytoplasm	other
Asb7	-0.3483	0.0081	0.0123	-0.7973	5.482e-06	1.6892e-05	0.4304	0.0031	0.0353	0.1563	0.214	0.4507	0.1563	0.214	0.4507	5.7276	7.4475	5.9272	6.5539	6.123	9.8643	117589	AI44939,Asb-7,D355C23Rik	7	ankyrin repeat and SOCS box-containing 7	protein-coding	other	other
Trappc9	-2.1201	2.9433e-09	3.0104e-08	-2.4911	4.2779e-10	6.8433e-09	0.3854	0.0031	0.0355	0.1981	0.0833	0.2684	0.1981	0.0833	0.2684	6.5388	27.7234	23.3967	27.2584	24.2694	35.61	76510	18144A24Rik,295P22Rik,463248O18Rik,Ibp,Nibp,TRS13,mKIAA1882	15	trafficking protein particle complex 9	protein-coding	Plasma Membrane	other
Kcnq4	-3.5402	3.0567e-07	1.3565e-06	-0.5718	0.1155	0.1397	-2.8599	0.0031	0.0355	-2.9711	0.0024	0.0337	-2.9711	0.0024	0.0337	0	1.2141	0.9086	0.2447	0.9879	0.2583	60613		4	potassium voltage-gated channel, subfamily Q, member 4	protein-coding	Plasma Membrane	ion channel
Clstn3	3.1358	0.0122	0.0181	-1.4089	0.1132	0.1371	3.8105	0.0031	0.0355	-0.2031	0.8801	0.943	-0.2031	0.8801	0.943	0.6373	0.3926	0.6261	0.2518	0.4135	6.3805	232370	CSTN3,Cs3,Cst-3,mKIAA726	6	calsyntenin 3	protein-coding	other	other
Nek9	-1.2024	1.8672e-09	2.1393e-08	-0.8591	7.503e-08	4.2921e-07	-0.3572	0.0031	0.0357	0.0968	0.3335	0.5737	0.0968	0.3335	0.5737	38.7681	79.8968	40.8251	82.4634	45.4583	63.8499	217718	C1321H8Rik	12	NIMA (never in mitosis gene a)-related expressed kinase 9	protein-coding	other	other
Cep68	0.4852	0.0002	0.0003	0.9513	5.6257e-07	2.316e-06	-0.4567	0.0032	0.0358	-0.144	0.2452	0.4883	-0.144	0.2452	0.4883	11.8207	7.8534	6.3396	5.6164	6.8894	5.8835	216543	63463E1Rik,AI481761,BC27174,Kiaa582	11	centrosomal protein 68	protein-coding	other	other
H2afy2	-0.6975	0.4416	0.4834	-3.024	0.0012	0.0021	1.9879	0.0032	0.0359	-0.124	0.8541	0.9326	-0.124	0.8541	0.9326	1.1583	5.752	6.4676	3.6216	11.0093	25.0303	404634	macroH2A2	10	H2A histone family, member Y2	protein-coding	other	other
Setdb1	1.2514	5.8321e-10	8.7395e-09	1.5868	5.2388e-11	1.4481e-09	-0.3456	0.0032	0.0361	-0.2637	0.0154	0.1016	-0.2637	0.0154	0.1016	67.1151	25.7883	14.7299	18.2221	18.1598	20.2178	84505	AU22152,ESET,KMT1E,mKIAA67	3	SET domain, bifurcated 1	protein-coding	Nucleus	enzyme
Aarsd1	1.1312	2.5537e-08	1.675e-07	0.6496	1.7836e-06	6.2644e-06	0.4606	0.0032	0.0361	0.2616	0.0623	0.229	0.2616	0.0623	0.229	60.4294	25.4295	39.9233	24.0245	33.741	34.7028	69684	11169E2Rik,23144P18Rik,AA5896,AlaX,AlaXp-II	11	alanyl-tRNA synthetase domain containing 1	protein-coding	Nucleus	enzyme
Pdhb	1.0705	1.7088e-06	6.0002e-06	0.586	0.0003	0.0006	0.4932	0.0032	0.0361	0.107	0.4441	0.6674	0.107	0.4441	0.6674	178.484	76.1675	79.2733	70.7978	91.8702	107.63	68263	26113L6Rik,AL24199,C8148	14	pyruvate dehydrogenase (lipoamide) beta	protein-coding	Cytoplasm	enzyme
Git1	0.2397	0.0006	0.0011	0.6507	4.9402e-08	3.0479e-07	-0.4232	0.0032	0.0361	-0.3873	0.0055	0.0566	-0.3873	0.0055	0.0566	62.2911	47.0947	42.6407	32.3753	38.0524	35.1431	216963	Cat-1,p95Cat	11	G protein-coupled receptor kinase-interactor 1	protein-coding	other	other
Myo18a	-2.0855	2.1405e-12	1.724e-10	-1.4628	1.3266e-10	2.8366e-09	-0.6475	0.0032	0.0362	-0.7216	0.0015	0.0261	-0.7216	0.0015	0.0261	11.7172	44.0402	29.5921	26.2166	30.6212	28.5549	360013	MAJN,MyoPDZ,MysPDZ	11	myosin XVIIIA	protein-coding	other	other
Emp2	-5.4419	3.0289e-11	1.0165e-09	-4.4559	3.3358e-10	5.6624e-09	-0.9875	0.0032	0.0362	-0.6022	0.0379	0.1737	-0.6022	0.0379	0.1737	0.1873	28.5576	23.8534	16.8837	36.9803	14.6585	13731	XMP	16	epithelial membrane protein 2	protein-coding	Plasma Membrane	other
Aldh6a1	-2.2102	9.9421e-10	1.3e-08	-2.6309	1.0833e-10	2.4722e-09	0.4209	0.0032	0.0362	-0.2025	0.1184	0.3265	-0.2025	0.1184	0.3265	2.6819	16.2018	16.069	11.3823	14.6396	21.3422	104776	11138I5Rik,AI314632,Mmsdh	12	aldehyde dehydrogenase family 6, subfamily A1	protein-coding	Cytoplasm	enzyme
5830418K08Rik	1.5259	2.3362e-08	1.5587e-07	2.9603	4.9394e-10	7.6288e-09	-1.1774	0.0032	0.0362	-0.5474	0.0819	0.2661	-0.5474	0.0819	0.2661	9.781	3.2279	1.6931	1.8913	3.8833	1.5496	#N/A	#N/A	#N/A	#N/A	#N/A	#N/A	#N/A
Kpna1	-0.5023	3.9302e-07	1.674e-06	-0.7982	2.3444e-09	2.5867e-08	0.3002	0.0032	0.0362	-0.0016	0.9848	0.9937	-0.0016	0.9848	0.9937	37.1848	47.0765	30.158	41.7426	39.9469	57.4701	16646	AW49449,IPOA5,NPI1,Rch2,mSRP1	16	karyopherin (importin) alpha 1	protein-coding	Nucleus	transporter
Acot1	-3.427	6.1491e-07	2.4623e-06	-2.2274	8.0671e-05	0.0002	-0.9309	0.0032	0.0362	-1.6795	7.207e-05	0.0038	-1.6795	7.207e-05	0.0038	0.1866	10.4328	17.3313	2.2872	5.2182	5.9359	26897	ACH2,CTE-1,CTE-I,Cte1,D12Ucla1	12	acyl-CoA thioesterase 1	protein-coding	Cytoplasm	enzyme
Asxl2	0.8295	1.4689e-05	4.0196e-05	1.4733	7.4765e-08	4.2785e-07	-0.6538	0.0032	0.0362	-0.2008	0.2688	0.5122	-0.2008	0.2688	0.5122	26.9661	13.7088	6.4791	10.4519	8.8349	8.6813	75302	493556B16Rik,mKIAA1685	12	additional sex combs like 2 (Drosophila)	protein-coding	Extracellular Space	other
Kcnn3	-3.2175	1.9431e-05	5.1754e-05	-0.5631	0.3121	0.3502	-2.0598	0.0032	0.0362	-2.8077	0.0006	0.0143	-2.8077	0.0006	0.0143	0.0352	1.743	0.5645	0.3552	0.43	0.6637	140493	KCa2.3,SK3,SKCA3	3	potassium intermediate/small conductance calcium-activated channel, subfamily N, member 3	protein-coding	other	other
4933409K07Rik	4.1288	0.0005	0.0009	0.5543	0.4532	0.4925	3.2922	0.0032	0.0362	1.9278	0.0723	0.2496	1.9278	0.0723	0.2496	1.4976	0.432	1.0359	0.4491	1.428	2.2085	108816	AV71682,b142	4	RIKEN cDNA 4933409K07 gene	pseudo	other	other
Csk	-0.3908	0.0005	0.001	-0.0414	0.6255	0.6611	-0.3661	0.0032	0.0362	0.117	0.2587	0.5023	0.117	0.2587	0.5023	121.926	143.338	127.793	146.024	93.8759	113.004	12988	AW21263,p5CSK	9	c-src tyrosine kinase	protein-coding	Cytoplasm	kinase
Sctr	-0.8975	0.0368	0.0496	0.8257	0.0499	0.0642	-2.4183	0.0032	0.0362	-0.5082	0.4319	0.6579	-0.5082	0.4319	0.6579	0	0.3027	0.448	0.108	0.1126	0.0423	319229	65342O3Rik	1	secretin receptor	protein-coding	other	other
Zc3h11a	0.1626	0.0495	0.0654	0.7763	4.8158e-07	2.0303e-06	-0.6288	0.0032	0.0362	-0.3701	0.0494	0.2017	-0.3701	0.0494	0.2017	49.6948	39.829	26.592	28.4034	52.0459	25.8206	70579	1113F6Rik,573454B8Rik,G6341M5Rik,Zc3hdc11a,Zc3hh11a,mKIAA663	1	zinc finger CCCH type containing 11A	protein-coding	Nucleus	other
Hpx	0.0194	0.9705	0.9747	2.0255	0.002	0.0034	-2.7098	0.0032	0.0362	-0.6911	0.346	0.5845	-0.6911	0.346	0.5845	0.0115	0.3071	0.0161	0.0931	0.8769	0	15458	Hpxn,hx	7	hemopexin	protein-coding	Extracellular Space	transporter
Hnrnpa1	2.076	8.2768e-08	4.4862e-07	1.2261	1.0938e-05	3.0811e-05	0.8655	0.0033	0.0363	0.3622	0.1533	0.376	0.3622	0.1533	0.376	441.052	96.5063	147.393	116.892	182.494	179.262	15382	HDP-1,Hdp,Hnrpa1,hnRNP A1,hnrnp-A1	15	heterogeneous nuclear ribonucleoprotein A1	protein-coding	Nucleus	other
Dennd4c	-1.6369	1.5884e-05	4.3047e-05	-0.8082	0.0052	0.0079	-0.845	0.0032	0.0363	-0.6229	0.0187	0.1148	-0.6229	0.0187	0.1148	15.9492	44.0373	13.4959	26.2394	20.5054	26.2974	329877	1765A5Rik,AA42392	4	DENN/MADD domain containing 4C	protein-coding	other	other
Lilrb4	-1.5317	4.8459e-05	0.0001	-0.5461	0.0485	0.0625	-1.0125	0.0032	0.0363	-0.0011	0.9969	0.9992	-0.0011	0.9969	0.9992	320.07	842.008	895.903	898.895	820.914	474.018	14728	CD85K,Gp49b,HM18,ILT3,LIR-5,gp49	10	leukocyte immunoglobulin-like receptor, subfamily B, member 4	protein-coding	Plasma Membrane	other
Aff1	-0.8174	0.0002	0.0004	0.0128	0.9364	0.9449	-0.8445	0.0033	0.0363	-0.2349	0.3205	0.5625	-0.2349	0.3205	0.5625	20.105	31.7143	13.1754	25.8857	30.6502	18.1576	17355	96332B1Rik,AW319193,Af4,Mllt2h,Rob	5	AF4/FMR2 family, member 1	protein-coding	Nucleus	transcription regulator
Wdr62	1.2805	0.0003	0.0006	2.7211	5.2689e-06	1.6313e-05	-1.1879	0.0033	0.0363	-0.244	0.4013	0.6308	-0.244	0.4013	0.6308	14.9277	5.8248	6.745	3.7579	8.1064	2.9243	233064	23138K2Rik	7	WD repeat domain 62	protein-coding	other	other
Lrrc15	-2.042	0.001	0.0018	0.3247	0.4935	0.5321	-2.8494	0.0033	0.0363	-2.655	0.0049	0.0529	-2.655	0.0049	0.0529	0	0.258	0.0265	0.045	0.71	0.0477	74488	543427N11Rik,LIB	16	leucine rich repeat containing 15	protein-coding	Plasma Membrane	other
Sez6l2	1.148	0.0062	0.0097	-0.4944	0.1384	0.1648	1.3045	0.0032	0.0363	-0.0153	0.9698	0.9873	-0.0153	0.9698	0.9873	0.3747	0.8898	1.0036	0.4798	0.5982	2.3508	233878	AI835913,AW121566,BSRP-A,Psk1	7	seizure related 6 homolog like 2	protein-coding	other	other
Lacc1	0.0688	0.7539	0.7808	1.2864	0.0003	0.0005	-1.1836	0.0033	0.0363	0.7104	0.0302	0.153	0.7104	0.0302	0.153	50.9266	43.8344	23.2218	65.6927	35.6278	20.7275	210808	93625A4Rik	14	laccase (multicopper oxidoreductase) domain containing 1	protein-coding	other	other
Ikzf2	-6.3451	5.2028e-12	3.07e-10	-5.3912	6.0849e-11	1.6283e-09	-0.7114	0.0033	0.0364	-0.3698	0.0693	0.2429	-0.3698	0.0693	0.2429	0	1.3692	0.5714	0.7398	1.3157	0.9336	22779	A7395J18Rik,Helios,Zfpn1a2,Znfn1a2	1	IKAROS family zinc finger 2	protein-coding	Nucleus	transcription regulator
Kcnma1	-7.0236	1.1922e-09	1.5004e-08	-5.3369	7.669e-08	4.3716e-07	-1.3285	0.0033	0.0364	-0.7885	0.0372	0.1719	-0.7885	0.0372	0.1719	0	3.1199	3.5781	1.3328	2.1986	1.4224	16531	573414M22Rik,BKCa,MaxiK,Slo,Slo1,mSlo,mSlo1	14	potassium large conductance calcium-activated channel, subfamily M, alpha member 1	protein-coding	Plasma Membrane	ion channel
Trim37	1.7448	9.2311e-07	3.5047e-06	0.9985	6.1956e-05	0.0001	0.7464	0.0033	0.0364	-0.2095	0.3516	0.5892	-0.2095	0.3516	0.5892	39.8938	10.6806	11.0944	7.7293	10.8352	18.3898	68729	11132A1Rik,2814E7Rik,AI848587,AU4318,MUL,TEF3,mKIAA898	11	tripartite motif-containing 37	protein-coding	Cytoplasm	enzyme
Rtn3	-0.5242	0.0001	0.0003	-0.9437	3.8486e-07	1.6835e-06	0.422	0.0033	0.0364	0.0402	0.7336	0.861	0.0402	0.7336	0.861	183.065	243.812	262.458	255.592	224.929	334.797	20168	RTN3-A1	19	reticulon 3	protein-coding	Cytoplasm	other
Brsk2	4.6049	0.0004	0.0007	0.1325	0.8574	0.8757	3.7476	0.0033	0.0364	-0.971	0.4734	0.6913	-0.971	0.4734	0.6913	1.9504	0.2873	0.2736	0.2497	0.0597	4.9033	75770	4833424K13Rik,SAD-A,SADA	7	BR serine/threonine kinase 2	protein-coding	Cytoplasm	kinase
Tecpr2	-0.1577	0.1686	0.2015	0.4733	0.002	0.0032	-0.6051	0.0033	0.0364	-0.282	0.0973	0.2935	-0.282	0.0973	0.2935	4.7578	5.1575	2.4701	3.49	2.8472	3.4915	104859	493573I19Rik,AI6492,mKIAA297	12	tectonin beta-propeller repeat containing 2	protein-coding	other	other
Sphkap	0.484	0.4231	0.4652	-1.9768	0.006	0.0091	3.0206	0.0033	0.0364	-0.2832	0.7566	0.8751	-0.2832	0.7566	0.8751	0	0.0192	0.0853	0.027	0.017	0.335	77629	493544G21Rik,A939L15Rik,AI85222,SKIP,mKIAA1678	1	SPHK1 interactor, AKAP domain containing	protein-coding	Cytoplasm	other
Phactr3	-0.795	0.4301	0.4724	-5.0539	0.0001	0.0003	3.7627	0.0033	0.0364	-1.4834	0.2673	0.5105	-1.4834	0.2673	0.5105	0	0.1157	0.1334	0.049	0.0134	2.3599	74189	153N1Rik,493415A2Rik,H17739,Scapin1,Scapinin,mKIAA4224	2	phosphatase and actin regulator 3	protein-coding	other	other
Rnf6	-0.0529	0.7334	0.7616	0.6719	0.0016	0.0026	-0.7107	0.0033	0.0364	-0.3931	0.0596	0.2233	-0.3931	0.0596	0.2233	32.2754	29.7075	15.3393	19.5471	30.332	18.5896	74132	1213I8Rik,573419H5Rik,AA53753	5	ring finger protein (C3H2C3 type) 6	protein-coding	Nucleus	transcription regulator
1110001J03Rik	3.8398	2.3854e-10	4.4233e-09	2.2757	4.9155e-09	4.6361e-08	1.1726	0.0033	0.0365	0.6441	0.0804	0.2636	0.6441	0.0804	0.2636	108.904	12.6116	26.6509	12.5393	20.3516	28.1586	66117	Fmc1	6	RIKEN cDNA 1110001J03 gene	protein-coding	Cytoplasm	other
Id3	-3.1025	5.5493e-09	4.9389e-08	-2.5395	5.2564e-08	3.2171e-07	-0.5791	0.0033	0.0365	-0.3204	0.0637	0.2319	-0.3204	0.0637	0.2319	25.4322	215.785	175.359	154.771	329.194	148.463	15903	Hlh462,Idb3,bHLHb25	4	inhibitor of DNA binding 3	protein-coding	Nucleus	transcription regulator
Slc36a2	7.5754	8.1722e-09	6.7372e-08	5.0099	7.6458e-07	3.0136e-06	3.118	0.0033	0.0366	2.6019	0.0109	0.0839	2.6019	0.0109	0.0839	4.5501	0.0309	0.1643	0.1371	0.1149	0.3786	246049	A5367G19Rik,PAT2,Tramd1	11	solute carrier family 36 (proton/amino acid symporter), member 2	protein-coding	other	other
Tm4sf1	-7.4262	1.6583e-07	8.0366e-07	-4.9332	2.3342e-05	5.9999e-05	-2.4173	0.0033	0.0366	-1.0697	0.0618	0.2282	-1.0697	0.0618	0.2282	0.092	54.5368	27.15	32.4576	41.1027	11.0214	17112	L6,M3s1	3	transmembrane 4 superfamily member 1	protein-coding	Plasma Membrane	other
Map3k7cl	-2.0796	3.8245e-05	9.4915e-05	-0.1546	0.6365	0.6715	-2.2403	0.0033	0.0366	-0.4421	0.4599	0.6807	-0.4421	0.4599	0.6807	0	0.8033	3.7592	0.4927	9.9962	0.169	224419	C21orf7,ORF63,Tak1l	16	Map3k7 C-terminal like	protein-coding	other	other
Lss	2.2704	0.0002	0.0004	0.7905	0.0345	0.0455	1.4699	0.0033	0.0366	-0.4924	0.3115	0.5545	-0.4924	0.3115	0.5545	75.6214	14.2431	6.8712	8.0987	12.346	45.1242	16987	28125N2Rik,D1Ertd116e,Osc	10	lanosterol synthase	protein-coding	Cytoplasm	enzyme
1700029J07Rik	1.3579	0.0011	0.002	3.7858	7.766e-08	4.4206e-07	-2.7598	0.0033	0.0366	-1.9371	0.0219	0.1261	-1.9371	0.0219	0.1261	0.1625	0.5659	0.7793	0.1294	0.8169	0.0727	69479		8	RIKEN cDNA 1700029J07 gene	protein-coding	other	other
Ncoa6	0.2785	0.0062	0.0097	1.0152	1.296e-07	6.7807e-07	-0.7525	0.0033	0.0366	-0.5091	0.0271	0.1436	-0.5091	0.0271	0.1436	25.5195	18.8383	9.4869	12.1947	14.9891	11.2914	56406	AIB3,ASC-2,ASC2,NRC,Ncoa7,PRIP,RAP25,mKIAA181	2	nuclear receptor coactivator 6	protein-coding	Nucleus	transcription regulator
Arhgef1	-0.2097	0.197	0.2323	0.4587	0.0134	0.0189	-0.679	0.0033	0.0366	-0.3785	0.0624	0.2291	-0.3785	0.0624	0.2291	73.0834	75.1736	67.8724	52.7226	67.5717	47.861	16801	Lbcl2,Lsc	7	Rho guanine nucleotide exchange factor (GEF) 1	protein-coding	Cytoplasm	other
Ndufa10	1.2262	3.4403e-11	1.104e-09	0.9566	3.9311e-10	6.3901e-09	0.2786	0.0034	0.0367	0.0903	0.261	0.5044	0.0903	0.261	0.5044	243.094	93.7532	116.223	86.0475	104.962	112.54	67273	2953E13Rik	1	NADH dehydrogenase (ubiquinone) 1 alpha subcomplex 10	protein-coding	other	other
5930403L14Rik	-8.0445	4.1371e-07	1.7488e-06	-5.2446	0.0001	0.0003	-2.379	0.0034	0.0367	-2.705	0.0016	0.0273	-2.705	0.0016	0.0273	0.003	8.6947	10.3471	2.1632	5.9045	2.8824	320939		4	RIKEN cDNA 5930403L14 gene	ncRNA	other	other
Cbll1	0.9303	5.8285e-07	2.3499e-06	0.5039	7.0494e-05	0.0002	0.4215	0.0033	0.0367	0.1467	0.2366	0.4782	0.1467	0.2366	0.4782	22.6375	10.6842	6.5934	9.6649	7.5582	14.2392	104836	AI467391,Hakai,c-Cbl-like	12	Casitas B-lineage lymphoma-like 1	protein-coding	Nucleus	enzyme
Cul1	0.4646	1.6142e-06	5.7123e-06	0.7667	9.3002e-09	7.8316e-08	-0.3061	0.0034	0.0367	-0.2689	0.0075	0.0669	-0.2689	0.0075	0.0669	92.8422	60.8417	48.1673	44.9569	70.5468	49.1306	26965		6	cullin 1	protein-coding	Nucleus	enzyme
Pigt	-0.4565	7.3666e-06	2.1722e-05	-0.795	2.0776e-08	1.5022e-07	0.3577	0.0034	0.0367	0.1087	0.2898	0.5326	0.1087	0.2898	0.5326	81.3799	99.6699	115.344	98.7385	91.9179	127.955	78928	25112P17Rik,493534E15Rik,CGI-6,NDAP,Ndap7	2	phosphatidylinositol glycan anchor biosynthesis, class T	protein-coding	Cytoplasm	enzyme
2810474O19Rik	-1.2411	9.5392e-05	0.0002	0.0786	0.7499	0.7785	-1.2876	0.0034	0.0367	-0.6226	0.0824	0.2667	-0.6226	0.0824	0.2667	7.5319	16.3355	5.4096	10.1762	13.5268	7.1561	67246	672435I21Rik,AA53684,AU2969,GET,Kiaa1551	6	RIKEN cDNA 2810474O19 gene	protein-coding	other	other
Mib1	-0.4188	8.5271e-05	0.0002	-0.0228	0.7576	0.7854	-0.4105	0.0033	0.0367	-0.6205	0.0001	0.0061	-0.6205	0.0001	0.0061	25.0817	29.9903	4.955	16.6665	16.3857	22.5536	225164	DIP-1,E4319M12Rik,Mib,mKIAA1323	18	mindbomb homolog 1 (Drosophila)	protein-coding	other	other
Ccr1	-4.6284	0.0004	0.0008	-2.5963	0.0197	0.027	-1.9819	0.0034	0.0367	-0.1105	0.8285	0.918	-0.1105	0.8285	0.918	2.1868	80.3433	142.384	72.7536	91.9769	27.7385	12768	Cmkbr1,Mip-1a-R	9	chemokine (C-C motif) receptor 1	protein-coding	Plasma Membrane	G-protein coupled receptor
Spock2	-1.2951	0.3059	0.3471	-5.4511	0.0002	0.0004	3.428	0.0033	0.0367	-0.6152	0.6185	0.7928	-0.6152	0.6185	0.7928	0.011	0.4479	0.4245	0.2976	0.6209	5.9211	94214	AA47235,Gcap26,mKIAA275	10	sparc/osteonectin, cwcv and kazal-like domains proteoglycan 2	protein-coding	Extracellular Space	other
Slc45a1	-0.8635	0.3932	0.435	-5.1291	0.0001	0.0003	3.737	0.0033	0.0367	-1.5216	0.2564	0.5006	-1.5216	0.2564	0.5006	0	0.2358	0.2849	0.1446	0.1233	4.9317	242773	C2378B22,Dnb5	4	solute carrier family 45, member 1	protein-coding	other	other
Tspan5	0.8071	0.0059	0.0093	-0.0636	0.7609	0.7883	0.8552	0.0034	0.0368	-0.3086	0.2545	0.4986	-0.3086	0.2545	0.4986	28.1743	14.4581	14.9321	9.4276	17.8274	27.4209	56224	281455A9Rik,49355M3Rik,NET-4,Tm4sf9	3	tetraspanin 5	protein-coding	Plasma Membrane	other
Cryab	-10.083	4.2261e-09	3.9925e-08	-8.2579	5.1545e-08	3.1656e-07	-1.8602	0.0034	0.0369	-1.5464	0.0075	0.0669	-1.5464	0.0075	0.0669	0	155.443	180.088	62.6834	259.182	47.0633	12955	Crya-2,Crya2,HspB5,P23	9	crystallin, alpha B	protein-coding	Nucleus	other
Tprn	0.8593	0.0007	0.0013	1.8514	4.3629e-06	1.3782e-05	-0.8384	0.0034	0.0369	-0.3651	0.1139	0.3192	-0.3651	0.1139	0.3192	18.0971	9.6053	9.4578	5.7156	6.6384	5.7635	97031	C434E15Rik,C8775	2	taperin	protein-coding	Extracellular Space	other
Jph3	2.6091	0.0301	0.0413	-1.5129	0.0974	0.1192	3.3749	0.0034	0.0369	-0.3701	0.7592	0.8764	-0.3701	0.7592	0.8764	0.5171	0.4745	0.4527	0.311	0.1299	6.3118	57340	JP-3,Jp3	8	junctophilin 3	protein-coding	Plasma Membrane	ion channel
Amot	-5.5874	8.813e-08	4.725e-07	-3.4686	3.2382e-05	8.0376e-05	-1.6149	0.0034	0.037	-0.6634	0.1155	0.3222	-0.6634	0.1155	0.3222	0.0028	1.6908	1.7982	0.872	6.6757	0.7513	27494	CAG-2,DKist1,Sii6	X	angiomotin	protein-coding	Plasma Membrane	other
9930104L06Rik	0.9555	0.0002	0.0004	2.2659	4.1423e-07	1.7904e-06	-1.0326	0.0034	0.037	-0.1905	0.4601	0.6807	-0.1905	0.4601	0.6807	11.5631	6.3346	2.8703	4.3237	5.4862	3.3715	194268		4	RIKEN cDNA 9930104L06 gene	protein-coding	other	other
Stat2	-3.281	4.6168e-11	1.3473e-09	-2.7061	4.2473e-10	6.8068e-09	-0.5836	0.0034	0.0371	1.5206	4.8493e-07	0.0001	1.5206	4.8493e-07	0.0001	5.7258	55.0297	14.3298	153.777	9.8536	37.0718	20847	161G7Rik,AW49648	10	signal transducer and activator of transcription 2	protein-coding	Nucleus	transcription regulator
[truncated: 14,602 more rows]
