# Supplementary material for: RNA sequencing analysis reveals quiescent microglia isolation methods from postnatal mouse brains and limitations of BV2 cells
Source: J Neuroinflammation. 2018 May 22;15:153. doi: 10.1186/s12974-018-1195-4 (PMC5964710; doi:10.1186/s12974-018-1195-4)
Supplement: Supplementary file 5 — Fold changes and average expression level of all transcripts among all groups in LPS, Aβ, and aging studies. (XLSX 723 kb) [file 12974_2018_1195_MOESM5_ESM.xlsx]

## Sheet: GSE49329 LPS
	LPS vs vehicle			Log2 Expression			Gene Annotation
GENESYMBOL	Fold Change	Raw PValue	FDR_BH	IL-4	LPS	PBS	GENEID	SYNONYMS	CHROMOSOME	MAPLOCATION	DESCRIPTION	TYPEOFGENE
Ifih1	7.0288	1.6397e-11	3.4869e-07	8.7062	12.1455	9.3322	71586	9130009C22Rik|Helicard|Hlcd|MDA5|RLR-2	2	2|2 C3	interferon induced with helicase C domain 1	protein-coding
Il6	379.951	5.0341e-11	5.3527e-07	3.6928	11.6338	3.0641	16193	Il-6	5	5 B1|5 15.7 cM	interleukin 6	protein-coding
Parp14	4.5805	1.2234e-10	8.6722e-07	8.9763	11.7221	9.5265	547253	1600029O10Rik|ARTD8|BC021340|CoaSt6|mKIAA1268	16	16 B3|16	poly (ADP-ribose) polymerase family, member 14	protein-coding
Il12b	79.5086	2.4803e-10	1.0783e-06	5.5593	12.2227	5.9096	16160	Il-12b|Il-12p40|Il12p40|p40	11	11 A5-B2|11 25.94 cM	interleukin 12b	protein-coding
Il1b	59.3856	3.1336e-10	1.0783e-06	8.194	12.8486	6.9566	16176	IL-1beta|Il-1b	2	2 F|2 62.97 cM	interleukin 1 beta	protein-coding
Rsad2	12.3184	3.5495e-10	1.0783e-06	7.296	12.3336	8.7109	58185	2510004L01Rik|Vig1|cig5	12	12|12 A3	radical S-adenosyl methionine domain containing 2	protein-coding
Epsti1	3.8429	5.0565e-10	1.1298e-06	7.4408	10.0736	8.1314	108670	2310046K10Rik|5033415K03Rik|BRESI1	14	14 D3|14	epithelial stromal interaction 1 (breast)	protein-coding
Gbp4	31.202	6.3747e-10	1.1298e-06	6.6913	11.6816	6.718	17472	AW228052|Mag-2|Mpa-2|Mpa2|mKIAA4245	5	5 E5|5 50.68 cM	guanylate binding protein 4	protein-coding
Gm12185	23.7733	6.3752e-10	1.1298e-06	3.5984	8.3191	3.7478	620913	OTTMUSG00000005523	11	11 B1.2|11	predicted gene 12185	protein-coding
Gbp11	18.8221	5.3955e-10	1.1298e-06	7.7171	11.7647	7.5303	634650	EG634650|Gm7141	5	5 E5|5	guanylate binding protein 11	protein-coding
Nfkbia	4.4488	7.5193e-10	1.23e-06	10.7068	12.1147	9.9612	18035	AI462015|Nfkbi	12	12|12 C1-C3	nuclear factor of kappa light polypeptide gene enhancer in B cells inhibitor, alpha	protein-coding
Daxx	8.1749	9.0514e-10	1.2969e-06	7.8229	11.11	8.0788	13163		17	17 B1|17 17.98 cM	Fas death domain-associated protein	protein-coding
Tnfsf15	29.1103	9.1477e-10	1.2969e-06	6.6063	11.6402	6.7768	326623	Tl1|Tl1a|Vegi	4	4 C1|4	tumor necrosis factor (ligand) superfamily, member 15	protein-coding
Nfkb1	3.5014	1.3039e-09	1.6533e-06	9.9669	11.194	9.3861	18033	NF-KB1|NF-kappaB|NF-kappaB1|p105|p50|p50/p105	3	3 G3|3 62.82 cM	nuclear factor of kappa light polypeptide gene enhancer in B cells 1, p105	protein-coding
Csrnp1	5.7624	1.3216e-09	1.6533e-06	6.9249	9.0374	6.5107	215418	4931429D10Rik|Axud1|CSRNP-1|URAX1|taip-3	9	9 F4|9	cysteine-serine-rich nuclear protein 1	protein-coding
Cd40	36.8913	1.7485e-09	2.0053e-06	7.7691	11.8713	6.6661	21939	AI326936|Bp50|GP39|HIGM1|IGM|IMD3|T-BAM|TRAP|Tnfrsf5|p50	2	2 H3|2 85.38 cM	CD40 antigen	protein-coding
Upp1	15.9741	1.7916e-09	2.0053e-06	7.6929	10.9545	6.9569	22271	AI325217|UPase|UdRPase|Up|Upp	11	11|11 A1-2	uridine phosphorylase 1	protein-coding
Rnf31	3.7377	2.1587e-09	2.2953e-06	8.3075	10.4536	8.5514	268749	AL033293|BC031509|Flj10111|HOIP|Paul|mFLJ00217	14	14 C3|14	ring finger protein 31	protein-coding
Pnp	2.7642	2.917e-09	2.7081e-06	10.3408	11.8583	10.3915	18950	AL024301|AU015798|Np|Np-1|Np-2|Pnp1	14	14 B-C1|14 26.31 cM	purine-nucleoside phosphorylase	protein-coding
Gm12250	16.8413	3.5417e-09	3.0127e-06	5.9843	11.0339	6.96	631323	Irgb10|OTTMUSG00000005723	11	11 B1.3|11	predicted gene 12250	protein-coding
Arel1	2.3947	3.4463e-09	3.0127e-06	10.102	11.4902	10.2303	68497	1110018G07Rik|AI649076|AW610792|Kiaa0317|mKIAA0317	12	12 D2|12	apoptosis resistant E3 ubiquitin protein ligase 1	protein-coding
Tap1	4.9766	5.5376e-09	3.5686e-06	8.5448	11.2808	8.9657	21354	ABC17|APT1|Abcb2|Ham-1|Ham1|MTP1|PSF1|RING4|TAP|Tap-1|Y3	17	17 B1|17 17.98 cM	transporter 1, ATP-binding cassette, sub-family B (MDR/TAP)	protein-coding
Nlrp3	12.2339	5.477e-09	3.5686e-06	7.6558	11.1211	7.5083	216799	AGTAVPRL|AII/AVP|Cias1|FCAS|FCU|MWS|Mmig1|NALP3|Pypaf1	11	11 B1.3|11	NLR family, pyrin domain containing 3	protein-coding
Helz2	7.2628	5.1535e-09	3.5686e-06	7.0748	10.6132	7.7527	229003	PDIP1|Pric285|mKIAA1769|mPDIP1	2	2 H4|2	helicase with zinc finger 2, transcriptional coactivator	protein-coding
Gbp2	9.5064	5.9828e-09	3.6066e-06	9.2304	11.9516	8.7027	14469		3	3 H1|3 66.69 cM	guanylate binding protein 2	protein-coding
Nos2	54.1054	6.1054e-09	3.6066e-06	5.6346	11.5145	5.7568	18126	NOS-II|Nos-2|Nos2a|i-NOS|iNOS	11	11 B5|11 46.74 cM	nitric oxide synthase 2, inducible	protein-coding
Nlrc5	5.8321	5.7713e-09	3.6066e-06	7.2439	10.2561	7.7121	434341	AI451557|AK220210|NOD27	8	8 C5|8	NLR family, CARD domain containing 5	protein-coding
Ext1	2.4342	6.8147e-09	3.7126e-06	9.8182	10.8899	9.6065	14042	AA409028	15	15 C|15 20.0 cM	exostoses (multiple) 1	protein-coding
Ifi203	4.8696	7.507e-09	3.7126e-06	8.1326	11.8234	9.5396	15950		1	1 H3|1 80.76 cM	interferon activated gene 203	protein-coding
Ifi47	14.257	7.0477e-09	3.7126e-06	8.0009	12.1821	8.3485	15953	47kDa|IRG-47|Ifggc1|Igrd|Iigp4|Iipg4|Irgd	11	11 B1.2|11	interferon gamma inducible protein 47	protein-coding
Papd7	3.3604	7.2836e-09	3.7126e-06	8.8561	10.6384	8.8897	210106	LAK-1|POLK|Pols|TRF4|TRF4-1	13	13 C1|13 35.55 cM	PAP associated domain containing 7	protein-coding
Parp9	3.456	6.9015e-09	3.7126e-06	8.8152	11.0521	9.263	80285	ARTD9|AW214463|BC003281|Bagl|Bal|PARP-9	16	16 B3|16	poly (ADP-ribose) polymerase family, member 9	protein-coding
Cxcr4	-5.1988	8.8614e-09	4.0967e-06	9.4069	7.8281	10.2063	12767	CD184|Cmkar4|LESTR|PB-CKR|PBSF/SDF-1|Sdf1r	1	1 E4|1 56.43 cM	chemokine (C-X-C motif) receptor 4	protein-coding
Stk40	4.3834	8.7042e-09	4.0967e-06	9.3335	11.1988	9.0668	74178	2310004N11Rik|AI428792	4	4 D2.2|4	serine/threonine kinase 40	protein-coding
Cxcl9	50.4127	1.0653e-08	4.2777e-06	5.6299	11.4781	5.8224	17329	BB139920|CMK|Mig|MuMIG|Scyb9|crg-10	5	5 E2|5 46.51 cM	chemokine (C-X-C motif) ligand 9	protein-coding
Clic4	2.6528	1.0661e-08	4.2777e-06	10.8541	11.8442	10.4367	29876	D0Jmb3|TU-74|mc3s5|mtCLIC	4	4 D3|4	chloride intracellular channel 4 (mitochondrial)	protein-coding
Irgm2	8.4543	1.0421e-08	4.2777e-06	8.1909	11.8013	8.7216	54396	AI481100|GTPI|Ifggd2|Iigp2	11	11 B1.3|11	immunity-related GTPase family M member 2	protein-coding
Wdr43	2.4316	1.0641e-08	4.2777e-06	8.9499	9.8379	8.556	72515	2610318G08Rik|AU020887|AV024208|Wrd43|mKIAA0007	17	17 E1.3|17	WD repeat domain 43	protein-coding
Ttc39c	7.6473	1.0124e-08	4.2777e-06	7.3687	9.9224	6.9874	72747	1700008N02Rik|2810439F02Rik	18	18|18 A2	tetratricopeptide repeat domain 39C	protein-coding
Pcgf5	5.001	1.0971e-08	4.3205e-06	8.0295	10.1867	7.8645	76073	0610009F02Rik|1110054A01Rik|5830406C17Rik|5830443C21Rik|9530023M17Rik|AI324127	19	19 C2|19	polycomb group ring finger 5	protein-coding
Il15ra	8.5334	1.3569e-08	4.7031e-06	7.3112	10.4526	7.3594	16169	AA690181|IL-15RA	2	2 A1|2 8.97 cM	interleukin 15 receptor, alpha chain	protein-coding
Ripk2	5.4083	1.4121e-08	4.7031e-06	10.2572	11.8386	9.4034	192656	2210420D18Rik|CARD3|CARDIAK|CCK|D4Bwg0615e|RICK|RIP2	4	4 A2|4 6.7 cM	receptor (TNFRSF)-interacting serine-threonine kinase 2	protein-coding
Gbp7	7.0476	1.3907e-08	4.7031e-06	8.3935	11.6948	8.8777	229900	9830147J24Rik	3	3 H1|3	guanylate binding protein 7	protein-coding
Cxcl11	38.3971	1.4154e-08	4.7031e-06	8.5331	12.4143	7.1514	56066	Cxc11|H174|I-tac|Ip9|Itac|Scyb11|Scyb9b|b-R1|betaR1	5	5|5 E3	chemokine (C-X-C motif) ligand 11	protein-coding
Ptges	25.2511	1.3727e-08	4.7031e-06	7.9917	12.0943	7.4361	64292	2410099E23Rik|D2Ertd369e|Pges|mPGES|mPGES-1	2	2 B|2 21.75 cM	prostaglandin E synthase	protein-coding
Ifi35	4.7777	1.3572e-08	4.7031e-06	8.356	10.9062	8.6499	70110	2010008K16Rik|AW986054|IFP35|ifi-35	11	11 D|11	interferon-induced protein 35	protein-coding
Larp1	2.2928	1.2876e-08	4.7031e-06	9.8958	10.8538	9.6566	73158	1810024J12Rik|3110040D16Rik|Larp|mKIAA0731	11	11|11 B2	La ribonucleoprotein domain family, member 1	protein-coding
Znfx1	3.6617	1.2234e-08	4.7031e-06	9.16	11.5356	9.663	98999	AI481105	2	2 H3|2	zinc finger, NFX1-type containing 1	protein-coding
Rnf213	3.2382	1.4843e-08	4.8562e-06	9.3688	11.9389	10.2437	672511	6030403J01|D11Ertd759e|mKIAA1554	11	11 E2|11 83.48 cM	ring finger protein 213	protein-coding
U90926	28.6214	1.5401e-08	4.8882e-06	4.2128	9.1699	4.3309	57425		5	5 E2|5	cDNA sequence U90926	ncRNA
Irgm1	3.722	1.6032e-08	4.941e-06	9.343	11.8496	9.9535	15944	Ifggd3|Ifi1|Iigp3|Iipg3|Irgm|LRG-47	11	11 B1.2|11	immunity-related GTPase family M member 1	protein-coding
Fam26f	12.5232	1.5934e-08	4.941e-06	5.9254	10.0656	6.4191	215900	A630077B13Rik	10	10 B1|10	family with sequence similarity 26, member F	protein-coding
Serpina3g	32.6745	1.6504e-08	5.0139e-06	6.1521	9.9131	4.883	20715	2A2|AI119734|Spi2-1|Spi2/eb.1|Spi2A|spi2	12	12 E|12	serine (or cysteine) peptidase inhibitor, clade A, member 3G	protein-coding
Serpine1	23.1217	1.8472e-08	5.2552e-06	7.1996	11.7631	7.2319	18787	PAI-1|PAI1|Planh1	5	5 G2|5	serine (or cysteine) peptidase inhibitor, clade E, member 1	protein-coding
Phf11d	6.2247	1.8781e-08	5.2552e-06	6.7602	10.8083	8.1703	219132	D14Ertd668e|Phf11|Phf11l	14	14 C3|14 31.48 cM	PHD finger protein 11D	protein-coding
Gbp9	7.1721	1.8029e-08	5.2552e-06	7.5686	10.822	7.9796	236573		5	5 E5|5	guanylate-binding protein 9	protein-coding
Rmdn3	2.8506	1.8521e-08	5.2552e-06	8.8722	10.3674	8.8561	67809	1200015F23Rik|AI131757|Fam82a2|Ptpip51|RMD-3|Rmd3	2	2 E5|2	regulator of microtubule dynamics 3	protein-coding
Trim21	5.8312	1.9629e-08	5.3572e-06	8.4997	11.4429	8.8991	20821	Ro52|Ssa1	7	7 F1|7	tripartite motif-containing 21	protein-coding
Samhd1	2.016	1.9649e-08	5.3572e-06	11.234	12.2828	11.2713	56045	E330031J07Rik|Mg11	2	2|2 H2	SAM domain and HD domain, 1	protein-coding
Tor1aip1	2.3487	2.0055e-08	5.3987e-06	9.7222	11.0614	9.8295	208263	LAP1|Lap1B	1	1 G3|1	torsin A interacting protein 1	protein-coding
Ell2	3.7076	2.1474e-08	5.6378e-06	9.7427	11.0501	9.1596	192657		13	13 C1|13	elongation factor RNA polymerase II 2	protein-coding
Vnn3	15.9341	2.1438e-08	5.6378e-06	5.1272	9.5098	5.5158	26464		10	10 A2-B1|10	vanin 3	protein-coding
AA467197	29.0107	2.2309e-08	5.716e-06	6.4633	11.0403	6.1818	433470	Nmes1	2	2 E5|2	expressed sequence AA467197	protein-coding
Tnf	35.3903	2.3408e-08	5.9261e-06	8.4514	12.8265	7.6812	21926	DIF|TNF-a|TNF-alpha|TNFSF2|TNFalpha|Tnfa|Tnfsf1a	17	17 B1|17 18.59 cM	tumor necrosis factor	protein-coding
Ccl12	25.1401	2.5092e-08	6.2776e-06	7.625	10.7663	6.1144	20293	MCP-5|Scya12	11	11 C|11 49.9 cM	chemokine (C-C motif) ligand 12	protein-coding
Coch	8.2207	2.6046e-08	6.4407e-06	5.9073	8.922	5.8828	12810	AW122937|Coch-5B2|D12H14S564E	12	12 C1|12 22.11 cM	coagulation factor C homolog (Limulus polyphemus)	protein-coding
Gm6377	19.1972	2.6993e-08	6.598e-06	5.5813	9.8796	5.6168	622976	EG622976	X	X D|X	predicted gene 6377	protein-coding
Nfkbie	5.9717	2.7961e-08	6.7571e-06	8.6897	10.3547	7.7765	18037	IKBE	17	17|17 C	nuclear factor of kappa light polypeptide gene enhancer in B cells inhibitor, epsilon	protein-coding
Phf11a	15.6852	2.8862e-08	6.8965e-06	5.8246	10.3748	6.4034	219131	4933417L10Rik|Phf11|Phf11l	14	14 C3|14	PHD finger protein 11A	protein-coding
Tdrd7	2.7765	3.0877e-08	6.9854e-06	8.5723	10.2204	8.7471	100121	5730495N10Rik|AI447470|PCTAIRE2BP	4	4 B1|4	tudor domain containing 7	protein-coding
Socs3	8.0613	3.0416e-08	6.9854e-06	7.9939	10.8159	7.8048	12702	Cis3|Cish3|EF-10|Ef10|SSI-3|Ssi3	11	11 E2|11	suppressor of cytokine signaling 3	protein-coding
Psmb9	2.8293	2.965e-08	6.9854e-06	8.8149	10.4336	8.9331	16912	Lmp-2|Lmp2	17	17 B1|17 17.98 cM	proteasome (prosome, macropain) subunit, beta type 9 (large multifunctional peptidase 2)	protein-coding
Oasl1	13.806	3.0619e-08	6.9854e-06	7.2067	11.5526	7.7654	231655	7530414C13Rik|oasl9	5	5 F|5	2'-5' oligoadenylate synthetase-like 1	protein-coding
Fndc3a	2.6312	3.0529e-08	6.9854e-06	9.9299	11.3729	9.9772	319448	1700094E19Rik|D14Ertd453e|F730017H24Rik|Fndc3|sys	14	14 D2|14 37.62 cM	fibronectin type III domain containing 3A	protein-coding
Fam49a	2.2718	3.1513e-08	7.0238e-06	9.2027	10.6151	9.4313	76820	2410157M17Rik|9630047E15|D12Ertd553e	12	12 A1.1|12 5.63 cM	family with sequence similarity 49, member A	protein-coding
Ppm1k	3.1829	3.2905e-08	7.214e-06	8.2959	10.0167	8.3463	243382	2900063A19Rik|A930026L03Rik|PP2Cm	6	6 B3|6	protein phosphatase 1K (PP2C domain containing)	protein-coding
Clic5	30.0892	3.4034e-08	7.3853e-06	5.6311	10.6795	5.7683	224796	5730531E12Rik|B330005L24|Gm322|jbg	17	17|17 C	chloride intracellular channel 5	protein-coding
Mxd1	6.0965	3.4939e-08	7.5052e-06	8.5021	11.358	8.75	17119	AW122478|Mad|Mad1	6	6 D1|6 37.75 cM	MAX dimerization protein 1	protein-coding
Fzd1	2.5196	3.8519e-08	7.967e-06	8.9583	10.2031	8.8699	14362	AW227548|FZ-1|Fz1	5	5 A1|5 2.61 cM	frizzled homolog 1 (Drosophila)	protein-coding
Gbp2b	21.1725	3.8588e-08	7.967e-06	5.0093	9.3768	4.9727	14468	5830475C06|Gbp-1|Gbp1|Mag-1|Mpa-1|Mpa1	3	3 H1|3 66.69 cM	guanylate binding protein 2b	protein-coding
Ifit2	9.3006	3.8439e-08	7.967e-06	8.3974	12.2625	9.0452	15958	AV302338|Ifi54|P54	19	19 C1|19	interferon-induced protein with tetratricopeptide repeats 2	protein-coding
Mx2	18.4887	3.8248e-08	7.967e-06	5.381	10.9338	6.7252	17858	AI528743|Mx-2	16	16 C4|16 57.51 cM	myxovirus (influenza virus) resistance 2	protein-coding
Ccnj	2.7294	4.062e-08	8.3059e-06	7.3618	8.8111	7.3625	240665	D430039C20Rik	19	19 C3|19	cyclin J	protein-coding
Lacc1	5.0022	4.1204e-08	8.3452e-06	8.9469	11.2084	8.8858	210808	9030625A04Rik	14	14 D3|14	laccase (multicopper oxidoreductase) domain containing 1	protein-coding
Ifi202b	5.3524	4.2773e-08	8.5812e-06	8.8851	11.7199	9.2997	26388	Ifbip-1|Ifi202|Ifi202a|p202	1	1 H3|1	interferon activated gene 202B	protein-coding
BC016423	3.9984	4.3182e-08	8.5824e-06	8.2595	9.9715	7.972	105203	AI645998|Fam208b|Pap20|mKIAA2006	13	13 A1|13	cDNA sequence BC016423	protein-coding
Gpr126	2.2137	4.5321e-08	8.9241e-06	9.0171	9.8383	8.6919	215798	1190004A11Rik|AI449247|AW045736|DREG|Gm222	10	10 A2|10	G protein-coupled receptor 126	protein-coding
Dcp2	4.1249	4.8414e-08	9.4456e-06	8.8658	10.7956	8.7513	70640	2410015D23Rik|5730537H01Rik|AL118268	18	18 B3|18	DCP2 decapping enzyme homolog (S. cerevisiae)	protein-coding
March5	2.5326	5.1627e-08	9.9809e-06	8.7788	10.3733	9.0326	69104	1810015H18Rik|2310008I22Rik|2700055A20Rik|5730499H23Rik|E130202O05Rik|MARCH-V|MITOL|Marchv|Rnf153	19	19 C2|19	membrane-associated ring finger (C3HC4) 5	protein-coding
Ets2	5.3342	5.2306e-08	9.992e-06	8.7294	10.8429	8.4276	23872	AU022856|Ets-2	16	16 C3-qter|16 56.64 cM	E26 avian leukemia oncogene 2, 3' domain	protein-coding
Slfn9	7.9679	5.4298e-08	1.0066e-05	7.2682	10.926	7.9318	237886	9830137M10Rik	11	11 C|11	schlafen 9	protein-coding
Ttc39b	4.6717	5.4436e-08	1.0066e-05	7.5708	9.4733	7.2494	69863	1810054D07Rik|9130422G05Rik|AI450603|AV103077|AW215585	4	4 C3|4	tetratricopeptide repeat domain 39B	protein-coding
Armc8	2.4009	5.4043e-08	1.0066e-05	8.454	9.6093	8.3458	74125	1200015K23Rik|Gid5|HSPC056	9	9|9 F1	armadillo repeat containing 8	protein-coding
Il18	3.6784	5.9024e-08	1.0183e-05	8.1755	10.3302	8.4512	16173	Igif|Il-18	9	9 A5.3|9 27.75 cM	interleukin 18	protein-coding
Nfkb2	5.128	5.9188e-08	1.0183e-05	8.9334	10.8315	8.4731	18034	NF-kappaB2|lyt|p49|p49/p100|p50B|p52	19	19 C3-D2|19 38.8 cM	nuclear factor of kappa light polypeptide gene enhancer in B cells 2, p49/p100	protein-coding
Ptpn2	2.4024	5.6803e-08	1.0183e-05	7.8189	8.6434	7.379	19255	AI325124|Ptpt|TC-PTP	18	18 E1|18	protein tyrosine phosphatase, non-receptor type 2	protein-coding
Katna1	4.3154	5.5903e-08	1.0183e-05	8.297	10.5361	8.4266	23924		10	10 A1|10	katanin p60 (ATPase-containing) subunit A1	protein-coding
Map2k1	2.1635	5.6866e-08	1.0183e-05	9.1749	10.4721	9.3587	26395	MAPKK1|MEKK1|Mek1|Prkmk1	9	9 C|9 34.55 cM	mitogen-activated protein kinase kinase 1	protein-coding
Tmem132e	3.6792	5.9344e-08	1.0183e-05	6.241	8.075	6.1956	270893	Gm644	11	11 C|11	transmembrane protein 132E	protein-coding
Batf2	6.8221	5.8875e-08	1.0183e-05	6.7117	9.594	6.8237	74481	4933430F08Rik	19	19 A|19	basic leucine zipper transcription factor, ATF-like 2	protein-coding
Csf2	23.4932	6.0463e-08	1.0205e-05	4.437	9.0378	4.4837	12981	Csfgm|GMCSF|Gm-CSf|MGI-IGM	11	11 B1.3|11 32.13 cM	colony stimulating factor 2 (granulocyte-macrophage)	protein-coding
Mnda	2.9768	6.0104e-08	1.0205e-05	10.1278	12.2384	10.6647	381308	A730048F03|Ifi205b	1	1 H3|1	myeloid cell nuclear differentiation antigen	protein-coding
Naa25	4.1948	6.1952e-08	1.0374e-05	8.4885	10.2407	8.1721	231713	4833422K13Rik|A630046C11|AI450868|C330023M02Rik|Mdm20	5	5 F|5	N(alpha)-acetyltransferase 25, NatB auxiliary subunit	protein-coding
Igtp	12.2581	6.295e-08	1.0377e-05	7.6886	11.9168	8.3011	16145	AW558444|Irgm3	11	11 B1.3|11 36.01 cM	interferon gamma induced GTPase	protein-coding
Cmpk2	8.5314	6.2945e-08	1.0377e-05	9.1282	12.4124	9.3196	22169	1200004E04Rik|TDKI|Tyki	12	12 A2|12 9.69 cM	cytidine monophosphate (UMP-CMP) kinase 2, mitochondrial	protein-coding
Xkr8	3.1232	6.5922e-08	1.0624e-05	7.4919	9.1802	7.5371	381560	4931440N07Rik|AI597014|Gm1031|XRG8|mXkr8	4	4 D2.3|4	X Kell blood group precursor related family member 8 homolog	protein-coding
Ch25h	15.5142	6.7673e-08	1.066e-05	9.5376	12.2456	8.2901	12642	AI462618|m25OH	19	19 C1|19	cholesterol 25-hydroxylase	protein-coding
Mmp14	2.2914	6.7041e-08	1.066e-05	9.6524	10.6597	9.4635	17387	AI325305|MT-MMP-1|MT1-MMP|sabe	14	14 C2|14 27.79 cM	matrix metallopeptidase 14 (membrane-inserted)	protein-coding
Tnfsf10	25.2906	6.7519e-08	1.066e-05	5.5751	10.9402	6.2796	22035	A330042I21Rik|AI448571|APO-2L|Ly81|TL2|Trail	3	3 A3|3	tumor necrosis factor (ligand) superfamily, member 10	protein-coding
Casp4	6.2597	7.0208e-08	1.0879e-05	9.0302	11.4411	8.795	12363	Casp11|Caspl|ich-3	9	9 A1|9 2.46 cM	caspase 4, apoptosis-related cysteine peptidase	protein-coding
Slamf7	25.8781	7.0596e-08	1.0879e-05	6.1564	11.0683	6.3747	75345	19A|19A24|4930560D03Rik|CRACC|CS1	1	1|1 H2	SLAM family member 7	protein-coding
Smg7	2.234	7.1317e-08	1.0904e-05	9.5483	10.5425	9.3829	226517	9430023P16Rik|mKIAA0250	1	1 G3|1	Smg-7 homolog, nonsense mediated mRNA decay factor (C. elegans)	protein-coding
Zbp1	5.2072	7.2296e-08	1.0904e-05	7.8632	11.2659	8.8853	58203	2010010H03Rik|Dai|Dlm1|mZaDLM	2	2 H3|2	Z-DNA binding protein 1	protein-coding
Prpf4	2.2707	7.204e-08	1.0904e-05	8.2982	9.3637	8.1805	70052	1600015H11Rik|AI874830|AW047464|bN189G18.1	4	4|4 C1	PRP4 pre-mRNA processing factor 4 homolog (yeast)	protein-coding
Has2	21.4149	7.4473e-08	1.1131e-05	7.076	11.0561	6.6356	15117		15	15 D1|15 23.31 cM	hyaluronan synthase 2	protein-coding
Zc3h7a	2.8034	7.7674e-08	1.1471e-05	8.6857	10.1727	8.6855	106205	A430104C18Rik|AI447294|AW556219|HSPC055|Zc3h7|Zc3hdc7	16	16 A1|16	zinc finger CCCH type containing 7 A	protein-coding
Tmem2	2.814	7.8655e-08	1.1496e-05	7.9155	9.0684	7.5758	83921		19	19 B|19	transmembrane protein 2	protein-coding
Slco3a1	4.4314	8.3343e-08	1.1975e-05	8.7237	10.7256	8.5779	108116	5830414C08Rik|Anr1|MJAM|OATP-D|R75096|Slc21a11	7	7|7 D1	solute carrier organic anion transporter family, member 3a1	protein-coding
Vgf	7.1596	8.4756e-08	1.2097e-05	7.1294	9.9339	7.094	381677	Gm1052	5	5 G2|5 76.13 cM	VGF nerve growth factor inducible	protein-coding
Selp	8.0445	8.5768e-08	1.216e-05	6.6727	9.3318	6.3238	20344	CD62P|GMP-140|Grmp|LECAM3|PADGEM	1	1 H2.2|1 71.42 cM	selectin, platelet	protein-coding
Nol10	3.1166	8.7141e-08	1.2273e-05	7.3193	8.5915	6.9516	217431	Gm67	12	12 A1.1|12	nucleolar protein 10	protein-coding
Cenpj	3.1574	8.9061e-08	1.2315e-05	7.2198	8.6934	7.0347	219103	4932437H03Rik|CPAP|Gm81|LAP|LIP1	14	14 C3|14	centromere protein J	protein-coding
Sec24b	2.2501	9.048e-08	1.2414e-05	9.9356	10.9688	9.7988	99683	AI605202|SEC24	3	3 G3|3	Sec24 related gene family, member B (S. cerevisiae)	protein-coding
Foxf1	10.3421	9.4092e-08	1.2745e-05	6.3077	9.4597	6.0893	15227	AI450827|FREAC1|Foxf1a|Freac-1|HFH-8|Hfh8	8	8 E1|8 70.31 cM	forkhead box F1	protein-coding
Kcna3	3.6917	9.4037e-08	1.2745e-05	8.0045	9.7813	7.897	16491	Kca1-3|Kv1.3|Mk-3	3	3 F2.3|3 46.59 cM	potassium voltage-gated channel, shaker-related subfamily, member 3	protein-coding
Serpinb2	30.255	9.5703e-08	1.276e-05	6.1046	10.4673	5.5482	18788	PAI-2|Planh2|ovalbumin	1	1 E2.1|1 50.34 cM	serine (or cysteine) peptidase inhibitor, clade B, member 2	protein-coding
Psmb8	2.5127	9.7522e-08	1.2881e-05	9.0033	10.6464	9.3172	16913	Lmp-7|Lmp7	17	17 B1|17 17.98 cM	proteasome (prosome, macropain) subunit, beta type 8 (large multifunctional peptidase 7)	protein-coding
H2-Q4	2.5328	9.8885e-08	1.2957e-05	9.3182	10.8602	9.5195	15015	H-2Q4|H2-Gs10|Qa-4|Qa4|Qat-4|Qb-1|Qb1	17	17 B1|17 18.65 cM	histocompatibility 2, Q region locus 4	protein-coding
Gramd1a	1.8534	9.9316e-08	1.2957e-05	9.1944	10.3448	9.4546	52857	1300003M23Rik|AI415002|AW547240|D7Bwg0611e	7	7 B1|7 19.3 cM	GRAM domain containing 1A	protein-coding
Ikbke	2.3912	1.0254e-07	1.3296e-05	9.6945	10.9777	9.7199	56489	AW558201|IKK-i|IKKepsilon|Ikki	1	1 E4|1	inhibitor of kappaB kinase epsilon	protein-coding
Bckdhb	2.4548	1.0419e-07	1.3386e-05	9.2463	10.3543	9.0587	12040		9	9 E2|9	branched chain ketoacid dehydrogenase E1, beta polypeptide	protein-coding
Dnaja2	2.016	1.0449e-07	1.3386e-05	9.865	10.6662	9.6547	56445	1500017M13Rik|2010206B19Rik|DNAJ|DNJ3|Dnaj3|HIRIP4|PRO3015|mDj3	8	8|8 C4	DnaJ (Hsp40) homolog, subfamily A, member 2	protein-coding
Tlr1	2.6261	1.0775e-07	1.3721e-05	10.6465	11.524	10.131	21897		5	5 C3.1|5 33.53 cM	toll-like receptor 1	protein-coding
Arrdc4	3.1917	1.0906e-07	1.3805e-05	9.2648	10.9194	9.245	66412	2410003C09Rik|AV216361	7	7 D1|7	arrestin domain containing 4	protein-coding
Usp18	4.1655	1.1178e-07	1.3983e-05	9.1817	12.2282	10.1697	24110	1110058H21Rik|AW047653|UBP43|Ubp15	6	6 F|6 57.17 cM	ubiquitin specific peptidase 18	protein-coding
Isg20	7.4792	1.1344e-07	1.4025e-05	8.0633	11.6235	8.7206	57444	1600023I01Rik|2010107M23Rik|20kDa|DnaQL|HEM45	7	7 D3|7	interferon-stimulated protein	protein-coding
Cxcl1	26.6629	1.2011e-07	1.4764e-05	8.3814	12.3214	7.5846	14825	Fsp|Gro1|KC|Mgsa|N51|Scyb1|gro	5	5 E-F|5 44.78 cM	chemokine (C-X-C motif) ligand 1	protein-coding
Ehd1	4.1357	1.2276e-07	1.4824e-05	10.1228	11.6058	9.5577	13660	AA409636|Past1|RME-1	19	19 A|19 4.4 cM	EH-domain containing 1	protein-coding
Il27	29.0185	1.2219e-07	1.4824e-05	5.9875	11.177	6.3181	246779	IL-27|IL-27p28|Il30|p28	7	7 F3|7	interleukin 27	protein-coding
Plagl2	3.2601	1.255e-07	1.4828e-05	9.0763	10.9461	9.2411	54711	AU018672|AW552839|mKIAA0198	2	2|2 H2	pleiomorphic adenoma gene-like 2	protein-coding
Brwd3	2.5841	1.2635e-07	1.4845e-05	7.3362	8.776	7.4064	382236	Brodl|D030064D06Rik|Gm596	X	X D|X	bromodomain and WD repeat domain containing 3	protein-coding
Rbm43	2.8682	1.3212e-07	1.5189e-05	8.8396	10.4694	8.9492	71684	0610033I05Rik	2	2|2 C1	RNA binding motif protein 43	protein-coding
Foxp4	2.1473	1.3127e-07	1.5189e-05	7.4003	8.3795	7.2769	74123	1200010K03Rik|2310007G05Rik|mFKHLA	17	17 C|17	forkhead box P4	protein-coding
Stx11	8.0004	1.3213e-07	1.5189e-05	7.5093	10.2394	7.2393	74732	5830405C08Rik	10	10 A1|10	syntaxin 11	protein-coding
Irf1	5.2032	1.3454e-07	1.5268e-05	9.3318	11.5816	9.2022	16362	AU020929|Irf-1	11	11 B1.3|11 32.0 cM	interferon regulatory factor 1	protein-coding
Tnfaip3	11.0919	1.3409e-07	1.5268e-05	8.5517	11.3278	7.8564	21929	A20|Tnfip3	10	10 A3|10 8.08 cM	tumor necrosis factor, alpha-induced protein 3	protein-coding
Setdb2	8.6709	1.3498e-07	1.5268e-05	6.1125	9.3096	6.1934	239122	Clld8|Gm293|KMT1F	14	14 C3|14	SET domain, bifurcated 2	protein-coding
Usp25	2.6407	1.4075e-07	1.5754e-05	9.8563	11.4383	10.0374	30940		16	16 C3.1|16	ubiquitin specific peptidase 25	protein-coding
Dtx3l	3.4822	1.4448e-07	1.592e-05	8.8764	11.1235	9.3234	209200	AU042200|BC023741	16	16 B3|16	deltex 3-like (Drosophila)	protein-coding
Ccdc25	4.0137	1.4329e-07	1.592e-05	7.6295	9.5418	7.5369	67179	2610528H13Rik|NSrp70	14	14 D1|14	coiled-coil domain containing 25	protein-coding
Apobec3	2.936	1.4682e-07	1.6094e-05	8.2008	9.7216	8.1678	80287	Arp3|BC003314|Cem15|Rfv3	15	15 48.6 cM|15 E2	apolipoprotein B mRNA editing enzyme, catalytic polypeptide 3	protein-coding
Samd9l	6.0466	1.5407e-07	1.6716e-05	8.0131	10.9236	8.3274	209086	AA175286|ESTM25|mKIAA2005	6	6 A1-A2|6 1.76 cM	sterile alpha motif domain containing 9-like	protein-coding
Dgat2	4.3619	1.5957e-07	1.7225e-05	6.6044	9.0421	6.9172	67800	0610010B06Rik|ARAT|DGAT-2	7	7|7 F1	diacylglycerol O-acyltransferase 2	protein-coding
Hivep2	2.6664	1.6238e-07	1.744e-05	9.5318	10.5387	9.1238	15273	MIBP1|Schnurri-2|Shn-2	10	10 A2|10	human immunodeficiency virus type I enhancer binding protein 2	protein-coding
Adamts4	12.4521	1.6905e-07	1.7975e-05	7.0218	10.3634	6.725	240913	3830423K05|ADAM-TS4|ADAMTS-2|ADMP-1|mKIAA0688	1	1 H3|1 79.28 cM	a disintegrin-like and metallopeptidase (reprolysin type) with thrombospondin type 1 motif, 4	protein-coding
Hdc	4.1079	1.719e-07	1.8008e-05	6.2168	8.3422	6.3038	15186	AW108189|Hdc-a|Hdc-c|Hdc-e|Hdc-s	2	2 E5-G|2 61.76 cM	histidine decarboxylase	protein-coding
Tmem243	2.6463	1.7315e-07	1.805e-05	10.1962	11.4687	10.0647	652925	4930420K17Rik|E030031F02Rik	5	5 A1|5	transmembrane protein 243, mitochondrial	protein-coding
Slfn5	4.5716	1.753e-07	1.8185e-05	7.3913	11.4539	9.2612	327978	AI956840	11	11 C|11	schlafen 5	protein-coding
Pnpt1	2.8838	1.796e-07	1.8362e-05	10.2188	11.9124	10.3844	71701	1200003F12Rik|Old35|PNPase|Pnptl1	11	11|11 A4	polyribonucleotide nucleotidyltransferase 1	protein-coding
Adar	2.5699	1.8278e-07	1.8598e-05	9.0794	10.951	9.5893	56417	AV242451|Adar1|Adar1p110|Adar1p150|mZaADAR	3	3|3 F2	adenosine deaminase, RNA-specific	protein-coding
Aftph	2.4313	1.8599e-07	1.8746e-05	10.0565	11.4255	10.1438	216549		11	11 A3.1|11	aftiphilin	protein-coding
Rnf19b	4.8397	1.8808e-07	1.8798e-05	9.5848	10.609	8.3341	75234	4930534K13Rik|4930555L03Rik|Ibrdc3	4	4|4 D2.3	ring finger protein 19B	protein-coding
N4bp1	2.3144	1.8904e-07	1.8798e-05	10.1903	11.1413	9.9306	80750	AI481586|C81621	8	8 C3|8	NEDD4 binding protein 1	protein-coding
Etnk1	2.8269	1.9482e-07	1.9181e-05	9.2298	10.786	9.2868	75320	1110061E11Rik|4930555L11Rik|AI195356|AI841245|C80956|D6Ertd3e|EKI1	6	6 G3|6 75.41 cM	ethanolamine kinase 1	protein-coding
Olr1	15.0014	2.0018e-07	1.9268e-05	9.2853	10.3869	6.4799	108078	LOX-1|SR-EI|Scare1	6	6 F3|6	oxidized low density lipoprotein (lectin-like) receptor 1	protein-coding
Cd69	109.984	1.9953e-07	1.9268e-05	5.6955	12.0139	5.2328	12515	5830438K24Rik|AI452015|AIM|VEA	6	6 F3|6 63.21 cM	CD69 antigen	protein-coding
Mir155	35.2256	1.9995e-07	1.9268e-05	4.7015	9.9103	4.7717	387173	Mirn155|mmu-mir-155	16	16|16	microRNA 155	ncRNA
Cxcl2	43.9715	2.0635e-07	1.9497e-05	7.6907	11.7623	6.3038	20310	CINC-2a|GROb|Gro2|MIP-2|MIP-2a|Mgsa-b|Mip2|Scyb|Scyb2	5	5 E1|5 44.78 cM	chemokine (C-X-C motif) ligand 2	protein-coding
Ifi205	44.8813	2.0547e-07	1.9497e-05	5.4476	11.9213	6.4333	226695	D3|D3cDNA|Ifi205a	1	1 H3|1 80.83 cM	interferon activated gene 205	protein-coding
Jak2	4.2913	2.0872e-07	1.9553e-05	9.9446	11.4447	9.3433	16452	Fd17	19	19 C1|19 23.73 cM	Janus kinase 2	protein-coding
Whamm	3.4966	2.2102e-07	2.0615e-05	8.114	9.9163	8.1104	434204	BB081391|Whdc1|mKIAA1971	7	7 D3|7	WAS protein homolog associated with actin, golgi membranes and microtubules	protein-coding
Rnf135	3.3426	2.2474e-07	2.078e-05	7.3974	9.227	7.486	71956	0610037N03Rik|2410006N06Rik	11	11 B5|11 47.59 cM	ring finger protein 135	protein-coding
Xrn1	2.3312	2.274e-07	2.0935e-05	8.7213	9.9823	8.7612	24127	Dhm2|exo|mXrn1	9	9|9 E4	5'-3' exoribonuclease 1	protein-coding
Cxcl10	10.6797	2.3719e-07	2.1556e-05	10.6543	12.813	9.3962	15945	C7|CRG-2|INP10|IP-10|IP10|Ifi10|Scyb10|gIP-10|mob-1	5	5 E2|5 46.57 cM	chemokine (C-X-C motif) ligand 10	protein-coding
Ddx60	7.1726	2.4324e-07	2.1671e-05	6.7105	10.4711	7.6286	234311	9830118M07	8	8 B3.1|8	DEAD (Asp-Glu-Ala-Asp) box polypeptide 60	protein-coding
Oas1b	7.5339	2.432e-07	2.1671e-05	6.5621	10.2008	7.2874	23961	Flv|L1|Mmu-L1|Oas1|Oias-2|Oias2|Wnv	5	5 F|5 60.64 cM	2'-5' oligoadenylate synthetase 1B	protein-coding
Nfkbiz	11.0509	2.4521e-07	2.1728e-05	7.6968	10.8764	7.4103	80859	AA408868|INAP|Mail	16	16|16 C1.2-C1.3	nuclear factor of kappa light polypeptide gene enhancer in B cells inhibitor, zeta	protein-coding
Irak2	2.6836	2.4823e-07	2.1904e-05	9.4645	11.2337	9.8096	108960	6330415L08Rik|AI649099|IRAK-2	6	6 E3|6 52.82 cM	interleukin-1 receptor-associated kinase 2	protein-coding
Ptx3	23.2719	2.517e-07	2.2118e-05	7.7876	11.7811	7.2406	19288	AI607804|TSG-14	3	3 E1|3 30.25 cM	pentraxin related gene	protein-coding
Sp110	2.6219	2.5709e-07	2.233e-05	9.5243	11.3306	9.94	109032	5031415C07Rik|52kDa|5830484A20Rik|ENSMUSG00000075603|Ifi75|Ipr1	1	1 C5|1	Sp110 nuclear body protein	protein-coding
Zcchc6	2.2216	2.583e-07	2.233e-05	10.1129	11.3184	10.1667	214290	6030448M23Rik|AA420405	13	13 B2|13	zinc finger, CCHC domain containing 6	protein-coding
Tlr3	3.4037	2.5939e-07	2.2333e-05	9.1329	11.1896	9.4225	142980	AI957183	8	8|8 B2	toll-like receptor 3	protein-coding
Slfn4	13.2064	2.6743e-07	2.2496e-05	6.3622	10.4664	6.7433	20558	AI450778	11	11 C|11	schlafen 4	protein-coding
Arsj	2.4076	2.6764e-07	2.2496e-05	5.8193	7.0832	5.8156	271970	9330196J05Rik|D830047F08	3	3 G1|3	arylsulfatase J	protein-coding
Phf11c	8.9753	2.6624e-07	2.2496e-05	5.7882	9.2515	6.0856	628705	EG628705|Gm6907|Phf11	14	14 C3|14	PHD finger protein 11C	protein-coding
Chsy3	3.2069	2.6622e-07	2.2496e-05	5.6436	7.4439	5.7628	78923	4833446K15Rik|AI662215	18	18 D3|18	chondroitin sulfate synthase 3	protein-coding
Lif	8.6944	2.7276e-07	2.2747e-05	6.1115	9.0151	5.8951	16878		11	11 A1-A2|11 2.94 cM	leukemia inhibitory factor	protein-coding
Tap2	3.7495	2.8008e-07	2.3266e-05	8.3108	10.2216	8.3149	21355	ABC18|AI462429|APT2|Abcb3|Ham-2|Ham2|MTP2|PSF2|RING11|Tap-2|Y1|jas	17	17 B1|17 17.98 cM	transporter 2, ATP-binding cassette, sub-family B (MDR/TAP)	protein-coding
Etv6	2.5734	2.8542e-07	2.348e-05	9.0285	10.0453	8.6816	14011	AW123102|AW557856|Tel	6	6 G2|6 64.58 cM	ets variant gene 6 (TEL oncogene)	protein-coding
Pml	3.7649	2.8609e-07	2.348e-05	8.7316	10.828	8.9154	18854	1200009E24Rik|AI661194|Trim19	9	9 B|9 31.63 cM	promyelocytic leukemia	protein-coding
Parp12	2.6851	2.8536e-07	2.348e-05	10.0144	11.9967	10.5717	243771	9930021O16|AA409132|AA536654|ARTD12|PARP-12|Zc3hdc1	6	6 B1|6	poly (ADP-ribose) polymerase family, member 12	protein-coding
Lrch1	2.0218	2.895e-07	2.3588e-05	9.3435	10.3722	9.3566	380916	4832412D13Rik|AI552548|AW215503|Chdc1|mKIAA1016	14	14 D3|14	leucine-rich repeats and calponin homology (CH) domain containing 1	protein-coding
Peli1	4.8495	2.9174e-07	2.368e-05	9.1339	11.5876	9.3097	67245	2810468L03Rik|A930031K15Rik|AA409794|AI586297|D11Ertd676e	11	11 A3.2|11 13.81 cM	pellino 1	protein-coding
Mmp13	17.5637	2.9473e-07	2.3822e-05	8.9654	12.2189	8.0844	17386	Clg|MMP-13|Mmp1	9	9|9 A1-A2	matrix metallopeptidase 13	protein-coding
Slfn8	6.0909	3.0356e-07	2.4178e-05	7.285	11.0716	8.465	276950		11	11 C|11	schlafen 8	protein-coding
Rab11fip1	4.947	3.0656e-07	2.4236e-05	8.0194	10.0802	7.7736	75767	2010200K21Rik|4833414G05Rik|Rcp	8	8|8 A3	RAB11 family interacting protein 1 (class I)	protein-coding
Zc3h12a	4.749	3.1236e-07	2.4512e-05	7.6977	9.3359	7.0883	230738	BC036563|MCPIP|Mcpip1	4	4 D2.2|4	zinc finger CCCH type containing 12A	protein-coding
Prpf38a	2.7196	3.1691e-07	2.4636e-05	9.1856	10.5805	9.1371	230596	2410002M20Rik	4	4 C7|4	PRP38 pre-mRNA processing factor 38 (yeast) domain containing A	protein-coding
Zfp263	2.5548	3.1741e-07	2.4636e-05	8.3123	9.4398	8.0866	74120	1200014J04Rik|AI326880|AU020888|NT2|mFPM315	16	16 A1|16 2.2 cM	zinc finger protein 263	protein-coding
Diras2	3.0431	3.2455e-07	2.4942e-05	6.3336	7.9214	6.3158	68203	2900052J15Rik|AI414999	13	13 A5|13	DIRAS family, GTP-binding RAS-like 2	protein-coding
Dusp16	3.6302	3.2384e-07	2.4942e-05	8.752	10.4568	8.5968	70686	3830417M17Rik|AW558566|D6Ertd213e|MKP-7|MKP7|Mkpm	6	6 G1|6 65.77 cM	dual specificity phosphatase 16	protein-coding
Ccrn4l	3.6643	3.2754e-07	2.5055e-05	8.0272	9.7025	7.829	12457	AU043840|Ccr4|nocturnin	3	3|3 B-D	CCR4 carbon catabolite repression 4-like (S. cerevisiae)	protein-coding
Serpina3f	10.0941	3.3293e-07	2.5286e-05	6.415	9.4774	6.142	238393	2A1|BC049975	12	12 E|12	serine (or cysteine) peptidase inhibitor, clade A, member 3F	protein-coding
Herc6	5.7201	3.3276e-07	2.5286e-05	8.0394	11.2815	8.7655	67138	1700121D12Rik|2510038N07Rik|4930427L17Rik|AI451296|CEB1|Herc5	6	6 C1|6	hect domain and RLD 6	protein-coding
Fpr1	4.8977	3.3857e-07	2.5532e-05	9.8556	12.1771	9.885	14293	FPR|LXA4R|fMLF-R	17	17 A3.2|17 10.63 cM	formyl peptide receptor 1	protein-coding
Stim2	2.234	3.5192e-07	2.6352e-05	8.314	9.2999	8.1402	116873		5	5 C1|5 29.69 cM	stromal interaction molecule 2	protein-coding
Chd1	2.3115	3.6136e-07	2.6836e-05	8.3113	9.3625	8.1537	12648	4930525N21Rik|AI851787|AW555109	17	17 A2|17 8.95 cM	chromodomain helicase DNA binding protein 1	protein-coding
Zufsp	4.072	3.6343e-07	2.6836e-05	8.2685	10.5058	8.4801	72580	2700019D07Rik	10	10 B1|10	zinc finger with UFM1-specific peptidase domain	protein-coding
Adam12	2.7568	3.6603e-07	2.6841e-05	7.383	8.1234	6.6604	11489	Mltna|mKIAA4001	7	7 F4|7	a disintegrin and metallopeptidase domain 12 (meltrin alpha)	protein-coding
AI504432	5.5407	3.6572e-07	2.6841e-05	7.9536	9.912	7.442	229694	A230102G19	3	3 F2.3|3	expressed sequence AI504432	ncRNA
Socs1	7.8722	3.7416e-07	2.7156e-05	8.4056	9.9709	6.9941	12703	Cish1|Cish7|JAB|SOCS-1|SSI-1	16	16 A1|16 5.81 cM	suppressor of cytokine signaling 1	protein-coding
Trim30d	6.4747	3.7738e-07	2.7205e-05	6.7906	10.982	8.2872	209387	AI451617|TRIM30-3|Trim79	7	7 E3|7	tripartite motif-containing 30D	protein-coding
Pdss1	2.9801	3.7615e-07	2.7205e-05	6.9498	8.1776	6.6022	56075	2610203G20Rik|2700031G06Rik|TPT|TPT 1|Tprt|mDLP1|mSPS1	2	2 A3|2	prenyl (solanesyl) diphosphate synthase, subunit 1	protein-coding
Ikzf1	2.7811	3.8202e-07	2.7262e-05	8.5043	9.9481	8.4724	22778	5832432G11Rik|Ikaros|LyF-1|Zfpn1a1|Znfn1a1|hlk-1|mKIAA4227	11	11 A1|11 7.02 cM	IKAROS family zinc finger 1	protein-coding
Eif2ak2	2.8568	3.8592e-07	2.7266e-05	8.7428	10.8395	9.3251	19106	2310047A08Rik|4732414G15Rik|AI467567|AI747578|Pkr|Prkr|Tik	17	17 E2|17 49.56 cM	eukaryotic translation initiation factor 2-alpha kinase 2	protein-coding
Jag1	4.6957	4.0164e-07	2.8282e-05	8.0539	9.5265	7.2951	16449	ABE2|Gsfabe2|Htu|Ozz|Ser-1	2	2 F3|2 67.73 cM	jagged 1	protein-coding
BC094916	32.3544	4.0707e-07	2.857e-05	3.5207	8.9215	3.9056	545384	Ifi214|p214	1	1 H3|1	cDNA sequence BC094916	protein-coding
Trafd1	2.0776	4.1756e-07	2.8925e-05	10.0094	11.4361	10.3812	231712	1110008K06Rik|Fln29	5	5 F|5	TRAF type zinc finger domain containing 1	protein-coding
Gbp3	9.7967	4.1671e-07	2.8925e-05	7.8719	11.6955	8.4032	55932	AW228655|Gbp4	3	3 H1|3	guanylate binding protein 3	protein-coding
Fmnl2	2.4616	4.169e-07	2.8925e-05	9.6547	10.735	9.4354	71409	5430425K04Rik|Man	2	2 C1.1|2	formin-like 2	protein-coding
Ube2l6	2.2796	4.2404e-07	2.9278e-05	9.8007	11.1964	10.0076	56791	2810489I21Rik|RIG-B|UBCH8|Ubce8|Ubcm8	2	2|2 E1	ubiquitin-conjugating enzyme E2L 6	protein-coding
Rap2c	2.786	4.286e-07	2.9497e-05	8.4093	9.8011	8.3229	72065	2010200P20Rik|AI194294|AL022976	X	X A5|X	RAP2C, member of RAS oncogene family	protein-coding
Il13ra1	2.6779	4.5202e-07	3.0517e-05	8.6707	10.5737	9.1526	16164	AI882074|CD213a1|IL-13r[a]|Il13ra|NR4	X	X A3.3|X 20.49 cM	interleukin 13 receptor, alpha 1	protein-coding
Zfp36	3.9984	5.0546e-07	3.3591e-05	10.0248	11.5781	9.5786	22695	Gos24|Nup475|TIS11D|TISII|Tis11|Ttp|Zfp-36	7	7 A3|7 16.72 cM	zinc finger protein 36	protein-coding
1110038F14Rik	3.7597	5.1176e-07	3.3831e-05	7.8899	9.8234	7.9128	117171		15	15|15 E1	RIKEN cDNA 1110038F14 gene	protein-coding
Icosl	5.464	5.2575e-07	3.4296e-05	7.8561	10.5853	8.1353	50723	AU044799|B7-H2|B7RP-1|B7h|BG071784|GI50|GL50|GL50-B|ICOS-L|Icoslg|LICOS|Ly115l|mKIAA0653	10	10 C1|10	icos ligand	protein-coding
Uaca	2.5851	5.3407e-07	3.4626e-05	7.8727	9.0351	7.6649	72565	2700059D02Rik|nucling	9	9|9 C	uveal autoantigen with coiled-coil domains and ankyrin repeats	protein-coding
Rnd1	6.0718	5.4226e-07	3.5051e-05	7.9094	9.7962	7.1941	223881	A830014L09Rik|Arhs	15	15 F1|15	Rho family GTPase 1	protein-coding
Fam102b	3.5266	5.7751e-07	3.6723e-05	8.0512	10.2405	8.4222	329739	1600010D10Rik|B430201A12Rik	3	3 F3|3	family with sequence similarity 102, member B	protein-coding
Hbegf	3.0086	5.8456e-07	3.6779e-05	9.6716	10.4128	8.8237	15200	AW047313|Dtr|Dts|Hegfl	18	18 B2|18 19.46 cM	heparin-binding EGF-like growth factor	protein-coding
Denr	2.0893	5.8828e-07	3.6904e-05	9.0828	9.9164	8.8533	68184	1500003K04Rik	5	5 F|5	density-regulated protein	protein-coding
Ccl4	14.9138	5.9462e-07	3.7192e-05	8.373	12.0863	8.1877	20303	AT744.1|Act-2|MIP-1B|Mip1b|Scya4	11	11 C|11 51.09 cM	chemokine (C-C motif) ligand 4	protein-coding
Pvrl2	2.352	6.0654e-07	3.7725e-05	8.2272	9.0696	7.8357	19294	AI325026|AI987993|Cd112|MPH|Pvr|Pvs|nectin-2	7	7 A3|7 9.94 cM	poliovirus receptor-related 2	protein-coding
Creb5	4.2533	6.0669e-07	3.7725e-05	8.6367	10.0831	7.9945	231991	Crebpa|D430026C09Rik	6	6 B3|6 25.9 cM	cAMP responsive element binding protein 5	protein-coding
Pcsk1	10.0925	6.1462e-07	3.7886e-05	4.8018	8.329	4.9938	18548	Nec-1|Nec1|PC1|PC3|Phpp-1|SPC3	13	13 C2|13 40.63 cM	proprotein convertase subtilisin/kexin type 1	protein-coding
Hivep1	2.1365	6.2795e-07	3.8484e-05	9.5374	10.1795	9.0843	110521	Cryabp1	13	13 A4|13 20.72 cM	human immunodeficiency virus type I enhancer binding protein 1	protein-coding
Sap30	2.6887	6.3556e-07	3.8727e-05	8.5748	10.0208	8.5938	60406	30kDa	8	8 B2|8 29.85 cM	sin3 associated polypeptide	protein-coding
Klf7	2.1699	6.3801e-07	3.8766e-05	9.1266	9.9141	8.7965	93691	9830124P08Rik	1	1|1 C1-C3	Kruppel-like factor 7 (ubiquitous)	protein-coding
Hivep3	6.7197	6.5491e-07	3.9495e-05	8.8135	10.3888	7.6404	16656	2900056N03Rik|A130075N07|AI848000|E030045D18Rik|KBP-1|KBP1|Krc|Rc|Schnurri-3|Shn3|Zas3	4	4|4 D1	human immunodeficiency virus type I enhancer binding protein 3	protein-coding
Gm15753	3.1195	6.6762e-07	3.9993e-05	8.3379	10.615	8.9737	624083	OTTMUSG00000025953	5	5 G2|5	predicted gene 15753	protein-coding
Rapgef2	2.6395	6.7425e-07	4.0245e-05	9.8847	11.1068	9.7065	76089	5830453M24Rik|CNRasGEF|Pdzgef1|RA-GEF-1|mKIAA0313|nRapGEP	3	3 E3|3	Rap guanine nucleotide exchange factor (GEF) 2	protein-coding
Ifit3	3.5615	6.8681e-07	4.0571e-05	9.0285	12.2901	10.4576	15959	Ifi49|P49	19	19|19 C3	interferon-induced protein with tetratricopeptide repeats 3	protein-coding
Ctps	2.4485	6.8409e-07	4.0571e-05	9.509	9.9498	8.6579	51797	Ctps1	4	4 D2.2|4 56.52 cM	cytidine 5'-triphosphate synthase	protein-coding
Slc4a7	2.1476	6.9087e-07	4.0586e-05	8.6776	9.4311	8.3284	218756	E430014N10Rik|NBC3|NBCn1|NBCn1-G	14	14 A2|14	solute carrier family 4, sodium bicarbonate cotransporter, member 7	protein-coding
Ifit1	8.3887	6.9829e-07	4.0611e-05	7.9728	12.2203	9.1519	15957	ISG56|Ifi56|P56	19	19 C1|19	interferon-induced protein with tetratricopeptide repeats 1	protein-coding
Sod2	3.0386	7.2372e-07	4.1709e-05	10.8638	12.1232	10.5198	20656	MnSOD|Sod-2	17	17 A1|17 8.75 cM	superoxide dismutase 2, mitochondrial	protein-coding
Plekha4	3.2378	7.2347e-07	4.1709e-05	6.972	8.4717	6.7767	69217	2410005C22Rik|C88169|Pepp1	7	7 B4|7	pleckstrin homology domain containing, family A (phosphoinositide binding specific) member 4	protein-coding
Slc25a22	5.5219	7.3952e-07	4.239e-05	7.491	9.9638	7.4987	68267	1300006L01Rik|AI060884|Gc1	7	7 F5|7	solute carrier family 25 (mitochondrial carrier, glutamate), member 22	protein-coding
Asap3	3.8935	8.0248e-07	4.5028e-05	8.2805	10.2457	8.2847	230837	9430088F20Rik|Ddefl1|Gm140|UPLC1	4	4 D3|4	ArfGAP with SH3 domain, ankyrin repeat and PH domain 3	protein-coding
Gbp5	30.7329	8.0726e-07	4.5177e-05	7.248	11.7647	6.823	229898	5330409J06Rik|Gbp5a	3	3 H1|3	guanylate binding protein 5	protein-coding
Trim14	2.6457	8.1755e-07	4.5395e-05	8.3822	10.2485	8.8449	74735	5830400N10Rik|pub	4	4|4 B2	tripartite motif-containing 14	protein-coding
Bfar	2.0907	8.2148e-07	4.5493e-05	9.6616	10.6441	9.5801	67118	3010001A07Rik|AI666707|AW107665|Bar|Rnf47	16	16 A1|16	bifunctional apoptosis regulator	protein-coding
Zfhx4	2.8389	8.3918e-07	4.6114e-05	7.6512	8.6887	7.1834	80892	A930021B15|C130041O22Rik|Zfh-4|Zfh4	3	3 A1|3	zinc finger homeodomain 4	protein-coding
5430435G22Rik	-4.6354	8.7563e-07	4.7746e-05	9.9352	8.3408	10.5535	226421	Rab7b	1	1 E4|1	RIKEN cDNA 5430435G22 gene	protein-coding
Tlk2	2.9899	8.8025e-07	4.7754e-05	8.7664	10.2096	8.6295	24086	4933403M19Rik|PKUalpha|Tlk	11	11 E1|11	tousled-like kinase 2 (Arabidopsis)	protein-coding
Rgs16	6.5722	8.8791e-07	4.7947e-05	8.7253	10.917	8.2006	19734	Rgs14|Rgsr	1	1 G3|1 65.43 cM	regulator of G-protein signaling 16	protein-coding
Cxcl3	38.0555	8.8833e-07	4.7947e-05	7.6477	11.2434	5.9934	330122	Dcip1|Gm1960	5	5 E1|5	chemokine (C-X-C motif) ligand 3	protein-coding
Perm1	2.3483	8.9256e-07	4.8054e-05	5.132	6.5504	5.3188	74183	2310042D19Rik	4	4 E2|4	PPARGC1 and ESRR induced regulator, muscle 1	protein-coding
Skil	2.6412	9.0928e-07	4.8463e-05	9.1478	10.2486	8.8475	20482	Skir|SnoN|sno	3	3 A3|3 15.12 cM	SKI-like	protein-coding
Stat2	2.8057	9.2586e-07	4.8984e-05	9.5507	11.7509	10.2626	20847	1600010G07Rik|AW496480	10	10 D3|10 76.5 cM	signal transducer and activator of transcription 2	protein-coding
Stxbp3a	2.0935	9.2591e-07	4.8984e-05	9.4308	10.2129	9.1469	20912	Munc-18c|Stxbp3|Sxtbp3|Unc18-3	3	3 F3|3	syntaxin binding protein 3A	protein-coding
Cdyl2	5.2078	9.3499e-07	4.9339e-05	7.2379	9.5896	7.2089	75796	1700029M19Rik|4930453I21Rik|Gm20194	8	8 E1|8	chromodomain protein, Y chromosome-like 2	protein-coding
Hebp1	-1.6375	9.4604e-07	4.9798e-05	8.6713	8.2354	8.9469	15199	Hebp	6	6 G1|6	heme binding protein 1	protein-coding
Abtb2	5.8519	9.4982e-07	4.9874e-05	7.0566	9.4551	6.9062	99382	AW539457	2	2 E2|2	ankyrin repeat and BTB (POZ) domain containing 2	protein-coding
Tor3a	2.5442	9.6516e-07	5.0436e-05	10.4536	11.9735	10.6263	30935	Adir	1	1 H1|1	torsin family 3, member A	protein-coding
Ptgs2	52.3323	9.7931e-07	5.092e-05	8.5778	12.5482	6.8385	19225	COX2|Cox-2|PGHS-2|PHS-2|Pghs2|TIS10	1	1 H1|1 63.84 cM	prostaglandin-endoperoxide synthase 2	protein-coding
Zfp811	4.9901	9.7844e-07	5.092e-05	4.2345	6.6161	4.297	240063	BC052046	17	17 B1|17	zinc finger protein 811	protein-coding
Crlf3	2.7297	9.8879e-07	5.1162e-05	8.5932	10.0023	8.5535	54394	BB164954|Creme9|Cytor4	11	11 B5|11 47.43 cM	cytokine receptor-like factor 3	protein-coding
Mitd1	3.0869	9.8669e-07	5.1162e-05	7.8095	9.6183	7.9921	69028	1500032H18Rik	1	1 B|1	MIT, microtubule interacting and transport, domain containing 1	protein-coding
Csf3	3.3458	9.9725e-07	5.1475e-05	5.6171	7.496	5.7537	12985	Csfg|G-CSF|MGI-IG	11	11 D|11 62.45 cM	colony stimulating factor 3 (granulocyte)	protein-coding
Pik3ap1	2.4874	1.0031e-06	5.1651e-05	9.7058	11.4798	10.1651	83490	1810044J04Rik|BCAP	19	19|19 D1	phosphoinositide-3-kinase adaptor protein 1	protein-coding
Oas1a	3.1514	1.0221e-06	5.2122e-05	8.3298	11.0056	9.3496	246730	L3	5	5 F|5 60.65 cM	2'-5' oligoadenylate synthetase 1A	protein-coding
Gm11435	7.6273	1.0188e-06	5.2122e-05	4.8708	7.8238	4.8926	629303	OTTMUSG00000000990	11	11 C|11	predicted gene 11435	protein-coding
Nod1	3.9978	1.0416e-06	5.2613e-05	7.7553	10.1356	8.1364	107607	C230079P11|Card4|F830007N14Rik|Nlrc1	6	6 B3|6	nucleotide-binding oligomerization domain containing 1	protein-coding
Slitrk4	2.4479	1.0414e-06	5.2613e-05	6.3478	7.7479	6.4564	245446	6430513G13|D930039I09Rik	X	X|X A5	SLIT and NTRK-like family, member 4	protein-coding
Xaf1	3.5103	1.045e-06	5.2661e-05	9.0236	11.6944	9.8829	327959	Fbox39	11	11 B4|11	XIAP associated factor 1	protein-coding
Trex1	3.7485	1.0656e-06	5.3445e-05	8.1976	10.5787	8.6724	22040	1661|AU041952	9	9 F2|9	three prime repair exonuclease 1	protein-coding
Slc25a28	2.3142	1.0901e-06	5.4291e-05	8.9448	10.1971	8.9866	246696	2210403D18Rik|Mfrn2|Mrs3/4	19	19 C3|19 36.67 cM	solute carrier family 25, member 28	protein-coding
Adora2a	15.1609	1.0941e-06	5.4361e-05	6.2724	9.9704	6.0481	11540	A2AAR|A2aR|AA2AR	10	10 B5.3|10	adenosine A2a receptor	protein-coding
Bco2	2.4025	1.1256e-06	5.5666e-05	4.3159	6.0437	4.7792	170752	B-diox-II|Bcdo2|Bcmo2|CMO2	9	9|9 B	beta-carotene oxygenase 2	protein-coding
Gnb4	5.1534	1.1307e-06	5.5789e-05	7.2195	9.5711	7.2056	14696	6720453A21Rik|G(beta)4	3	3|3 B	guanine nucleotide binding protein (G protein), beta 4	protein-coding
Irg1	18.1911	1.1402e-06	5.61e-05	9.5414	12.7679	8.5828	16365	AI323667|CAD	14	14 E2.3|14 51.67 cM	immunoresponsive gene 1	protein-coding
Adora2b	4.4894	1.1647e-06	5.6941e-05	7.434	9.5623	7.3958	11541	A2BAR|A2BR|A2b|AA2BR|AI480866|AI605384	11	11 B2|11	adenosine A2b receptor	protein-coding
Ptges2	2.2067	1.2038e-06	5.8315e-05	8.017	8.8569	7.715	96979	0610038H10Rik|C79137|Gbf1|Mpges2|Pges2	2	2 B|2	prostaglandin E synthase 2	protein-coding
Ifi44	2.8637	1.203e-06	5.8315e-05	9.3644	12.3103	10.7924	99899	A430056A10Rik|AW261460|MTAP44|p44	3	3 H3|3	interferon-induced protein 44	protein-coding
Azi2	2.9233	1.2569e-06	6.0199e-05	8.9025	10.5031	8.9555	27215	AA410145|AZ2	9	9 F3|9	5-azacytidine induced gene 2	protein-coding
Rabgef1	2.3273	1.2731e-06	6.0569e-05	8.982	10.0197	8.801	56715	Rab5ef|Rabex5|Rin2	5	5|5 F	RAB guanine nucleotide exchange factor (GEF) 1	protein-coding
Ccl7	31.4434	1.2862e-06	6.0917e-05	9.3894	12.177	7.2023	20306	MCP-3|Scya7|fic|marc|mcp3	11	11 C|11 49.83 cM	chemokine (C-C motif) ligand 7	protein-coding
Lcp2	2.5611	1.3233e-06	6.2536e-05	9.9769	11.4374	10.0807	16822	AI323664|BB161688|SLP-76|SLP76|twm	11	11 A4|11	lymphocyte cytosolic protein 2	protein-coding
Mir29a	2.1685	1.3552e-06	6.3078e-05	3.5302	4.4554	3.3387	387222	Mirn29a|mmu-mir-29a	6	6|6	microRNA 29a	ncRNA
Pvr	2.7638	1.35e-06	6.3078e-05	8.1104	9.3048	7.8381	52118	3830421F03Rik|CD155|D7Ertd458e|HVED|PVS|Taa1|Tage4|mE4|necl-5	7	7 A3|7 9.95 cM	poliovirus receptor	protein-coding
Crispld2	3.4238	1.3555e-06	6.3078e-05	6.7041	8.1275	6.3519	78892	1810049K24Rik|Lcrisp2|Lgl1|coffeecrisp	8	8 E1|8	cysteine-rich secretory protein LCCL domain containing 2	protein-coding
Acsl1	7.3544	1.3741e-06	6.3461e-05	8.3826	11.1556	8.277	14081	Acas|Acas1|Acs|FACS|Facl2	8	8|8 B2	acyl-CoA synthetase long-chain family member 1	protein-coding
Gpr84	9.2986	1.3757e-06	6.3461e-05	11.1367	11.8742	8.6572	80910	EX33	15	15 F3|15	G protein-coupled receptor 84	protein-coding
Gyk	2.5025	1.4138e-06	6.4939e-05	7.9601	8.7056	7.3822	14933	D930012N15Rik|GK	X	X C-D|X 39.32 cM	glycerol kinase	protein-coding
Dr1	2.2492	1.4308e-06	6.531e-05	9.4878	10.6653	9.4959	13486	1700121L09Rik|Dr1l|NC2|NC2beta	5	5 F|5 52.82 cM	down-regulator of transcription 1	protein-coding
Tma16	9.0992	1.4252e-06	6.531e-05	7.3035	9.9645	6.7788	66282	1810029B16Rik	8	8|8 B3.3	translation machinery associated 16 homolog (S. cerevisiae)	protein-coding
Tapbpl	3.5893	1.4896e-06	6.7113e-05	7.7523	9.5357	7.692	213233	BC017613|TAPBPL-R|Tapbplr	6	6 F3|6	TAP binding protein-like	protein-coding
Arid5a	3.5205	1.4885e-06	6.7113e-05	7.4567	9.2872	7.4715	214855	D430024K22Rik|Mrf1	1	1 B|1	AT rich interactive domain 5A (MRF1-like)	protein-coding
Fpr2	5.9432	1.505e-06	6.7237e-05	8.3005	11.0823	8.511	14289	E330010I07Rik|Fpr-rs2	17	17 A3.2|17	formyl peptide receptor 2	protein-coding
Phactr1	2.3472	1.5201e-06	6.7629e-05	7.5438	8.7501	7.5192	218194	9630030F18Rik|Rpel1	13	13 A4|13	phosphatase and actin regulator 1	protein-coding
Parp10	3.9329	1.5189e-06	6.7629e-05	7.5451	9.8072	7.8316	671535		15	15 D3|15	poly (ADP-ribose) polymerase family, member 10	protein-coding
I830012O16Rik	11.9198	1.5329e-06	6.8057e-05	6.3786	11.443	7.8677	667370		19	19 C1|19	RIKEN cDNA I830012O16 gene	protein-coding
Ppp1r15b	2.1632	1.557e-06	6.8981e-05	8.1718	9.2731	8.16	108954	1810033K10Rik|AI606441|C530022L24Rik|CReP	1	1 E4|1	protein phosphatase 1, regulatory (inhibitor) subunit 15b	protein-coding
Inpp1	3.0432	1.565e-06	6.919e-05	7.4101	9.0873	7.4817	16329	2300002C06Rik|AV137389	1	1 C1.1|1 26.99 cM	inositol polyphosphate-1-phosphatase	protein-coding
Gpr18	6.5466	1.5889e-06	7.0101e-05	6.2844	9.1273	6.4165	110168		14	14 E5|14 65.86 cM	G protein-coupled receptor 18	protein-coding
Edn1	35.4129	1.6372e-06	7.1251e-05	7.3611	11.2068	6.0606	13614	ET-1|preproET	13	13 A4|13 20.82 cM	endothelin 1	protein-coding
Tnfsf8	6.0619	1.6289e-06	7.1251e-05	5.5971	8.53	5.9303	21949	CD153|CD30LG|Cd30l	4	4 C1|4 34.06 cM	tumor necrosis factor (ligand) superfamily, member 8	protein-coding
Dusp28	3.3164	1.6362e-06	7.1251e-05	7.5853	9.3567	7.6271	67446	0710001B24Rik|AV005521	1	1 D|1	dual specificity phosphatase 28	protein-coding
Pla1a	4.6543	1.6691e-06	7.2145e-05	5.5486	7.8159	5.5974	85031	AA986889|Ps-pla1|Pspla1	16	16 B4|16 26.83 cM	phospholipase A1 member A	protein-coding
Socs7	2.3013	1.7675e-06	7.5782e-05	8.0292	9.1051	7.9026	192157	2310063P06Rik|C85125|Nap4	11	11 D|11	suppressor of cytokine signaling 7	protein-coding
Smim3	4.1061	1.7874e-06	7.6174e-05	8.1947	10.2963	8.2585	106878	2010002N04Rik|AI195350|AW561905|Nid67|cI-41	18	18 D3|18	small integral membrane protein 3	protein-coding
Irak1bp1	3.1311	1.8254e-06	7.7527e-05	8.634	10.0545	8.4079	65099	4921528N06Rik|AI851240|Aabp3|Aip70|Simpl	9	9 E2|9	interleukin-1 receptor-associated kinase 1 binding protein 1	protein-coding
Apol9a	4.4799	1.8414e-06	7.8006e-05	7.1689	9.7148	7.5513	223672		15	15 E1|15	apolipoprotein L 9a	protein-coding
Il1rap	3.0313	1.9022e-06	7.9947e-05	8.6647	9.7221	8.1222	16180	6430709H04Rik|AI255955|AV239853|IL-1RAcP	16	16|16 B2	interleukin 1 receptor accessory protein	protein-coding
Btc	3.3016	1.926e-06	8.0627e-05	5.3061	7.1296	5.4064	12223	Bcn	5	5 E2|5 44.78 cM	betacellulin, epidermal growth factor family member	protein-coding
Il33	14.3158	1.9684e-06	8.1805e-05	6.7154	10.1747	6.3351	77125	9230117N10Rik|Il-33|Il1f11|NF-HEV	19	19|19 C2	interleukin 33	protein-coding
Gm4841	19.0032	1.9936e-06	8.2324e-05	4.428	8.6593	4.4111	225594	EG225594|Ifgga3	18	18 D3|18	predicted gene 4841	protein-coding
Slfn1	8.7931	2.0686e-06	8.4664e-05	5.5691	10.2593	7.123	20555	AV316259	11	11 C|11 50.3 cM	schlafen 1	protein-coding
Zcchc2	2.6685	2.1065e-06	8.5936e-05	9.7311	10.7232	9.3072	227449	9930114B20Rik|AW212015	1	1 E2.1|1	zinc finger, CCHC domain containing 2	protein-coding
Trim30b	9.1592	2.1281e-06	8.6001e-05	4.6947	8.2838	5.0886	244183	A530023O14Rik|Trim30-1	7	7 E3|7	tripartite motif-containing 30B	protein-coding
Oas3	5.8787	2.1195e-06	8.6001e-05	6.2762	10.1874	7.6319	246727	Oasl10	5	5 F|5 60.64 cM	2'-5' oligoadenylate synthetase 3	protein-coding
Pde4b	5.165	2.1503e-06	8.6441e-05	7.8724	9.5514	7.1826	18578	Dpde4|R74983|dunce	4	4 C6|4 46.99 cM	phosphodiesterase 4B, cAMP specific	protein-coding
Junb	3.1228	2.1735e-06	8.7211e-05	8.8631	10.1309	8.488	16477		8	8 C2-D1|8 41.41 cM	jun B proto-oncogene	protein-coding
Nt5c3	6.7102	2.1945e-06	8.7888e-05	6.946	9.5004	6.754	107569	1600024P05Rik|2610206B05Rik|3110004A18Rik|AI842776|Nt5c3a|Nt5y|PN-1|PN-I|PSN1|UMPH|Umph-1|Umph1|cN-III|lupin|p36	6	6 B3|6	5'-nucleotidase, cytosolic III	protein-coding
A630012P03Rik	2.3682	2.1991e-06	8.7905e-05	4.9438	6.3623	5.1185	100504594		X	X A5|X	RIKEN cDNA A630012P03 gene	ncRNA
Fnbp1l	3.5229	2.2297e-06	8.8629e-05	8.3516	9.8662	8.0494	214459	2610318I01Rik|AW548221|TOCA1|toca-1	3	3 G1|3	formin binding protein 1-like	protein-coding
BC023105	32.1509	2.2406e-06	8.8898e-05	6.6951	11.7628	6.7561	667597		18	18 D3|18	cDNA sequence BC023105	unknown
Zfp800	2.481	2.2629e-06	8.9117e-05	9.6013	10.838	9.5271	627049	AA407452|Znf800	6	6 A3.2|6	zinc finger protein 800	protein-coding
A630001G21Rik	2.8109	2.2774e-06	8.9496e-05	8.1409	9.632	8.1409	319997		1	1 C5|1	RIKEN cDNA A630001G21 gene	protein-coding
Il23a	6.2811	2.2983e-06	9.0009e-05	5.6722	8.442	5.791	83430	IL-23|p19	10	10 D3|10	interleukin 23, alpha subunit p19	protein-coding
Trp53i11	3.6576	2.3045e-06	9.0086e-05	8.4702	10.1498	8.2788	277414	Tp53i11	2	2 E1|2	transformation related protein 53 inducible protein 11	protein-coding
Clec2d	2.4839	2.3125e-06	9.0236e-05	9.3244	11.0543	9.7417	93694	Clr-b|Clrb|Ocil	6	6 F3|6	C-type lectin domain family 2, member d	protein-coding
Clcf1	3.9883	2.3203e-06	9.0372e-05	8.1387	9.667	7.6713	56708	Bsf3|CLC	19	19 A|19	cardiotrophin-like cytokine factor 1	protein-coding
Cflar	4.1612	2.3413e-06	9.0858e-05	8.3801	10.4086	8.3516	12633	2310024N18Rik|A430105C05Rik|CLARP|Cash|Casper|ENSMUSG00000072980|FLAME|FLAME-1|Flip|Gm9845|I-FLICE|MRIT|c-Flip	1	1 C1.3|1 29.16 cM	CASP8 and FADD-like apoptosis regulator	protein-coding
Ccl2	11.2934	2.3495e-06	9.1008e-05	10.3454	12.5621	9.0647	20296	AI323594|HC11|JE|MCAF|MCP-1|MCP1|SMC-CF|Scya2|Sigje	11	11 C-E1|11 49.82 cM	chemokine (C-C motif) ligand 2	protein-coding
Tmem86b	2.172	2.3766e-06	9.1463e-05	7.4837	8.4	7.281	68255	C330014O21Rik	7	7 A1|7	transmembrane protein 86B	protein-coding
Bcl3	2.6247	2.3965e-06	9.1827e-05	8.4726	9.7708	8.3786	12051	AI528691|Bcl-3	7	7 A3|7 9.95 cM	B cell leukemia/lymphoma 3	protein-coding
Phlda1	5.1765	2.4055e-06	9.2006e-05	7.7333	9.4767	7.1047	21664	DT1P1B11|TDAG51|Tdag	10	10 D1|10	pleckstrin homology-like domain, family A, member 1	protein-coding
Atm	3.504	2.417e-06	9.2115e-05	7.519	9.2468	7.4378	11920	AI256621|C030026E19Rik	9	9 C-D|9 29.12 cM	ataxia telangiectasia mutated homolog (human)	protein-coding
Pgap2	1.4569	2.4464e-06	9.2584e-05	9.9657	10.0935	9.5506	233575	1810006G21Rik|C76649|Frag1	7	7 E3|7	post-GPI attachment to proteins 2	protein-coding
Gypc	3.1971	2.4566e-06	9.2629e-05	8.1582	9.5859	7.9092	71683	0610037F22Rik|Cd236r	18	18 B1|18 18.05 cM	glycophorin C	protein-coding
Lipg	5.6601	2.4708e-06	9.3e-05	7.2229	9.1595	6.6586	16891	3110013K01Rik|EL|lipase|mEDL	18	18|18 E2	lipase, endothelial	protein-coding
Sdc4	2.5158	2.5074e-06	9.3483e-05	11.1484	11.8527	10.5217	20971	AA959608|AW108331|Synd4|ryudocan|syndecan-4	2	2 H3|2 85.16 cM	syndecan 4	protein-coding
Dhx58	4.7181	2.5087e-06	9.3483e-05	7.1322	10.5	8.2618	80861	B430001I08Rik|D11Lgp2e|LPG2|Lgp2|RLR-3	11	11 D|11 63.52 cM	DEXH (Asp-Glu-X-His) box polypeptide 58	protein-coding
Rras2	2.2147	2.5663e-06	9.4911e-05	8.6423	9.5293	8.3821	66922	2610016H24Rik|C86394|TC21	7	7 F2|7	related RAS viral (r-ras) oncogene homolog 2	protein-coding
BC018473	8.4769	2.5808e-06	9.5285e-05	5.8934	9.4851	6.4015	193217		11	11 E2|11	cDNA sequence BC018473	ncRNA
Kpna3	2.1272	2.6037e-06	9.568e-05	10.4233	11.4529	10.364	16648	IPOA4	14	14 D1|14	karyopherin (importin) alpha 3	protein-coding
Pdgfb	2.5639	2.605e-06	9.568e-05	9.1719	10.021	8.6626	18591	PDGF-B|Sis	15	15 E|15 37.85 cM	platelet derived growth factor, B polypeptide	protein-coding
Ascc3	3.0449	2.5993e-06	9.568e-05	8.7185	10.3256	8.7192	77987	ASC1p200|B630009I04Rik|BC023451|D430001L07Rik|D630041L21|Helic1|RNAH	10	10 B3|10	activating signal cointegrator 1 complex subunit 3	protein-coding
Crem	2.2679	2.6219e-06	9.5802e-05	7.463	8.4181	7.2367	12916	ICER|ICERI	18	18|18 A	cAMP responsive element modulator	protein-coding
Gm5431	3.7194	2.6611e-06	9.6389e-05	7.019	9.9352	8.0401	432555	EG432555	11	11 B1.2|11	predicted gene 5431	protein-coding
Itgal	3.7604	2.6966e-06	9.6791e-05	8.347	10.2427	8.3318	16408	(p180)|Cd11a|LFA-1|LFA-1A|Ly-15|Ly-21	7	7 F3|7 69.44 cM	integrin alpha L	protein-coding
Olfr56	4.9999	2.7823e-06	9.8944e-05	4.5068	6.9457	4.6238	18356	IF7|MOR276-1	11	11 B1.2|11	olfactory receptor 56	protein-coding
Lrrc8c	1.5385	3.8059e-06	0.0001	10.3176	10.9271	10.3056	100604	AD158|AI326115|E430036I04Rik|fad158	5	5 E5|5	leucine rich repeat containing 8 family, member C	protein-coding
Nfxl1	3.516	5.0034e-06	0.0001	7.9879	9.9316	8.1177	100978	1700012H24Rik|AW538212|D430033A06Rik|DNABF|GCF|Gm1058|TCF9	5	5|5 D	nuclear transcription factor, X-box binding-like 1	protein-coding
Parp11	2.9353	3.2042e-06	0.0001	8.1411	9.6124	8.0589	101187	5330431N24Rik|AI851877|ARTD11|HIN1L	6	6 F3|6	poly (ADP-ribose) polymerase family, member 11	protein-coding
Akap2	4.1045	3.599e-06	0.0001	8.8274	10.6156	8.5784	11641	AA959716|AI649048|Akap-2|Akap-kl|B230340M18Rik|Prka2	4	4 B3|4	A kinase (PRKA) anchor protein 2	protein-coding
F3	2.0403	3.369e-06	0.0001	9.8381	10.8613	9.8326	14066	AA409063|CD142|Cf-3|Cf3|TF	3	3 G1|3 52.94 cM	coagulation factor III	protein-coding
Fap	3.9782	3.0259e-06	0.0001	4.874	6.5515	4.5594	14089		2	2 C1.3|2 35.85 cM	fibroblast activation protein	protein-coding
Fosl1	2.666	4.1382e-06	0.0001	7.5885	8.8246	7.4099	14283	AW538199|Fra1|fra-1	19	19 A|19 4.33 cM	fos-like antigen 1	protein-coding
Cfb	10.9544	3.0685e-06	0.0001	7.5979	10.9331	7.4797	14962	AI195813|AI255840|B|Bf|C2|Fb|H2-Bf	17	17 B1|17 18.41 cM	complement factor B	protein-coding
H2-M2	9.0356	2.9391e-06	0.0001	8.9101	11.2359	8.0602	14990	H-2M2|Thy19.4	17	17 B1|17 19.16 cM	histocompatibility 2, M region locus 2	protein-coding
Il18bp	3.5966	3.3691e-06	0.0001	7.9692	9.8647	8.0181	16068	IL-18BP|Igifbp|MC54L	7	7|7 F1	interleukin 18 binding protein	protein-coding
Itga5	4.2918	4.3096e-06	0.0001	9.5843	11.24	9.1384	16402	Cd49e|Fnra|VLA5	15	15 F3|15 58.9 cM	integrin alpha 5 (fibronectin receptor alpha)	protein-coding
Marco	16.6205	5.0456e-06	0.0001	6.9259	10.2613	6.2064	17167	AI323439|Ly112|Scara2	1	1|1 E4-F	macrophage receptor with collagenous structure	protein-coding
Mov10	2.8487	3.4415e-06	0.0001	8.5625	10.4147	8.9044	17454	C77703|Mov-10	3	3|3 F2	Moloney leukemia virus 10	protein-coding
Mx1	21.9807	4.4115e-06	0.0001	5.5837	11.1597	6.7016	17857	AI893580|Mx|Mx-1	16	16 C4|16 57.46 cM	myxovirus (influenza virus) resistance 1	protein-coding
Myd88	2.8932	3.4992e-06	0.0001	10.2465	11.8808	10.3482	17874		9	9 F3|9 71.33 cM	myeloid differentiation primary response gene 88	protein-coding
Cx3cl1	2.5744	3.5903e-06	0.0001	9.184	10.1315	8.7672	20312	AB030188|ABCD-3|AI848747|CX3C|Cxc3|D8Bwg0439e|Scyd1	8	8 C5|8 46.79 cM	chemokine (C-X3-C motif) ligand 1	protein-coding
Sp100	2.3272	5.0151e-06	0.0001	8.641	11.376	10.1574	20684	A430075G10Rik	1	1 C5|1 43.6 cM	nuclear antigen Sp100	protein-coding
Rab3ip	2.3947	4.302e-06	0.0001	8.2138	9.4125	8.1526	216363	B230311A06|Gtpat12|Rabin3	10	10 D2|10 64.96 cM	RAB3A interacting protein	protein-coding
Kdm6b	1.6728	4.3858e-06	0.0001	8.3427	8.75	8.0078	216850	1700064E03Rik|BC038313|Jmjd3|mKIAA0346	11	11 B3|11	KDM1 lysine (K)-specific demethylase 6B	protein-coding
Tgm2	4.8596	4.8769e-06	0.0001	10.3177	11.0869	8.806	21817	G[a]h|TG2|TGase2|tTG|tTGas	2	2 H1|2 78.72 cM	transglutaminase 2, C polypeptide	protein-coding
Mier3	2.5291	3.0365e-06	0.0001	8.3575	9.4887	8.1501	218613	5730509D14|AU015422|D130064H19Rik	13	13 D2.2|13	mesoderm induction early response 1, family member 3	protein-coding
Tpst1	2.579	3.0286e-06	0.0001	8.6854	9.9169	8.5501	22021	R75054|Tango13a	5	5|5 F-G1	protein-tyrosine sulfotransferase 1	protein-coding
Vcam1	2.3232	4.7465e-06	0.0001	10.7166	11.5315	10.3154	22329	CD106|Vcam-1	3	3 G1|3 50.17 cM	vascular cell adhesion molecule 1	protein-coding
Rorb	2.8784	4.019e-06	0.0001	8.1054	9.7056	8.1803	225998	Nr1f2|RZR-beta|RZRB|Rorbeta	19	19 B|19	RAR-related orphan receptor beta	protein-coding
Camsap1	2.0613	4.3299e-06	0.0001	8.277	9.2784	8.2349	227634	9530003A05Rik|C77823|PRO2405	2	2 A3|2	calmodulin regulated spectrin-associated protein 1	protein-coding
Tnks1bp1	2.8413	4.3043e-06	0.0001	9.3938	10.5511	9.0445	228140	Tab182|mKIAA1741	2	2 D|2	tankyrase 1 binding protein 1	protein-coding
Pyhin1	12.6021	4.618e-06	0.0001	6.1826	11.3365	7.6809	236312	4930422C14|AI447904|Ifi209|Ifix	1	1 H3|1	pyrin and HIN domain family, member 1	protein-coding
Kctd12	1.7449	4.8403e-06	0.0001	9.5225	10.4849	9.6818	239217	AU046135|AW538430|Pfet1|Pfetin	14	14 E2.3|14	potassium channel tetramerisation domain containing 12	protein-coding
Cers6	2.6236	4.3202e-06	0.0001	10.6545	12.134	10.7425	241447	4732462C07Rik|AW544719|Lass6|T1L	2	2 C2|2	ceramide synthase 6	protein-coding
Zfp536	2.2307	4.7345e-06	0.0001	6.094	6.8102	5.6527	243937	9630010P11Rik|Znf536|mKIAA0390	7	7 B2|7	zinc finger protein 536	protein-coding
Tnfaip8l3	6.3701	3.2836e-06	0.0001	5.4138	8.0382	5.3669	244882	9930029P06Rik|Gm517	9	9 A5.3|9	tumor necrosis factor, alpha-induced protein 8-like 3	protein-coding
Slamf1	12.7927	3.0687e-06	0.0001	5.1928	8.8074	5.1301	27218	4933415F16|AA177906|CD150|CDw150|ESTM51|IPO-3|Slam	1	1 H3|1 79.54 cM	signaling lymphocytic activation molecule family member 1	protein-coding
Lypd6	3.0179	4.0751e-06	0.0001	7.6086	9.1352	7.5417	320343	E130115E03Rik	2	2 C1.1|2	LY6/PLAUR domain containing 6	protein-coding
Milr1	2.0284	3.6891e-06	0.0001	9.8977	11.1745	10.1541	380732	Allergin-1|Gm885|Mca32	11	11 E1|11	mast cell immunoglobulin like receptor 1	protein-coding
Trim56	2.1596	4.2845e-06	0.0001	8.8252	9.9866	8.8758	384309	A130009K11Rik|Gm452|RNF109	5	5 G2|5	tripartite motif-containing 56	protein-coding
Ebi3	3.4151	3.0994e-06	0.0001	8.6727	10.6435	8.8716	50498	EBI-3|IL-27	17	17 D|17 29.08 cM	Epstein-Barr virus induced gene 3	protein-coding
Parp8	3.6835	3.2353e-06	0.0001	8.9025	10.5413	8.6602	52552	2810430O08Rik|ARTD16|D13Ertd275e	13	13 D2.3|13 65.32 cM	poly (ADP-ribose) polymerase family, member 8	protein-coding
Tslp	3.2448	4.6701e-06	0.0001	3.8047	5.6076	3.9094	53603		18	18 B1|18 18.12 cM	thymic stromal lymphopoietin	protein-coding
Ccrl2	5.5473	4.8627e-06	0.0001	8.5304	12.3328	9.861	54199	1810047I05Rik|Ackr5|CCR11|Cmkbr1l2|E01|L-CCR	9	9 F|9 60.92 cM	chemokine (C-C motif) receptor-like 2	protein-coding
Mtmr7	2.9298	4.0097e-06	0.0001	6.2049	7.3831	5.8323	54384		8	8|8 B1.2	myotubularin related protein 7	protein-coding
Clec4e	13.9487	3.6731e-06	0.0001	9.2032	12.3622	8.5601	56619	C86253|Clecsf9|Mincle	6	6 F3|6 58.35 cM	C-type lectin domain family 4, member e	protein-coding
Iigp1	22.7861	4.3644e-06	0.0001	5.9976	11.24	6.73	60440	2900074L10Rik|AI046432|AW111922|Ifgga1|Iigp|Irga6	18	18 D3|18	interferon inducible GTPase 1	protein-coding
A530040E14Rik	4.0655	3.716e-06	0.0001	6.0116	8.3109	6.2875	621875		1	1 C5|1	RIKEN cDNA A530040E14 gene	ncRNA
Spryd7	3.3489	3.7473e-06	0.0001	8.433	10.2311	8.4874	66674	6330409N04Rik|Clld6	14	14 D1|14	SPRY domain containing 7	protein-coding
Gm8995	3.3478	3.7091e-06	0.0001	9.9962	11.7652	10.022	668139	A630026L20|EG668139	7	7 E3|7	predicted gene 8995	unknown
D16Ertd472e	3.5482	4.9507e-06	0.0001	7.4177	8.922	7.0949	67102	1700010I10Rik|2310009O17Rik|E330003K22Rik|Eurl	16	16 C3.1|16 45.36 cM	DNA segment, Chr 16, ERATO Doi 472, expressed	protein-coding
Gm9706	11.271	3.0982e-06	0.0001	5.9633	10.0638	6.5693	677168		17	17 C|17	predicted gene 9706	unknown
Alpk1	2.3715	3.9048e-06	0.0001	7.4081	8.6177	7.3719	71481	8430410J10Rik|LAK	3	3|3 H1	alpha-kinase 1	protein-coding
Slx4ip	2.115	3.2916e-06	0.0001	7.4828	8.494	7.4133	74243	2210009G21Rik|2410004I22Rik|C85661|Slxip	2	2|2 G1	SLX4 interacting protein	protein-coding
Spaca6	1.9197	5.0965e-06	0.0001	7.7988	8.7024	7.7615	75202	4930546H06Rik|9530079D04Rik|B230206P06Rik|Ncrna00085	17	17 A3.2|17	sperm acrosome associated 6	protein-coding
Usp31	2.4283	2.9776e-06	0.0001	8.0883	9.2376	7.9576	76179	6330567E21Rik|mKIAA1203	7	7 F2|7	ubiquitin specific peptidase 31	protein-coding
Zc3hav1	2.9373	4.4369e-06	0.0001	8.4934	10.3165	8.762	78781	1200014N16Rik|2900058M19Rik|9130009D18Rik|9830115L13Rik|ARTD13|D6Bwg1452e|ZAP	6	6 B1|6 17.72 cM	zinc finger CCCH type, antiviral 1	protein-coding
Jdp2	2.3339	3.1665e-06	0.0001	7.7501	8.8087	7.5859	81703	Jundm2|Jundp2|TIF	12	12|12 D3	Jun dimerization protein 2	protein-coding
Usb1	2.941	5.9208e-06	0.0002	9.2505	10.9722	9.4159	101985	AA960436	8	8 D1|8	U6 snRNA biogenesis 1	protein-coding
Med21	2.1407	8.4461e-06	0.0002	8.9724	9.7655	8.6674	108098	0610007L03Rik|AI449604|D19234|D6Ertd782e|Srb7|Surb7	6	6 G3|6 77.7 cM	mediator complex subunit 21	protein-coding
Fbxw17	2.2401	8.1108e-06	0.0002	8.0792	9.6617	8.4981	109082	1110064L07Rik|C85886	13	13 A5|13	F-box and WD-40 domain protein 17	protein-coding
Aim1	4.2767	9.2436e-06	0.0002	7.2203	9.3701	7.2736	11630	AI462491|AI463325	10	10 B2|10 23.14 cM	absent in melanoma 1	protein-coding
Birc3	3.5965	5.2934e-06	0.0002	9.4955	10.9983	9.1517	11796	AW107670|Api1|Api2|Birc2|HIAP2|IAP1|IAP2|MIAP1|MIAP2|MIHB|MIHC|RNF49|cIAP-1|cIAP-2|cIAP1|cIAP2	9	9|9 A2	baculoviral IAP repeat-containing 3	protein-coding
Atp10a	4.6294	7.7288e-06	0.0002	7.924	10.2698	8.059	11982	Atp10c|pfatp	7	7 C|7	ATPase, class V, type 10A	protein-coding
Casp7	3.1709	5.2533e-06	0.0002	9.2114	10.6105	8.9456	12369	AI314680|CMH-1|ICE-IAP3|Mch3|caspase-7|mCASP-7	19	19 D2|19 51.84 cM	caspase 7	protein-coding
Cd14	3.0741	5.4733e-06	0.0002	10.3302	12.3962	10.7761	12475		18	18 B2|18 19.46 cM	CD14 antigen	protein-coding
Cd86	3.4863	9.5018e-06	0.0002	9.1	10.6933	8.8916	12524	B7|B7-2|B7.2|B70|CLS1|Cd28l2|ETC-1|Ly-58|Ly58|MB7|MB7-2|TS/A-2	16	16 B5|16 25.72 cM	CD86 antigen	protein-coding
Csf1	2.0602	7.2033e-06	0.0002	9.8461	10.343	9.3002	12977	C87615|Csfm|MCSF|op	3	3 F3|3 46.83 cM	colony stimulating factor 1 (macrophage)	protein-coding
Gch1	9.4915	9.5179e-06	0.0002	6.3204	9.5106	6.264	14528	GTP-CH|GTPCH|Gch	14	14 C2-3|14 24.6 cM	GTP cyclohydrolase 1	protein-coding
Gpd2	2.5032	6.7528e-06	0.0002	9.007	10.1336	8.8099	14571	AA408484|AI448216|AU021455|AW494132|GPDH|Gdm1|Gpd-m|Gpdh-m|TISP38	2	2 C1.1|2 31.66 cM	glycerol phosphate dehydrogenase 2, mitochondrial	protein-coding
Il1rn	4.9123	6.6636e-06	0.0002	10.086	11.7661	9.4697	16181	F630041P17Rik|IL-1ra	2	2 A3|2 16.36 cM	interleukin 1 receptor antagonist	protein-coding
Met	5.2711	6.3767e-06	0.0002	8.2393	10.5795	8.1813	17295	AI838057|HGF|HGFR|Par4|c-Met	6	6 A2|6 7.83 cM	met proto-oncogene	protein-coding
Mmp3	5.2277	9.3128e-06	0.0002	6.8258	8.6433	6.2572	17392	SLN-1|SLN1|STR-1|Stmy1|Str1	9	9 A1|9 2.46 cM	matrix metallopeptidase 3	protein-coding
Gadd45b	5.0672	6.437e-06	0.0002	9.2102	11.4695	9.1284	17873	AI323528|Myd118	10	10 C1|10 39.72 cM	growth arrest and DNA-damage-inducible 45 beta	protein-coding
Nfil3	2.8468	9.2108e-06	0.0002	8.9651	9.2388	7.7295	18030	AV225605|E4BP4	13	13 B1|13 27.68 cM	nuclear factor, interleukin 3, regulated	protein-coding
Tnfrsf11b	4.0993	1.0548e-05	0.0002	6.572	8.7748	6.7395	18383	OCIF|Opg|TR1	15	15 D1|15	tumor necrosis factor receptor superfamily, member 11b (osteoprotegerin)	protein-coding
Osm	4.6779	6.9963e-06	0.0002	7.1254	9.1729	6.9471	18413	OncoM	11	11 A1|11 2.94 cM	oncostatin M	protein-coding
Osmr	2.7008	6.9846e-06	0.0002	10.4479	11.41	9.9766	18414	OSMRB	15	15 A1|15 3.3 cM	oncostatin M receptor	protein-coding
Prrx1	2.3221	5.3351e-06	0.0002	9.479	10.3288	9.1133	18933	A230024N07Rik|AA755424|AI385634|AI843499|K-2|Pmx|Pmx1|Prx1|mHox	1	1 H2.1|1 70.53 cM	paired related homeobox 1	protein-coding
Procr	3.299	6.5665e-06	0.0002	8.5332	9.6895	7.9675	19124	AI325044|Ccca|Ccd41|Epcr	2	2|2 H1-3	protein C receptor, endothelial	protein-coding
Psmb10	3.0281	9.549e-06	0.0002	10.2033	11.4348	9.8364	19171	Mecl-1|Mecl1	8	8 D3|8 53.06 cM	proteasome (prosome, macropain) subunit, beta type 10	protein-coding
Relb	3.1496	6.3218e-06	0.0002	8.1107	9.126	7.4708	19698	shep	7	7 A3|7 9.93 cM	avian reticuloendotheliosis viral (v-rel) oncogene related B	protein-coding
Rxrg	2.0556	7.547e-06	0.0002	5.4344	6.7313	5.6917	20183	Nr2b3	1	1 H2.3|1 74.99 cM	retinoid X receptor gamma	protein-coding
Sele	3.6937	6.8587e-06	0.0002	6.0281	7.8748	5.9897	20339	CD62E|E-selectin|Elam	1	1 H2.2|1 71.35 cM	selectin, endothelial cell	protein-coding
Stat1	2.316	1.0612e-05	0.0002	9.7906	11.7982	10.5866	20846	2010005J02Rik|AA408197	1	1 C1.1|1 26.81 cM	signal transducer and activator of transcription 1	protein-coding
Stxbp1	2.7369	1.0544e-05	0.0002	8.9269	10.4759	9.0233	20910	AI317162|AI326233|MMS10-G|Ms10g|Munc-18a|Munc18-1|N-sec1|Rb-sec1|Sxtbp1|Unc18-1|Unc18h|nsec1	2	2 B|2 22.09 cM	syntaxin binding protein 1	protein-coding
Trib1	3.3318	9.735e-06	0.0002	7.6728	8.6477	6.9114	211770	A530090O15Rik|TRB-1|Trb1	15	15 D1|15	tribbles homolog 1 (Drosophila)	protein-coding
Slc39a14	3.1696	8.5771e-06	0.0002	8.4561	9.9113	8.247	213053	FAD-123|ZIP-14|Zip14|fad123	14	14 D2|14	solute carrier family 39 (zinc transporter), member 14	protein-coding
Xylt2	1.7153	5.9387e-06	0.0002	8.064	9.169	8.3906	217119	E030002B02Rik|XT-II|XT2|xylT-II	11	11 D|11	xylosyltransferase II	protein-coding
Ube2e1	2.0996	1.0767e-05	0.0002	8.4956	9.5564	8.4862	22194	UbcM3|Ubce5|ubcM2	14	14|14 A3	ubiquitin-conjugating enzyme E2E 1	protein-coding
Ugcg	2.2619	6.9592e-06	0.0002	8.81	9.725	8.5474	22234	AU043821|C80537|Epcs21|GlcT-1|Ugcgl	4	4 B3|4 32.44 cM	UDP-glucose ceramide glucosyltransferase	protein-coding
Pla2g16	2.7742	5.5672e-06	0.0002	7.2118	8.69	7.2179	225845	C78643|HRSL3|Hrasls3|Hrev107|MLP-3	19	19 A|19	phospholipase A2, group XVI	protein-coding
Gca	1.9334	6.1588e-06	0.0002	9.0413	9.6401	8.689	227960	5133401E04Rik|AI573844	2	2 C1.3|2	grancalcin	protein-coding
Ythdf1	2.0208	8.1253e-06	0.0002	9.1891	10.2165	9.2016	228994	2210410K23Rik|8030473O16	2	2 H4|2	YTH domain family 1	protein-coding
Ddx58	2.641	6.1523e-06	0.0002	9.5247	11.5204	10.1193	230073	6430573D20Rik|C330021E21|RIG-I|RLR-1	4	4 A5|4	DEAD (Asp-Glu-Ala-Asp) box polypeptide 58	protein-coding
Pigv	2.3254	1.0819e-05	0.0002	8.3014	9.4687	8.2512	230801	B330013B03|D430024F16Rik	4	4 D3|4	phosphatidylinositol glycan anchor biosynthesis, class V	protein-coding
Tnfrsf14	2.0152	5.2386e-06	0.0002	7.9438	9.4694	8.4585	230979	Atar|HveA|Hvem|Tnfrs14	4	4 E2|4	tumor necrosis factor receptor superfamily, member 14 (herpesvirus entry mediator)	protein-coding
Stk38l	4.4359	5.5174e-06	0.0002	7.8656	9.4356	7.2864	232533	4930473A22Rik|B230328I19|Ndr2|Ndr54	6	6 G3|6	serine/threonine kinase 38 like	protein-coding
Ets1	2.9018	7.221e-06	0.0002	6.8025	7.8085	6.2716	23871	AI196000|AI448617|D230050P06|Ets-1|Tpl1	9	9 A4|9 17.97 cM	E26 avian leukemia oncogene 1, 5' domain	protein-coding
Tor1aip2	2.3226	7.6983e-06	0.0002	8.1499	9.6651	8.4493	240832	1110020D10Rik|15kDa|A130072J07|AA103493|AW060462|AW610675|C77739|Ifrg15|Lull1	1	1 G3|1	torsin A interacting protein 2	protein-coding
Zc3h12c	4.8219	8.7764e-06	0.0002	9.0906	10.8624	8.5928	244871	A230108E06|C230027N18Rik|mKIAA1726	9	9 A5.3|9	zinc finger CCCH type containing 12C	protein-coding
Vps54	2.6499	9.0474e-06	0.0002	8.5329	10.2237	8.8177	245944	Hcc8|Vps54l|mSLP8|wr	11	11 A3|11 13.89 cM	vacuolar protein sorting 54 (yeast)	protein-coding
Mgat4a	3.2371	5.5262e-06	0.0002	8.1893	9.9471	8.2524	269181	9530018I07Rik|GnT-IVa|glcNAc-T-IVa	1	1 B|1	mannoside acetylglucosaminyltransferase 4, isoenzyme A	protein-coding
Il19	6.3038	9.3752e-06	0.0002	4.2969	6.6426	3.9864	329244		1	1 E4|1	interleukin 19	protein-coding
Nxpe3	3.9546	9.816e-06	0.0002	6.7377	8.5714	6.5878	385658	Fam55c|Gm1752|Gm611	16	16 C1.1|16	neurexophilin and PC-esterase domain family, member 3	protein-coding
Mir146	5.027	5.871e-06	0.0002	4.3351	6.4483	4.1186	387164	Mirn146|miR-146a|mmu-mir-146	11	11|11	microRNA 146	ncRNA
Tnip3	12.104	6.7468e-06	0.0002	9.3404	10.2337	6.6363	414084	9030611K07Rik|ABIN-3|LIND	6	6 C1|6	TNFAIP3 interacting protein 3	protein-coding
Sco1	2.1946	5.3329e-06	0.0002	7.2962	8.3343	7.2003	52892	2610001C07Rik|D11Bwg1310e	11	11 B3|11 40.59 cM	SCO cytochrome oxidase deficient homolog 1 (yeast)	protein-coding
Slc23a2	2.4187	6.5912e-06	0.0002	9.3812	10.8402	9.566	54338	AI844736|NBTL1|SVCT2|Slc23a1|YSPL2|YSPL3|mKIAA0238	2	2|2 G2	solute carrier family 23 (nucleobase transporters), member 2	protein-coding
Zfp296	2.5175	7.5439e-06	0.0002	6.009	7.4225	6.0904	63872	2210018A16Rik	7	7 A3|7	zinc finger protein 296	protein-coding
Sav1	2.8663	6.8842e-06	0.0002	8.81	10.4359	8.9167	64010	1700040G09Rik|Salv|Sav|WW45|Wwp3|Wwp4	12	12|12 C3	salvador homolog 1 (Drosophila)	protein-coding
Nmi	3.8114	8.6208e-06	0.0002	6.8493	8.7659	6.8356	64685		2	2|2 C1	N-myc (and STAT) interactor	protein-coding
Rtp4	2.2504	7.8762e-06	0.0002	9.3053	11.8271	10.6569	67775	5830458K16Rik|Ifrg28	16	16 B1|16	receptor transporter protein 4	protein-coding
Plekhf2	2.1026	6.5259e-06	0.0002	9.0162	10.1182	9.046	71801	1110070J07Rik|AA673237|ZFYVE18	4	4 A1|4	pleckstrin homology domain containing, family F (with FYVE domain) member 2	protein-coding
Endod1	2.4516	6.365e-06	0.0002	8.614	9.6233	8.3295	71946	2210414F18Rik|2310067E08Rik|C85344	9	9|9 A3	endonuclease domain containing 1	protein-coding
Seh1l	2.0011	7.178e-06	0.0002	9.2194	9.9507	8.9499	72124	2610007A16Rik|AW540070|SEC13L|SEH1A|SEH1B|Seh1	18	18|18 E1	SEH1-like (S. cerevisiae	protein-coding
Slc16a10	2.3852	7.4908e-06	0.0002	8.048	9.8143	8.5601	72472	2610103N14Rik|9830169E08|Mct10|PRO0813|TAT1	10	10 B1|10	solute carrier family 16 (monocarboxylic acid transporters), member 10	protein-coding
Sass6	2.6681	6.0268e-06	0.0002	8.7442	10.8169	9.401	72776	2810453L12Rik	3	3|3 G2	spindle assembly 6 homolog (C. elegans)	protein-coding
Ubash3b	2.0438	8.571e-06	0.0002	8.43	9.2759	8.2446	72828	2810457I06Rik|BB125008|TULA-2|p70	9	9 A5.1|9	ubiquitin associated and SH3 domain containing, B	protein-coding
Pydc3	12.8952	1.4982e-05	0.0003	3.8153	8.1467	4.458	100033459	9830148g24rik|E430029J22Rik	1	1 H3|1	pyrin domain containing 3	protein-coding
	2.8167	1.173e-05	0.0003	4.6367	6.1127	4.6187	101055998
Trip10	2.0237	1.5855e-05	0.0003	8.8125	9.6792	8.6622	106628	AI646975|Cip4	17	17 D|17	thyroid hormone receptor interactor 10	protein-coding
Foxp1	1.3677	1.1149e-05	0.0003	9.6707	10.1599	9.7082	108655	3110052D19Rik|4932443N09Rik|AI461938|AW494214	6	6|6 E1	forkhead box P1	protein-coding
Spred1	2.2162	1.2788e-05	0.0003	10.4679	11.1968	10.0487	114715	5730461F13Rik|AL024345|AW047647	2	2 E5|2	sprouty protein with EVH-1 domain 1, related sequence	protein-coding
Steap4	2.8886	1.1057e-05	0.0003	11.0543	11.5544	10.0241	117167	1110021O17Rik|AI481214|Tiarp|Tnfaip9	5	5 A1|5	STEAP family member 4	protein-coding
Cav1	2.1354	1.5548e-05	0.0003	9.7082	10.159	9.0644	12389	Cav|Cav-1	6	6|6 A2	caveolin 1, caveolae protein	protein-coding
Cd44	3.176	1.6211e-05	0.0003	9.3751	10.4827	8.8154	12505	AU023126|AW121933|AW146109|HERMES|Ly-24|Pgp-1	2	2 E2|2 54.13 cM	CD44 antigen	protein-coding
Dusp2	7.0768	1.201e-05	0.0003	5.4244	8.1571	5.334	13537	PAC1	2	2 F1|2	dual specificity phosphatase 2	protein-coding
Gfi1	3.8214	1.6216e-05	0.0003	5.0472	6.9572	5.0231	14581	AW495828|Gfi-1|Pal-1|Pal1	5	5 F|5 52.23 cM	growth factor independent 1	protein-coding
Hck	2.8305	1.2478e-05	0.0003	9.1299	10.7563	9.2552	15162	AI849071|Bmk	2	2 H1|2 75.41 cM	hemopoietic cell kinase	protein-coding
Icam1	3.8757	1.4915e-05	0.0003	10.2386	11.7254	9.7709	15894	CD54|Icam-1|Ly-47|MALA-2	9	9 A3|9 7.69 cM	intercellular adhesion molecule 1	protein-coding
Ier3	4.7064	1.6957e-05	0.0003	7.7545	9.372	7.1373	15937	AI663993|IEX-1|cI-3|gly96	17	17 B1|17	immediate early response 3	protein-coding
Klra3	2.6788	1.152e-05	0.0003	4.6124	6.1439	4.7223	16634	5E6|Ly49c|NK-2.1|Nk-2|Nk2|Nk2.1	6	6 F3|6 63.44 cM	killer cell lectin-like receptor, subfamily A, member 3	protein-coding
Madcam1	2.8249	1.2669e-05	0.0003	6.37	7.9723	6.4741	17123	AV211525	10	10 C1-C2|10 39.72 cM	mucosal vascular addressin cell adhesion molecule 1	protein-coding
Arhgef17	2.2603	1.8072e-05	0.0003	9.1824	9.9025	8.7259	207212	8030463K16|AI428794|AW558066|BC035332|mKIAA0337	7	7 E3|7	Rho guanine nucleotide exchange factor (GEF) 17	protein-coding
Fam46a	2.6982	1.3854e-05	0.0003	7.5633	9.8418	8.4098	212943	D930050G01Rik	9	9 E3.1|9	family with sequence similarity 46, member A	protein-coding
Larp1b	3.213	1.5944e-05	0.0003	7.1794	8.6373	6.9534	214048	1700108L22Rik|4933421B21Rik|AA690246|Larp2	3	3 B|3	La ribonucleoprotein domain family, member 1B	protein-coding
Tet2	2.8378	1.372e-05	0.0003	8.4957	10.0059	8.5011	214133	Ayu17-449|E130014J05Rik|mKIAA1546	3	3 G3|3	tet methylcytosine dioxygenase 2	protein-coding
Trim25	2.4272	1.1638e-05	0.0003	9.1166	11.1369	9.8576	217069	AA960166|AL022677|EFP|Zfp147	11	11 C|11	tripartite motif-containing 25	protein-coding
Arl5c	3.7126	1.195e-05	0.0003	7.5566	9.5169	7.6245	217151	Arl12|BC065791	11	11 D|11	ADP-ribosylation factor-like 5C	protein-coding
Rhbdf2	3.4528	1.1156e-05	0.0003	9.2905	10.5001	8.7123	217344	4732465I17Rik|Rhbdl6	11	11 E2|11	rhomboid 5 homolog 2 (Drosophila)	protein-coding
Pcdh17	2.8474	1.4099e-05	0.0003	6.6578	8.16	6.6504	219228	C030033F14Rik|Gm78	14	14 D3|14	protocadherin 17	protein-coding
Rbm11	2.146	1.7014e-05	0.0003	4.8293	5.9394	4.8378	224344	A330018F01	16	16 C3.1|16	RNA binding motif protein 11	protein-coding
Trim26	3.3463	1.181e-05	0.0003	7.7286	9.4905	7.7479	22670	AI462198|Zfp173|Zfp1736	17	17 B1|17 19.16 cM	tripartite motif-containing 26	protein-coding
Parm1	2.6855	1.1465e-05	0.0003	7.0252	8.3352	6.91	231440	2210012L08Rik|9130213B05Rik|W91666	5	5 E2|5	prostate androgen-regulated mucin-like protein 1	protein-coding
Sdad1	2.2908	1.5667e-05	0.0003	7.826	8.7359	7.54	231452	4931421J16|AA591032|AW538460	5	5 E2|5	SDA1 domain containing 1	protein-coding
Tmem74	3.6496	1.8124e-05	0.0003	4.8569	6.2834	4.4157	239408	AA549547|B230382K22Rik	15	15 B3.2|15	transmembrane protein 74	protein-coding
Gm4951	6.4138	1.6247e-05	0.0003	8.2021	11.5657	8.8845	240327	EG240327|Ifgga2	18	18 D3|18	predicted gene 4951	protein-coding
Klf8	5.7521	1.5798e-05	0.0003	5.1847	7.7642	5.2401	245671	A830097P10Rik|BKLF3|ZNF74	X	X F3|X	Kruppel-like factor 8	protein-coding
Gphn	2.2454	1.6829e-05	0.0003	8.9859	9.9622	8.7952	268566	5730552E08Rik|AI662856|BC027112|C230040D23|GPH|GPHRYN|geph	12	12 D2|12	gephyrin	protein-coding
Tnfrsf12a	2.7669	1.8371e-05	0.0003	9.5753	10.8309	9.3627	27279	AI255180|C87282|Fn14|HPIP|TWEAK-R|TweakR	17	17 A3.3|17	tumor necrosis factor receptor superfamily, member 12a	protein-coding
A830080D01Rik	2.0008	1.2748e-05	0.0003	8.0448	8.7577	7.7571	382252	2310067E24Rik|Gm1146	X	X F4|X	RIKEN cDNA A830080D01 gene	protein-coding
Glipr2	2.191	1.2466e-05	0.0003	8.9439	10.0788	8.9472	384009	5730414A08Rik|C77180|GAPR-1	4	4 B1|4	GLI pathogenesis-related 2	protein-coding
Zhx2	1.5022	1.3655e-05	0.0003	9.1165	9.6412	9.0542	387609	Afr-1|Afr1|Raf|mKIAA0854	15	15 D1|15 24.01 cM	zinc fingers and homeoboxes 2	protein-coding
Tmod3	2.1481	1.1392e-05	0.0003	9.2062	10.3753	9.2722	50875	U-Tmod|UTMOD	9	9 D|9 42.3 cM	tropomodulin 3	protein-coding
Calcrl	5.1129	1.3569e-05	0.0003	8.0242	10.6656	8.3114	54598	AV071593|CRLR	2	2 D|2	calcitonin receptor-like	protein-coding
Tbk1	2.4373	1.2965e-05	0.0003	8.361	9.6369	8.3515	56480	1200008B05Rik|AI462036|AW048562	10	10 D2|10	TANK-binding kinase 1	protein-coding
Zmynd15	2.8532	1.5784e-05	0.0003	6.9543	8.6142	7.1016	574428		11	11 B3|11	zinc finger, MYND-type containing 15	protein-coding
Ms4a4c	15.7908	1.3808e-05	0.0003	5.6316	10.8475	6.8665	64380	5830413L19Rik|AI449185|Ms4a9	19	19 A|19	membrane-spanning 4-domains, subfamily A, member 4C	protein-coding
Mtdh	1.6127	1.797e-05	0.0003	10.4499	11.0343	10.3448	67154	2610103J23Rik|3D3|3D3/Lyric|AEG-1|AV353288|D8Bwg1112e|Lyric	15	15 B3.3|15 13.98 cM	metadherin	protein-coding
Rffl	2.4672	1.772e-05	0.0003	8.1999	9.7427	8.4398	67338	1700051E09Rik|4930516L10Rik|BG080975|Carp2	11	11|11 B5	ring finger and FYVE like domain containing protein	protein-coding
4930453N24Rik	2.078	1.3839e-05	0.0003	7.9183	8.9321	7.8769	67609	AI649104	16	16 C1.3|16	RIKEN cDNA 4930453N24 gene	protein-coding
Lysmd2	2.3249	1.8584e-05	0.0003	8.5122	9.5052	8.2881	70082	2210402C18Rik|AV033872|AW538442	9	9 D|9	LysM, putative peptidoglycan-binding, domain containing 2	protein-coding
Apol9b	5.1684	1.5264e-05	0.0003	6.258	9.4454	7.0757	71898	2310016F22Rik	15	15 E1|15	apolipoprotein L 9b	protein-coding
Ppp2r2a	2.09	1.482e-05	0.0003	8.5106	9.4799	8.4164	71978	2410004D02Rik|mKIAA1541	14	14 D1|14	protein phosphatase 2, regulatory subunit B, alpha	protein-coding
Snx10	2.5643	1.4011e-05	0.0003	8.0445	9.5142	8.1557	71982	2410004M09Rik	6	6 B3|6	sorting nexin 10	protein-coding
Mir221	5.5372	1.75e-05	0.0003	6.7705	8.8417	6.3726	723827	Mirn221|mmu-mir-221	X	X|X	microRNA 221	ncRNA
Mir222	5.6332	1.5422e-05	0.0003	6.2004	8.1542	5.6603	723828	Mirn222|mmu-mir-222	X	X|X	microRNA 222	ncRNA
Mir674	2.0898	1.276e-05	0.0003	7.625	8.6503	7.5869	732489	Mirn674|mmu-mir-674	2	2|2	microRNA 674	ncRNA
Usp16	2.544	1.5963e-05	0.0003	8.814	9.8587	8.5116	74112	1200004E02Rik|2810483I07Rik|6330514E22Rik|UBPM	16	16 C3.3|16	ubiquitin specific peptidase 16	protein-coding
Uba7	2.6722	1.6336e-05	0.0003	8.6918	10.6437	9.2256	74153	1300004C08Rik|Ube1l	9	9 F2|9 59.07 cM	ubiquitin-like modifier activating enzyme 7	protein-coding
4930599N23Rik	3.905	1.2825e-05	0.0003	6.3153	8.7812	6.8159	75379		6	6 B1|6	RIKEN cDNA 4930599N23 gene	ncRNA
Rnf139	2.3839	1.1212e-05	0.0003	9.0243	10.0882	8.8349	75841	4930555P18Rik	15	15 D1|15	ring finger protein 139	protein-coding
Usp42	2.947	1.8477e-05	0.0003	8.8643	10.1443	8.5851	76800	2410140K03Rik|3110031A07Rik|A630018G05Rik|D5Ertd591e	5	5 G2|5 82.5 cM	ubiquitin specific peptidase 42	protein-coding
Slc16a3	2.1848	1.5791e-05	0.0003	9.1514	10.4572	9.3296	80879	Mct3|Mct4	11	11 E2|11	solute carrier family 16 (monocarboxylic acid transporters), member 3	protein-coding
Siglece	3.9532	1.6652e-05	0.0003	8.1073	9.2243	7.2413	83382	Cd170|Siglec12|Siglec5|Siglec9|Siglecl1|mSiglec-E	7	7 B2|7	sialic acid binding Ig-like lectin E	protein-coding
Hscb	-1.8992	1.9686e-05	0.0004	8.2015	7.7511	8.6764	100900	AI325508|AW049829|Hsc20	5	5 F|5	HscB iron-sulfur cluster co-chaperone homolog (E. coli)	protein-coding
Cacnb2	2.0013	2.0732e-05	0.0004	8.7414	9.4811	8.4802	12296	AW060387|CAB2|Cavbeta2|Cchb2	2	2 A2|2 10.7 cM	calcium channel, voltage-dependent, beta 2 subunit	protein-coding
Fmr1	2.0456	2.3079e-05	0.0004	9.4262	10.363	9.3305	14265	FMRP|Fmr-1	X	X A7.1|X 34.83 cM	fragile X mental retardation syndrome 1	protein-coding
Asb13	2.1735	1.9715e-05	0.0004	9.4103	10.4046	9.2846	142688	2210015B19Rik|6430573K02Rik|Asb-13|C85285	13	13 A1|13	ankyrin repeat and SOCS box-containing 13	protein-coding
H2-T10	3.6035	2.4421e-05	0.0004	8.6022	10.9108	9.0614	15024	H-2T10	17	17 B1|17 18.93 cM	histocompatibility 2, T region locus 10	protein-coding
Dusp8	2.0949	2.4686e-05	0.0004	6.4964	7.7581	6.6912	18218	5530400B01Rik|AI593498|Nttp1	7	7 F5|7 87.59 cM	dual specificity phosphatase 8	protein-coding
Reg3g	2.904	2.4011e-05	0.0004	4.273	5.6641	4.1261	19695	AI449515	6	6 C3|6	regenerating islet-derived 3 gamma	protein-coding
Src	2.4971	2.353e-05	0.0004	9.3326	10.2395	8.9193	20779	AW259666|pp60c-src	2	2 H1|2 78.35 cM	Rous sarcoma oncogene	protein-coding
Timp1	6.7348	1.9789e-05	0.0004	10.2995	11.8381	9.0865	21857	Clgi|TIMP-1|Timp	X	X A1.3|X 16.38 cM	tissue inhibitor of metalloproteinase 1	protein-coding
Tnfsf9	9.3826	2.4435e-05	0.0004	6.5575	10.0041	6.7741	21950	4-1BB-L|4-1BBL|AI848817|Cd137l|Ly63l	17	17 D|17	tumor necrosis factor (ligand) superfamily, member 9	protein-coding
Usp12	2.3568	1.9128e-05	0.0004	8.1389	9.6591	8.4222	22217	Ubh1	5	5|5 G2	ubiquitin specific peptidase 12	protein-coding
Slc25a25	3.019	2.5559e-05	0.0004	7.7657	8.642	7.0479	227731	1110030N17Rik|MCSC|mKIAA1896	2	2 B|2	solute carrier family 25 (mitochondrial carrier, phosphate carrier), member 25	protein-coding
Oas1g	3.5451	2.0063e-05	0.0004	7.5496	10.009	8.1832	23960	AI449562|L2|Mmu-L|Mmu-L2|Oas1a|Oias-1|Oias1	5	5 F|5 60.65 cM	2'-5' oligoadenylate synthetase 1G	protein-coding
Oasl2	2.3252	2.3282e-05	0.0004	10.0606	12.3052	11.0878	23962	M1204|Mmu-OASL|Oasl	5	5 F|5	2'-5' oligoadenylate synthetase-like 2	protein-coding
Nod2	3.1992	2.571e-05	0.0004	6.4812	8.3802	6.7025	257632	ACUG|BLAU|CD|Card15|F830032C23Rik|IBD1|Nlrc2	8	8 C3|8	nucleotide-binding oligomerization domain containing 2	protein-coding
Ltbp1	2.545	2.3165e-05	0.0004	7.6682	8.6051	7.2575	268977	9430031G15Rik|9830146M04|Ltbp-1|Tgfb|b2b1000Clo	17	17|17 E3	latent transforming growth factor beta binding protein 1	protein-coding
Hcn4	5.8556	2.2524e-05	0.0004	6.114	8.7071	6.1573	330953	Bcng3|Hcn3	9	9|9 C	hyperpolarization-activated, cyclic nucleotide-gated K+ 4	protein-coding
Acpp	4.8012	2.4532e-05	0.0004	6.169	8.2054	5.942	56318	5'-NT|A030005E02Rik|FRAP|Lap|PAP|Ppal	9	9 F1|9	acid phosphatase, prostate	protein-coding
Tnip1	3.4745	2.3725e-05	0.0004	8.2805	10.0947	8.2979	57783	ABIN|ABIN-1|ABIN1|AU018810|Naf1|Nef|VAN	11	11 B1.3|11	TNFAIP3 interacting protein 1	protein-coding
St7	1.7472	2.6369e-05	0.0004	7.6986	8.2628	7.4577	64213	9430001H04Rik|Fam4a2|HELG|RAY1|SEN4|TSG7	6	6 A2|6	suppression of tumorigenicity 7	protein-coding
3110001I22Rik	2.7297	2.1401e-05	0.0004	8.0506	9.4309	7.9821	66598		16	16 A1|16	RIKEN cDNA 3110001I22 gene	protein-coding
Bambi	1.998	2.4892e-05	0.0004	8.5434	9.3892	8.3907	68010	2610003H06Rik	18	18 A1|18	BMP and activin membrane-bound inhibitor	protein-coding
Syde1	2.1382	2.5248e-05	0.0004	8.3285	9.0959	7.9995	71709	1200008N06Rik|BB043000|mSYD1A	10	10 C1|10	synapse defective 1, Rho GTPase, homolog 1 (C. elegans)	protein-coding
Apol6	3.4691	2.0042e-05	0.0004	5.1626	7.138	5.3434	71939	2310076O14Rik	15	15|15 E1	apolipoprotein L 6	protein-coding
Arhgap8	2.2913	2.6597e-05	0.0004	6.5075	7.4938	6.2976	73167	3110043J09Rik	15	15 E2|15	Rho GTPase activating protein 8	protein-coding
Amigo2	3.8165	3.1967e-05	0.0005	6.4792	8.7305	6.7983	105827	AI415330|AMIGO-2|AW208913|Ali1	15	15 F1|15	adhesion molecule with Ig like domain 2	protein-coding
2010002M12Rik	3.6779	2.8791e-05	0.0005	5.0543	7.0208	5.1419	112419	AW412491	19	19 C1|19	RIKEN cDNA 2010002M12 gene	protein-coding
Adm	4.3774	2.7095e-05	0.0005	7.2425	9.2377	7.1076	11535	AM	7	7 F1|7 57.7 cM	adrenomedullin	protein-coding
Cd83	2.4205	3.2276e-05	0.0005	10.7903	11.1108	9.8355	12522		13	13 A4-5|13 21.6 cM	CD83 antigen	protein-coding
Cdyl	2.0716	2.7546e-05	0.0005	7.2671	8.0887	7.0379	12593	AI325931	13	13 A3.3|13 14.39 cM	chromodomain protein, Y chromosome-like	protein-coding
Cebpd	2.5147	3.384e-05	0.0005	8.2588	9.2292	7.8988	12609		16	16 A2|16 10.09 cM	CCAAT/enhancer binding protein (C/EBP), delta	protein-coding
Fas	2.1938	3.2924e-05	0.0005	9.2153	10.2562	9.1228	14102	AI196731|APO1|APT1|CD95|TNFR6|Tnfrsf6|lpr	19	19 C1|19 29.48 cM	Fas (TNF receptor superfamily member 6)	protein-coding
Fgl2	3.0455	2.8798e-05	0.0005	7.3401	9.3828	7.7761	14190	AI385601|musfiblp	5	5 A3|5 9.83 cM	fibrinogen-like protein 2	protein-coding
Has1	7.3766	3.4366e-05	0.0005	5.1985	8.1008	5.2179	15116	HAS	17	17 A3.2|17 10.53 cM	hyaluronan synthase1	protein-coding
Mapkapk2	2.4036	3.3728e-05	0.0005	10.3861	11.5456	10.2804	17164	AA960234|MAPKAP-K2|MK-2|MK2|Rps6kc1	1	1 E4|1	MAP kinase-activated protein kinase 2	protein-coding
Rasgrp1	6.0629	2.8386e-05	0.0005	8.5383	10.4141	7.8141	19419	Rasgrp	2	2 E5|2 59.19 cM	RAS guanyl releasing protein 1	protein-coding
Rbl1	2.701	3.3965e-05	0.0005	8.2039	9.6671	8.2336	19650	AW547426|PRB1|p107	2	2 H1|2 78.05 cM	retinoblastoma-like 1 (p107)	protein-coding
Rel	2.7001	2.9007e-05	0.0005	10.089	11.2076	9.7746	19696	c-Rel	11	11 A3.2|11 14.36 cM	reticuloendotheliosis oncogene	protein-coding
Osgin2	2.1456	2.7646e-05	0.0005	7.9794	8.8605	7.7592	209212	BC010311|C230027H09Rik	4	4 A2|4	oxidative stress induced growth inhibitor family member 2	protein-coding
Cd70	2.0134	3.5358e-05	0.0005	6.0757	6.9107	5.901	21948	CD27LG|Cd27l|Tnfsf7	17	17 C-D|17 29.69 cM	CD70 antigen	protein-coding
Vnn1	2.1712	3.3574e-05	0.0005	7.2789	8.3509	7.2325	22361	V-1	10	10|10 A1-B2	vanin 1	protein-coding
Vash1	2.3276	3.399e-05	0.0005	7.1544	8.5442	7.3253	238328	AI834978|D930046M13Rik|G630009D10Rik	12	12 D2|12	vasohibin 1	protein-coding
Tnfsf18	3.6916	3.1726e-05	0.0005	5.5499	7.0688	5.1846	240873	Gitrl	1	1 H2.1|1 69.75 cM	tumor necrosis factor (ligand) superfamily, member 18	protein-coding
Igf2bp2	2.4976	3.0922e-05	0.0005	7.8583	9.3458	8.0252	319765	C330012H03Rik|IMP-2|Imp2|Neilsen	16	16 B1|16	insulin-like growth factor 2 mRNA binding protein 2	protein-coding
Mirlet7e	2.2142	3.1163e-05	0.0005	6.7839	8.0004	6.8537	387248	Mirnlet7e|mmu-let-7e	17	17|17	microRNA let7e	ncRNA
Rnf24	1.7376	2.8057e-05	0.0005	9.2536	9.8229	9.0258	51902	2810473M14Rik|4930505A13Rik|AI317164|C86507|D2Ertd504e	2	2 F1|2 63.32 cM	ring finger protein 24	protein-coding
Rrad	2.8916	3.3107e-05	0.0005	6.6177	8.1599	6.6281	56437	REM3|Rad	8	8 D3|8	Ras-related associated with diabetes	protein-coding
Tbc1d1	2.874	3.4444e-05	0.0005	8.7818	10.1028	8.5798	57915	1110062G02Rik|AI385682|AW555803|Tbc1|mKIAA1108	5	5 C3.1|5	TBC1 domain family, member 1	protein-coding
Slc25a37	2.5156	3.3704e-05	0.0005	9.1159	10.7726	9.4417	67712	1700020E22Rik|4930513O14Rik|4930526G11Rik|AI848481|C330015G08Rik|Mfrn|Mfrn1|Mscp|frascati|mitoferrin	14	14 D2|14	solute carrier family 25, member 37	protein-coding
1600014C10Rik	2.6157	2.7331e-05	0.0005	7.7122	9.4276	8.0404	72244	AI428873	7	7|7 B1	RIKEN cDNA 1600014C10 gene	protein-coding
Gbp8	6.8976	2.6889e-05	0.0005	6.457	9.3328	6.5467	76074	5830443L24Rik|mGBP8	5	5 E5|5	guanylate-binding protein 8	protein-coding
Gas7	1.8182	3.5738e-05	0.0006	9.1367	9.9573	9.0948	14457	AW124766|B230343A10Rik|Gas7-cb	11	11 B3|11	growth arrest specific 7	protein-coding
Gem	2.4004	3.8218e-05	0.0006	8.8618	9.8023	8.539	14579	AV020497	4	4 A1|4 5.34 cM	GTP binding protein (gene overexpressed in skeletal muscle)	protein-coding
Htr2a	7.1642	4.3408e-05	0.0006	6.6367	9.0471	6.2063	15558	E030013E04|Htr-2|Htr2	14	14 D2|14 39.37 cM	5-hydroxytryptamine (serotonin) receptor 2A	protein-coding
Ifi204	3.7764	4.1741e-05	0.0006	8.7879	11.5575	9.6405	15951	Ifi16|p204	1	1 H3|1 80.63 cM	interferon activated gene 204	protein-coding
Prkar2b	-1.3377	4.1054e-05	0.0006	8.3701	7.8163	8.236	19088	AI451071|AW061005|PKARIIbeta|Pkarb2|RII(beta)	12	12|12 B1	protein kinase, cAMP dependent regulatory, type II beta	protein-coding
Rab20	3.8422	3.7282e-05	0.0006	7.2399	9.3379	7.3959	19332	AA536966|D8Ertd350e	8	8 A1.1|8 5.73 cM	RAB20, member RAS oncogene family	protein-coding
Ccl5	12.7023	3.6859e-05	0.0006	9.8734	12.9636	9.2966	20304	MuRantes|RANTES|SISd|Scya5|TCP228	11	11 C|11 50.66 cM	chemokine (C-C motif) ligand 5	protein-coding
St3gal3	2.3961	4.4707e-05	0.0006	9.2722	10.566	9.3053	20441	ST3GalIII|ST3N|Siat3|Siat6	4	4|4 D1	ST3 beta-galactoside alpha-2,3-sialyltransferase 3	protein-coding
Slfn2	2.3116	4.2959e-05	0.0006	10.2522	11.987	10.7781	20556	Shlf2	11	11 C|11 50.3 cM	schlafen 2	protein-coding
Ncoa7	2.2256	3.5687e-05	0.0006	7.4347	8.6466	7.4924	211329	9030406N13Rik	10	10 A4|10	nuclear receptor coactivator 7	protein-coding
Spata13	3.2155	4.465e-05	0.0006	8.3004	9.6586	7.9735	219140	C79050|ESTM11|X83327|mFLJ00298	14	14 D1|14 31.77 cM	spermatogenesis associated 13	protein-coding
Enpp4	3.2662	3.8756e-05	0.0006	9.2055	10.9081	9.2005	224794	4933413N07Rik|AA986363|AI195364|E-NPP 4|Gm90|mKIAA0879	17	17 B3|17	ectonucleotide pyrophosphatase/phosphodiesterase 4	protein-coding
Malt1	5.9477	3.743e-05	0.0006	9.2327	11.2513	8.6789	240354	A630046N12|D430033E09Rik	18	18 E1|18	mucosa associated lymphoid tissue lymphoma translocation gene 1	protein-coding
Fbxl5	2.0849	4.0649e-05	0.0006	8.2268	9.464	8.404	242960	Fbl4|Fir4	5	5 B3|5	F-box and leucine-rich repeat protein 5	protein-coding
Gtpbp2	2.1774	4.5297e-05	0.0006	7.7882	8.9995	7.8769	56055		17	17|17 C-D	GTP binding protein 2	protein-coding
Tagap	6.2648	4.2764e-05	0.0006	8.625	10.6934	8.0461	72536	2610315E15Rik	17	17 A1|17	T cell activation Rho GTPase activating protein	protein-coding
Fblim1	-2.8324	3.801e-05	0.0006	8.6594	7.7074	9.2094	74202	2410043F08Rik|Cal|Fblp1|Gt10|migfilin|migfilin(s)	4	4 E1|4	filamin binding LIM protein 1	protein-coding
Ube2ql1	2.7882	4.0661e-05	0.0006	6.8853	8.1613	6.682	76980	3110006E14Rik	13	13 C1|13	ubiquitin-conjugating enzyme E2Q family-like 1	protein-coding
Glrx	2.8983	3.8747e-05	0.0006	10.7464	11.248	9.7127	93692	C86710|D13Wsu156e|Glrx1|Grx1|TTase	13	13 C1|13 40.95 cM	glutaredoxin	protein-coding
B3gnt5	3.2129	5.5148e-05	0.0007	8.6672	10.0042	8.3203	108105	beta3GnT5	16	16|16 B1	UDP-GlcNAc:betaGal beta-1,3-N-acetylglucosaminyltransferase 5	protein-coding
Ctrl	2.7583	5.4044e-05	0.0007	6.6639	8.2841	6.8203	109660	0910001G08Rik|1810004D15Rik|AV005227|Ctra-1|Ctra1|chymopasin|mFLJ00366	8	8 D3|8 53.06 cM	chymotrypsin-like	protein-coding
Slc7a2	3.215	4.6044e-05	0.0007	11.238	11.8699	10.1851	11988	20.5|AI158848|Atrc2|CAT-2|Cat2|Tea	8	8 A4|8 23.89 cM	solute carrier family 7 (cationic amino acid transporter, y+ system), member 2	protein-coding
Fosl2	2.8775	5.0904e-05	0.0007	9.0795	9.9321	8.4073	14284	Fra-2	5	5 B1|5 17.33 cM	fos-like antigen 2	protein-coding
Inhba	12.4365	5.022e-05	0.0007	7.5208	10.7233	7.0868	16323		13	13 A1|13 5.85 cM	inhibin beta-A	protein-coding
Bloc1s6	2.0385	4.7307e-05	0.0007	8.8973	9.8002	8.7727	18457	BLOC-1|Pldn|Stx13bp1|pa	2	2 E5|2 60.66 cM	biogenesis of lysosomal organelles complex-1, subunit 6, pallidin	protein-coding
Cxcl5	5.1326	5.5816e-05	0.0007	6.6026	7.6387	5.279	20311	AMCF-II|ENA-78|GCP-2|LIX|Scyb5|Scyb6	5	5 E1|5 44.78 cM	chemokine (C-X-C motif) ligand 5	protein-coding
Sntb1	2.3475	4.9466e-05	0.0007	8.5102	9.4653	8.2342	20649		15	15 D1|15 22.14 cM	syntrophin, basic 1	protein-coding
Plekhn1	2.362	4.6088e-05	0.0007	6.8399	8.402	7.162	231002	BC025458	4	4 E2|4	pleckstrin homology domain containing, family N member 1	protein-coding
Klf6	2.2195	4.8978e-05	0.0007	9.4799	10.8716	9.7214	23849	AI448727|BCD1|C86813|CPBP|Copeb|FM2|FM6|Ierepo1|Ierepo3|R75280|Zf9	13	13 A1|13	Kruppel-like factor 6	protein-coding
Tlr2	3.5741	5.2752e-05	0.0007	9.579	11.547	9.7094	24088	Ly105	3	3 E3|3	toll-like receptor 2	protein-coding
D8Ertd82e	-1.7173	5.4075e-05	0.0007	9.6795	8.7043	9.4844	244418	9830148H23|Sgk223|mFLJ00269	8	8 A4|8 22.78 cM	DNA segment, Chr 8, ERATO Doi 82, expressed	protein-coding
Oas2	3.3787	5.2925e-05	0.0007	7.2512	10.8063	9.0498	246728	Oasl11	5	5 F|5 60.64 cM	2'-5' oligoadenylate synthetase 2	protein-coding
Tmem171	5.0107	4.7315e-05	0.0007	6.1116	8.5979	6.2729	380863	Gm905	13	13 D1|13	transmembrane protein 171	protein-coding
Txnrd1	2.1647	4.7188e-05	0.0007	10.0855	10.6851	9.5709	50493	TR|TR1|TrxR1	10	10 C1|10	thioredoxin reductase 1	protein-coding
Serpina3h	4.1927	4.7434e-05	0.0007	7.6454	9.2627	7.1948	546546	6C28|Spi2	12	12 E|12	serine (or cysteine) peptidase inhibitor, clade A, member 3H	pseudo
Ehd3	2.7486	5.0779e-05	0.0007	7.7045	9.0317	7.573	57440	Ehd2	17	17 E2|17 45.2 cM	EH-domain containing 3	protein-coding
Nampt	2.5495	5.4808e-05	0.0007	10.313	11.8141	10.4639	59027	1110035O14Rik|AI314458|AI480535|NAmPRTase|Pbef|Pbef1|Visfatin	12	12|12 B1	nicotinamide phosphoribosyltransferase	protein-coding
Pcbp3	2.0883	4.9294e-05	0.0007	8.3136	9.1699	8.1075	59093	AlphaCP-3	10	10|10 B5.1-B5.3	poly(rC) binding protein 3	protein-coding
BC147527	5.3528	4.7558e-05	0.0007	4.2224	6.9114	4.4911	625360		13	13|13	cDNA sequence BC147527	protein-coding
Slc15a3	2.2686	4.6994e-05	0.0007	10.4722	11.8372	10.6554	65221	Ci1|cI-1	19	19|19 B	solute carrier family 15, member 3	protein-coding
Ms4a4d	3.3049	4.795e-05	0.0007	4.6827	6.5326	4.808	66607	2210417J23Rik	19	19 A|19	membrane-spanning 4-domains, subfamily A, member 4D	protein-coding
Irak3	4.2386	4.9749e-05	0.0007	8.832	11.1466	9.063	73914	4833428C18Rik|AI563835|IRAK-M	10	10 D2|10	interleukin-1 receptor-associated kinase 3	protein-coding
Sgms2	2.1967	4.6922e-05	0.0007	7.4991	8.5344	7.3991	74442	4933405A16Rik|5133401H06Rik|AI854299	3	3 G3|3	sphingomyelin synthase 2	protein-coding
Pi4k2a	2.0553	5.4901e-05	0.0007	9.5702	10.5983	9.5589	84095	Pi4k2	19	19 C3|19 35.74 cM	phosphatidylinositol 4-kinase type 2 alpha	protein-coding
Gm14005	6.2055	5.738e-05	0.0008	7.1328	9.5935	6.9599	100043424	OTTMUSG00000015351	2	2 F1|2	predicted gene 14005	ncRNA
Ktn1	2.2401	6.3608e-05	0.0008	7.8079	8.6695	7.5059	16709		14	14|14 C2	kinectin 1	protein-coding
Abcc1	2.4306	6.3088e-05	0.0008	10.1396	10.8333	9.552	17250	Abcc1a|Abcc1b|MRP|Mdrap|Mrp1	16	16 A1|16	ATP-binding cassette, sub-family C (CFTR/MRP), member 1	protein-coding
Slc2a1	1.653	5.9349e-05	0.0008	11.0387	11.4198	10.6947	20525	Glut-1|Glut1	4	4 D2.1|4 55.34 cM	solute carrier family 2 (facilitated glucose transporter), member 1	protein-coding
Slc45a3	1.5286	6.2358e-05	0.0008	7.216	7.4386	6.8264	212980	2210413P12Rik|AU023994|AU043764|IPCA-6|PRST|Pcanap6	1	1 E4|1	solute carrier family 45, member 3	protein-coding
Prdm9	3.2698	6.7656e-05	0.0008	5.9561	7.4329	5.7237	213389	BC012016|Dsbc1|G1-419-29|Meisetz|Rcr1|repro7	17	17 A2|17	PR domain containing 9	protein-coding
Lrrc55	2.0392	6.6904e-05	0.0008	5.3248	6.6489	5.6209	241528	A330097E02Rik|Gm351	2	2 D|2	leucine rich repeat containing 55	protein-coding
Tarm1	3.4596	6.6398e-05	0.0008	8.4283	8.1511	6.3605	245126	9930022N03Rik|ENSMUSG00000053338|Gm9904|OLT-2	7	7 A1|7	T cell-interacting, activating receptor on myeloid cells 1	protein-coding
Map3k5	2.4137	6.7133e-05	0.0008	7.1727	8.8646	7.5934	26408	7420452D20Rik|ASK|ASK1|MAPKKK5|Mekk5	10	10 A3|10	mitogen-activated protein kinase kinase kinase 5	protein-coding
Tmcc3	2.1956	6.5241e-05	0.0008	8.1071	9.5953	8.4607	319880	AW488095|C630016B22Rik|C88213|Tmcc1	10	10 C2|10	transmembrane and coiled coil domains 3	protein-coding
A630072M18Rik	3.413	5.9257e-05	0.0008	6.936	8.6809	6.9099	320770		5	5|5	RIKEN cDNA A630072M18 gene	ncRNA
Batf	2.9258	6.4091e-05	0.0008	6.8272	8.593	7.0441	53314	B-ATF|SFA-2	12	12 D2|12	basic leucine zipper transcription factor, ATF-like	protein-coding
Lnp	2.1737	6.1199e-05	0.0008	8.2835	9.1813	8.0612	69605	2310011O18Rik|4921514L11Rik|9530051D01Rik|AI666268|Ul|ulnaless	2	2 C3|2	limb and neural patterns	protein-coding
6330407A03Rik	2.2768	6.5351e-05	0.0008	6.704	8.1321	6.9451	70720		4	4 A1|4	RIKEN cDNA 6330407A03 gene	ncRNA
Slamf9	2.0709	5.8524e-05	0.0008	7.7566	8.9706	7.9203	98365	2310026I04Rik|AI462096|CD2F-10|CD84-H1|Cd2f10|SF2001	1	1 H3|1	SLAM family member 9	protein-coding
AW112010	16.5117	7.251e-05	0.0009	8.475	12.061	8.0156	107350		19	19 A|19	expressed sequence AW112010	ncRNA
Dst	1.5158	6.9441e-05	0.0009	9.98	10.4697	9.8696	13518	2310001O04Rik|A830042E19Rik|AW554249|BP230|BPAG1-n|Bpag|Bpag1|Macf2|ah|athetoid|dt|mKIAA0728|nmf203|nmf339	1	1 B|1 12.91 cM	dystonin	protein-coding
Il15	9.7064	7.1505e-05	0.0009	6.3534	10.7109	7.432	16168	AI503618|IL-15	8	8 C2|8 39.33 cM	interleukin 15	protein-coding
Pfkfb3	2.2562	7.5925e-05	0.0009	9.5457	10.7125	9.5386	170768	E330010H22Rik|iPFK-2|uPFK-2	2	2 A1|2	6-phosphofructo-2-kinase/fructose-2,6-biphosphatase 3	protein-coding
Maff	2.3874	7.7482e-05	0.0009	7.5505	8.6515	7.396	17133		15	15 E1|15 37.7 cM	v-maf musculoaponeurotic fibrosarcoma oncogene family, protein F (avian)	protein-coding
Marcksl1	1.9587	6.8976e-05	0.0009	11.2265	11.9165	10.9466	17357	AL022768|AW215397|AW536807|D4Bc1|F52|MacMARCKS|Macs2|Macs3|Mlp|Mrp	4	4 D2.2|4 63.26 cM	MARCKS-like 1	protein-coding
Tnfrsf1b	2.4332	7.6639e-05	0.0009	10.7303	11.9812	10.6983	21938	CD120b|TNF-R-II|TNF-R2|TNF-R75|TNF-alphaR2|TNFBR|TNFR80|TNFRII|TNFalpha-R2|Tnfr-1|Tnfr2|p75	4	4 E1|4 78.17 cM	tumor necrosis factor receptor superfamily, member 1b	protein-coding
Vasp	2.0371	7.5965e-05	0.0009	9.2808	10.0172	8.9906	22323		7	7 A3|7	vasodilator-stimulated phosphoprotein	protein-coding
Acvr1c	2.2374	7.8811e-05	0.0009	4.323	5.5668	4.4049	269275	ACVRLK7|ALK7|Alk-7|C230097P10	2	2 C1.1|2	activin A receptor, type IC	protein-coding
Orai2	2.0714	7.2483e-05	0.0009	7.7743	8.3511	7.3005	269717	A730041O15Rik|Tmem142b	5	5 G2|5	ORAI calcium release-activated calcium modulator 2	protein-coding
A230050P20Rik	2.1509	7.207e-05	0.0009	8.6517	9.8285	8.7236	319278		9	9 A3|9	RIKEN cDNA A230050P20 gene	protein-coding
Il1bos	4.4281	7.4288e-05	0.0009	5.0189	7.2187	5.072	329514	9430083I22|Gm14047|OTTMUSG00000015529	2	2 F1|2	interleukin 1 beta, opposite strand	ncRNA
A530032D15Rik	2.6265	7.775e-05	0.0009	8.2619	10.3212	8.928	381287	Gm1888	1	1 C5|1	RIKEN cDNA A530032D15Rik gene	protein-coding
Il1f6	4.1605	7.6012e-05	0.0009	3.8619	6.1238	4.067	54448	Fil1|IL-1H1|IL1RP2|Il1f9|Il36a	2	2 A3|2 16.26 cM	interleukin 1 family, member 6	protein-coding
C130026I21Rik	6.666	7.7782e-05	0.0009	6.5244	9.5056	6.7688	620078	4930565N07Rik|OTTMUSG00000029174	1	1 C5|1	RIKEN cDNA C130026I21 gene	protein-coding
Dtwd1	2.2092	7.7273e-05	0.0009	7.5556	8.3703	7.2267	69185	1810033A06Rik	2	2|2 F2	DTW domain containing 1	protein-coding
Prr5l	2.3319	7.4148e-05	0.0009	6.9957	8.9053	7.6838	72446	2600010E01Rik|4833411O04Rik|Protor-2|Protor2	2	2 E2|2	proline rich 5 like	protein-coding
Gm3642	7.8573	8.3139e-05	0.001	3.0297	6.6597	3.6856	100042054		14	14 A1|14	predicted gene 3642	protein-coding
Crp	3.8322	8.2071e-05	0.001	4.5857	6.6034	4.6652	12944	AI255847	1	1 H3|1 80.13 cM	C-reactive protein, pentraxin-related	protein-coding
Elf1	2.0059	9.1291e-05	0.001	8.4301	9.6529	8.6487	13709	Elf-1|Sts1|mElf-1|p70	14	14 D3|14	E74-like factor 1	protein-coding
P2ry14	4.6285	8.9584e-05	0.001	7.4509	10.5511	8.3406	140795	A330108O13Rik|Gpr105|P2Y14	3	3 D|3 28.96 cM	purinergic receptor P2Y, G-protein coupled, 14	protein-coding
Nfkbib	2.5278	9.1855e-05	0.001	10.1629	11.4098	10.0719	18036	IKB-beta|IKappaBbeta|IkB|IkBb	7	7|7 A3-B3	nuclear factor of kappa light polypeptide gene enhancer in B cells inhibitor, beta	protein-coding
Slc30a4	2.1348	8.9321e-05	0.001	9.4217	9.8745	8.7805	22785	Znt4|lm|znT-4	2	2 E5|2 60.65 cM	solute carrier family 30 (zinc transporter), member 4	protein-coding
Shisa3	2.4771	8.4515e-05	0.001	8.9576	9.5908	8.2822	330096	D830007B15Rik	5	5 C3.1|5	shisa homolog 3 (Xenopus laevis)	protein-coding
Tuba8	3.0567	8.3904e-05	0.001	7.5733	8.9872	7.3753	53857		6	6 F1|6	tubulin, alpha 8	protein-coding
Tex12	4.7208	8.0347e-05	0.001	3.7131	5.9239	3.6849	66654	5730518K06Rik	9	9 A5.3|9	testis expressed gene 12	protein-coding
Arhgef3	3.5557	8.5324e-05	0.001	8.313	10.8325	9.0024	71704	1200004I24Rik|9830169H03Rik|C76747|Xpln	14	14 A3|14 16.09 cM	Rho guanine nucleotide exchange factor (GEF) 3	protein-coding
Spsb1	2.5262	8.7638e-05	0.001	9.4111	10.5842	9.2473	74646	1110014L01Rik|4930422J18Rik|AI596360|AI854583|SSB-1|SSB1	4	4 E2|4	splA/ryanodine receptor domain and SOCS box containing 1	protein-coding
Birc2	3.0693	9.55e-05	0.0011	8.1668	9.394	7.7761	11797	AW146227|Api1|Api2|Birc3|HIAP1|HIAP2|IAP1|IAP2|MIAP1|MIAP2|MIHB|MIHC|RNF48|cIAP1|cIAP2|mcIAP1	9	9 A1|9	baculoviral IAP repeat-containing 2	protein-coding
Dck	2.4886	9.8221e-05	0.0011	7.2439	8.572	7.2566	13178		5	5 E2|5	deoxycytidine kinase	protein-coding
Fscn1	1.8791	0.0001	0.0011	11.0455	11.5651	10.655	14086	AI663989|Fan1|fascin-1	5	5 G2|5 81.84 cM	fascin homolog 1, actin bundling protein (Strongylocentrotus purpuratus)	protein-coding
Ifnb1	2.883	0.0001	0.0011	5.5562	7.1161	5.5885	15977	IFN-beta|IFNB|Ifb	4	4 C4|4 41.91 cM	interferon beta 1, fibroblast	protein-coding
Cited2	2.3139	0.0001	0.0011	10.0901	11.247	10.0367	17684	AI835299|ER154-like|Mrg1|Msg2|p35srj	10	10 A2|10	Cbp/p300-interacting transactivator, with Glu/Asp-rich carboxy-terminal domain, 2	protein-coding
Dna2	-2.4045	9.3646e-05	0.0011	7.8336	6.7441	8.0098	327762	Dna2l|E130315B21Rik	10	10 B4|10	DNA replication helicase 2 homolog (yeast)	protein-coding
Cd274	5.9724	0.0001	0.0011	9.4871	11.7922	9.2139	60533	A530045L16Rik|B7h1|Pdcd1l1|Pdcd1lg1|Pdl1	19	19|19 C2	CD274 antigen	protein-coding
H2-Q6	2.2975	0.0001	0.0012	9.2775	10.8759	9.6758	110557	0610037M15Rik|H-2Q6|Qa-6|Qa6	17	17 B1|17 18.66 cM	histocompatibility 2, Q region locus 6	protein-coding
Pilrb1	3.8078	0.0001	0.0012	7.8407	10.2312	8.3022	170741	FDFACT|Fdact|Pilrb	5	5 G2|5	paired immunoglobin-like type 2 receptor beta 1	protein-coding
Tnfsf4	2.0415	0.0001	0.0012	4.1191	5.0461	4.0165	22164	Ath-1|Ath1|CD134L|OX-40L|Ox40l|TXGP1|Txgp1l|gp34	1	1 H2.1|1 69.75 cM	tumor necrosis factor (ligand) superfamily, member 4	protein-coding
Mllt6	1.8035	0.0001	0.0012	8.1849	8.9148	8.064	246198	AI315037|Af17	11	11 D|11 61.05 cM	myeloid/lymphoid or mixed-lineage leukemia (trithorax homolog, Drosophila); translocated to, 6	protein-coding
Gmppb	2.427	0.0001	0.0012	6.9452	8.1031	6.8239	331026	AI317178|E430010H19	9	9 F2|9	GDP-mannose pyrophosphorylase B	protein-coding
Pram1	-2.3128	0.0001	0.0012	6.4768	5.8967	7.1063	378460	AY665714	17	17 B1|17	PML-RAR alpha-regulated adaptor molecule 1	protein-coding
Dkk2	-2.5089	0.0001	0.0012	6.5426	6.1649	7.492	56811		3	3|3 H2	dickkopf homolog 2 (Xenopus laevis)	protein-coding
Ankrd33b	2.8071	0.0001	0.0012	6.0597	7.6057	6.1167	67434	0610012A05Rik|3021401C12Rik|5730557B15Rik	15	15|15 B3.2	ankyrin repeat domain 33B	protein-coding
Stambpl1	2.1764	0.0001	0.0012	8.1371	9.3943	8.2724	76630	1700095N21Rik|8230401J17Rik|ALMalpha|AMSH-FP	19	19 C1|19	STAM binding protein like 1	protein-coding
Cdc42ep2	3.7524	0.0001	0.0013	9.0143	10.4181	8.5103	104252	1110008C05Rik|Borg1|Cep2|D19Bwg1013e	19	19 A|19 4.34 cM	CDC42 effector protein (Rho GTPase binding) 2	protein-coding
Casp1	3.3906	0.0001	0.0013	8.2579	10.0231	8.2616	12362	ICE|Il1bc	9	9 A1|9 2.46 cM	caspase 1	protein-coding
Cdk6	1.3814	0.0001	0.0013	10.0386	10.1159	9.6498	12571	5830411I20|AI504062|Crk2	5	5 A2-A3|5 2.04 cM	cyclin-dependent kinase 6	protein-coding
Fhl3	1.8842	0.0001	0.0013	9.5655	10.3953	9.4814	14201	SLIM2	4	4|4 D1	four and a half LIM domains 3	protein-coding
Il10	4.1394	0.0001	0.0013	3.9663	6.1544	4.105	16153	CSIF|Il-10	1	1 E4|1 56.89 cM	interleukin 10	protein-coding
Rbbp8	2.9101	0.0001	0.0013	7.9808	9.304	7.7629	225182	9930104E21Rik|CtIP|RBBP-8|RIM|SAE2	18	18 A1|18	retinoblastoma binding protein 8	protein-coding
Map3k8	2.3326	0.0001	0.0013	8.7674	10.063	8.841	26410	Cot|Cot/Tpl2|Est|Estf|Tpl-2|Tpl2|c-COT	18	18 A1|18 2.73 cM	mitogen-activated protein kinase kinase kinase 8	protein-coding
C1ra	2.1868	0.0001	0.0013	7.8456	8.882	7.7532	50909	AI132558|C1r|mC1rA	6	6 F2|6	complement component 1, r subcomponent A	protein-coding
6530402F18Rik	3.1486	0.0001	0.0013	7.3028	8.7188	7.0641	76220	mKIAA1857	2	2|2	RIKEN cDNA 6530402F18 gene	ncRNA
Ccdc86	2.2079	0.0001	0.0014	9.2812	10.3727	9.23	108673	4933411H20Rik|6720480F16Rik|D19Ertd678e	19	19 B|19 7.41 cM	coiled-coil domain containing 86	protein-coding
Hk2	2.7216	0.0001	0.0014	7.9835	9.4666	8.0222	15277	AI642394|HKII	6	6 C3|6 35.94 cM	hexokinase 2	protein-coding
Melk	3.6887	0.0001	0.0014	7.0149	8.7081	6.825	17279	AI327312|MPK38|mKIAA0175	4	4 B1|4 23.46 cM	maternal embryonic leucine zipper kinase	protein-coding
Frmd5	2.2367	0.0001	0.0014	7.8614	8.4613	7.3	228564	1500032A09Rik|5830442F04|A930004K21Rik|R75430	2	2 E5|2	FERM domain containing 5	protein-coding
Rasgef1b	4.1313	0.0001	0.0014	8.5275	10.3331	8.2865	320292	4732452O09Rik|GPIgamma4|Gpig4	5	5 E3|5	RasGEF domain family, member 1B	protein-coding
Irf7	6.1838	0.0001	0.0014	7.9384	11.6245	8.9959	54123		7	7 F5|7	interferon regulatory factor 7	protein-coding
Serpina3i	4.5105	0.0001	0.0014	5.6335	7.118	4.9447	628900	2B2|EG628900|Gm6930	12	12 E|12	serine (or cysteine) peptidase inhibitor, clade A, member 3I	protein-coding
Mlkl	8.1499	0.0001	0.0014	6.7781	10.1875	7.1607	74568	9130019I15Rik	8	8|8 D3	mixed lineage kinase domain-like	protein-coding
Flt4	2.1067	0.0002	0.0015	5.2103	6.4786	5.4037	14257	AI323512|Chy|Flt-4|VEGFR-3|VEGFR3	11	11 A5-B1|11 29.69 cM	FMS-like tyrosine kinase 4	protein-coding
Il1a	9.6264	0.0002	0.0015	9.7907	12.8376	9.5706	16175	Il-1a	2	2 F|2 62.9 cM	interleukin 1 alpha	protein-coding
Nab1	2.0418	0.0001	0.0015	8.8319	9.7535	8.7237	17936		1	1 C1.1|1 26.99 cM	Ngfi-A binding protein 1	protein-coding
Slc11a2	2.1426	0.0002	0.0015	8.9109	10.102	9.0026	18174	DCT1|DMT1|Nramp2|mk|van	15	15 F1|15 56.29 cM	solute carrier family 11 (proton-coupled divalent metal ion transporters), member 2	protein-coding
Rbpms	2.254	0.0002	0.0015	8.6867	10.2865	9.114	19663	2010300K22Rik|2700019M19Rik|AU017537|RBP-MS|hermes	8	8 A4|8	RNA binding protein gene with multiple splicing	protein-coding
Tfap2a	2.6316	0.0001	0.0015	6.6895	7.9349	6.539	21418	AP-2|AP2alpha|Ap2|Ap2tf|Tcfap2a	13	13 A5-B1|13 20.01 cM	transcription factor AP-2, alpha	protein-coding
Rapgef5	-2.7843	0.0002	0.0015	7.9381	7.1968	8.6741	217944	4932413M22|C86120|D030051B22Rik|GFR|Mrgef|mKIAA0277|mmr-gef	12	12 F2|12	Rap guanine nucleotide exchange factor (GEF) 5	protein-coding
Mylk2	2.8699	0.0001	0.0015	6.1041	7.6602	6.1392	228785	9830004H17Rik|BB138278	2	2 H1|2	myosin, light polypeptide kinase 2, skeletal muscle	protein-coding
Mb21d2	1.738	0.0001	0.0015	8.0465	8.5457	7.7483	239796	1600021P15Rik|A430031N04|C87006	16	16 B2|16	Mab-21 domain containing 2	protein-coding
Klrk1	3.4919	0.0002	0.0015	3.7644	5.7557	3.9517	27007	D6H12S2489E|NKG2-D|Nkg2d	6	6 F3|6 63.44 cM	killer cell lectin-like receptor subfamily K, member 1	protein-coding
F630111L10Rik	4.4746	0.0002	0.0015	6.4297	9.2454	7.0836	320463		3	3 D|3	RIKEN cDNA F630111L10 gene	ncRNA
Fam169a	2.3755	0.0002	0.0015	5.0147	6.2328	4.9846	320557	B230112C05Rik|SLAP75	13	13 D1|13	family with sequence similarity 169, member A	protein-coding
Trem1	9.4818	0.0002	0.0015	6.7687	8.9615	5.7164	58217		17	17 C|17	triggering receptor expressed on myeloid cells 1	protein-coding
Samsn1	2.2066	0.0002	0.0015	9.5653	10.8428	9.701	67742	4930571B16Rik|930571B16Rik|Hacs1|SLy2	16	16 C3.1|16	SAM domain, SH3 domain and nuclear localization signals, 1	protein-coding
Mesdc1	2.2538	0.0001	0.0015	6.7588	8.0516	6.8793	80889	AW061151	7	7 D3|7	mesoderm development candidate 1	protein-coding
Mtmr14	2.613	0.0002	0.0015	9.6751	11.1434	9.7577	97287	1110061O04Rik|AW553738|C76151	6	6 E3|6	myotubularin related protein 14	protein-coding
Fgf2	2.2874	0.0002	0.0016	8.8944	9.5657	8.372	14173	Fgf-2|Fgfb|bFGF	3	3 A2-B|3 18.41 cM	fibroblast growth factor 2	protein-coding
Il7	2.8286	0.0002	0.0016	5.963	7.0208	5.5207	16196	A630026I06Rik|Il-7|hlb368	3	3 A1|3 2.02 cM	interleukin 7	protein-coding
Ism1	2.5545	0.0002	0.0016	6.0346	7.2796	5.9265	319909	5430433G21Rik|Ism	2	2 F3|2	isthmin 1 homolog (zebrafish)	protein-coding
Eif4e3	2.2293	0.0002	0.0016	8.0199	9.2459	8.0893	66892	1300018P11Rik|AI451927|eIF4E-3	6	6 D3|6	eukaryotic translation initiation factor 4E member 3	protein-coding
Trps1	1.9337	0.0002	0.0016	9.4965	10.1932	9.2419	83925	AI115454|AI447310|D15Ertd586e	15	15 C|15 19.18 cM	trichorhinophalangeal syndrome I (human)	protein-coding
Vcan	5.7869	0.0002	0.0017	8.4874	10.618	8.0852	13003	5430420N07Rik|9430051N09|Cspg2|DPEAAE|NG2|PG-M|PG-M(V0)|PG-M(V1)|hdf	13	13 C3|13 45.5 cM	versican	protein-coding
Mb21d1	2.5765	0.0002	0.0017	6.0017	7.4469	6.0815	214763	E330016A19Rik|cGAS|m-cGAS	9	9 E1|9	Mab-21 domain containing 1	protein-coding
Slco2a1	3.5966	0.0002	0.0017	6.1816	7.5824	5.7358	24059	2310021C19Rik|Pgt|Slc21a2|mPgt	9	9 F1|9 54.72 cM	solute carrier organic anion transporter family, member 2a1	protein-coding
Dll1	2.3938	0.0002	0.0018	6.991	7.9138	6.6545	13388	Delta1	17	17 A2|17 8.95 cM	delta-like 1 (Drosophila)	protein-coding
Ube2f	2.0153	0.0002	0.0018	9.6654	10.3846	9.3735	67921	2510010F15Rik|AI851109	1	1 D|1	ubiquitin-conjugating enzyme E2F (putative)	protein-coding
Phtf2	2.0402	0.0002	0.0018	7.1713	7.9568	6.9281	68770	1110054G21Rik|9530062N20Rik|AI447096|C77923	5	5 A3|5	putative homeodomain transcription factor 2	protein-coding
Prdm1	3.0794	0.0002	0.0019	7.6517	9.529	7.9063	12142	Blimp-1|Blimp1|PRDI-BF1|ZNFPR1A1	10	10 B2|10 23.24 cM	PR domain containing 1, with ZNF domain	protein-coding
Fbn1	2.0977	0.0002	0.0019	8.1243	8.6968	7.628	14118	AI536462|B430209H23|Fib-1|Tsk	2	2 F|2 61.38 cM	fibrillin 1	protein-coding
Gfpt2	2.4241	0.0002	0.0019	7.6309	8.4417	7.1643	14584	AI480523|GFAT2	11	11 B1.2|11 29.9 cM	glutamine fructose-6-phosphate transaminase 2	protein-coding
Mafk	2.6885	0.0002	0.0019	8.2185	9.6946	8.2678	17135	AW061068|NF-E2|Nfe2u	5	5 G2|5 78.81 cM	v-maf musculoaponeurotic fibrosarcoma oncogene family, protein K (avian)	protein-coding
Stat5a	2.3841	0.0002	0.0019	7.8223	9.1395	7.8861	20850	AA959963|STAT5	11	11 D|11 63.77 cM	signal transducer and activator of transcription 5A	protein-coding
5730508B09Rik	3.1891	0.0002	0.0019	9.2405	11.2401	9.5669	70617	2700063A17Rik|C80506	3	3|3 H1	RIKEN cDNA 5730508B09 gene	protein-coding
Adamts6	2.2839	0.0002	0.002	7.0678	8.2167	7.0252	108154	5031426K13|A930019D11Rik|ADAM-TS6|b2b1879.1Clo	13	13 D1|13	a disintegrin-like and metallopeptidase (reprolysin type) with thrombospondin type 1 motif, 6	protein-coding
Bdkrb2	2.1798	0.0002	0.002	6.2407	7.4975	6.3733	12062	B(2)|B2|B2R|BK-2|BK2|BK2R|BKR2|BRB2	12	12 E|12 55.76 cM	bradykinin receptor, beta 2	protein-coding
Bid	2.5134	0.0002	0.002	7.6439	9.1487	7.819	12122	2700049M22Rik|AI875481|AU022477	6	6 F1|6 57.02 cM	BH3 interacting domain death agonist	protein-coding
Cyp7b1	2.7456	0.0002	0.002	7.9707	8.8648	7.4077	13123	AW261589|D3Ertd552e|hct-1	3	3 A1|3 4.98 cM	cytochrome P450, family 7, subfamily b, polypeptide 1	protein-coding
Sell	2.1422	0.0002	0.002	6.6244	8.0902	6.9911	20343	AI528707|CD62L|L-selectin|LECAM-1|Lnhr|Ly-22|Ly-m22|Lyam-1|Lyam1	1	1 H2.2|1 71.37 cM	selectin, lymphocyte	protein-coding
Sectm1a	2.5634	0.0002	0.002	4.2777	5.8877	4.5297	209588	BC010462	11	11 E2|11	secreted and transmembrane 1A	protein-coding
Pilrb2	2.8746	0.0002	0.002	6.812	8.8238	7.3004	545812	EG545812	5	5 G2|5	paired immunoglobin-like type 2 receptor beta 2	protein-coding
Cxcl16	2.1463	0.0002	0.002	9.0868	10.3609	9.2591	66102	0910001K24Rik|AV290116|BB024863|CXCL16v1|CXCL16v2|SR-PSOX|Zmynd15|b2b498Clo	11	11|11 B4	chemokine (C-X-C motif) ligand 16	protein-coding
Pot1b	2.3782	0.0002	0.002	7.4176	8.6079	7.3581	72836	2810458H16Rik	17	17 C|17	protection of telomeres 1B	protein-coding
Oas1c	2.0673	0.0003	0.0021	5.9883	7.5273	6.4796	114643	Oasl2|Oasl5	5	5 F|5 60.64 cM	2'-5' oligoadenylate synthetase 1C	protein-coding
Cd38	3.0703	0.0002	0.0021	9.6311	11.4881	9.8697	12494	Cd38-rs1	5	5 B3|5 23.85 cM	CD38 antigen	protein-coding
Plk3	1.4493	0.0002	0.0021	9.4804	8.7379	8.2025	12795	Cnk|Fnk|PRK	4	4 D1|4	polo-like kinase 3	protein-coding
Ebf1	3.2636	0.0003	0.0021	5.2548	6.7069	5.0005	13591	Ebf|O/E-1|OE-1|Olf-1|Olf1	11	11 B1.1|11 26.45 cM	early B cell factor 1	protein-coding
Myc	2.127	0.0002	0.0021	10.4357	10.4942	9.4054	17869	AU016757|Myc2|Niard|Nird|bHLHe39	15	15 D2-D3|15 26.19 cM	myelocytomatosis oncogene	protein-coding
Pim1	5.9921	0.0002	0.0021	8.6882	11.1568	8.5738	18712	Pim-1	17	17 A3.3|17 15.38 cM	proviral integration site 1	protein-coding
Zfp365	2.078	0.0003	0.0021	6.6729	7.5017	6.4465	216049	AI839779|AV340892|Su48|Znf365|talanin	10	10 B5.1|10	zinc finger protein 365	protein-coding
Tiam1	2.0073	0.0002	0.0021	7.0555	7.7654	6.7601	21844	AI847750|D16Ium10|D16Ium10e	16	16 C3-4|16 51.5 cM	T cell lymphoma invasion and metastasis 1	protein-coding
Slc6a19	2.6894	0.0002	0.0021	5.5173	6.8445	5.4172	74338	4632401C08Rik|B<0>AT1	13	13 C1|13	solute carrier family 6 (neurotransmitter transporter), member 19	protein-coding
F11r	2.5011	0.0003	0.0022	7.281	9.3879	8.0654	16456	9130004G24|AA638916|ESTM33|JAM|JAM-1|JAM-A|Jcam|Jcam1|Ly106	1	1 H2|1 79.43 cM	F11 receptor	protein-coding
Nxph1	3.3516	0.0003	0.0022	6.1882	8.0064	6.2615	18231	C130005L03Rik	6	6 A1|6	neurexophilin 1	protein-coding
Tes	2.2907	0.0003	0.0022	9.2739	10.084	8.8882	21753	D6Ertd352e|TESS|Tes1|Tes2|testin2	6	6 A2|6 7.67 cM	testis derived transcript	protein-coding
Megf9	-1.9798	0.0003	0.0022	9.1704	8.0854	9.0707	230316	4933405H16Rik|9630025C07|Egfl5|mKIAA0818	4	4 C2|4	multiple EGF-like-domains 9	protein-coding
Mab21l3	2.3592	0.0003	0.0022	5.5633	6.8371	5.5988	242125		3	3 F2.2|3	mab-21-like 3 (C. elegans)	protein-coding
Dph5	2.4928	0.0003	0.0022	7.0744	8.1826	6.8648	69740	2410012M04Rik|AU045680|C80186	3	3 G1|3	DPH5 homolog (S. cerevisiae)	protein-coding
Tshz1	2.3569	0.0003	0.0023	7.9316	8.9016	7.6647	110796	5730407I04Rik|D18Bwg1409e|Mtsh1|NY-CO-33|Sdccag33|Tsh1|mKIAA4206|teashirt1	18	18 E4|18 57.53 cM	teashirt zinc finger family member 1	protein-coding
Egln3	-1.3333	0.0003	0.0023	9.9933	9.3318	9.7468	112407	2610021G09Rik|AI505553|AI648162|Hif-p4h-3|Phd3|SM-20	12	12 C1|12	EGL nine homolog 3 (C. elegans)	protein-coding
Gdnf	2.3689	0.0003	0.0023	6.1828	7.5291	6.2849	14573	AI385739	15	15 A1|15	glial cell line derived neurotrophic factor	protein-coding
Kcna4	2.1656	0.0003	0.0023	3.8495	5.0848	3.9701	16492	Kv1.4	2	2 E|2 56.12 cM	potassium voltage-gated channel, shaker-related subfamily, member 4	protein-coding
Adamts14	2.1593	0.0003	0.0023	6.3446	7.47	6.3594	237360	Adamts-14|TS14	10	10 B4|10	a disintegrin-like and metallopeptidase (reprolysin type) with thrombospondin type 1 motif, 14	protein-coding
Dgkh	2.2596	0.0003	0.0023	7.2917	8.7096	7.5336	380921	5930402B05Rik|D130015C16	14	14 D3|14	diacylglycerol kinase, eta	protein-coding
Dyrk2	2.2411	0.0003	0.0023	7.607	8.6887	7.5245	69181	1810038L18Rik	10	10 D2|10	dual-specificity tyrosine-(Y)-phosphorylation regulated kinase 2	protein-coding
Dcbld2	3.2319	0.0003	0.0023	9.0508	10.5029	8.8105	73379	1700055P21Rik|AW146002|CLCP1|Esdn	16	16 C1.2|16	discoidin, CUB and LCCL domain containing 2	protein-coding
Gm10388	2.0534	0.0003	0.0024	7.1146	7.7299	6.6918	100038707	ENSMUSG00000072655	6		predicted gene 10388	unknown
Cdc20	-1.7485	0.0003	0.0024	7.774	6.9429	7.749	107995	2310042N09Rik|C87100|p55CDC	4	4 D2.1|4	cell division cycle 20	protein-coding
Cebpb	2.5686	0.0003	0.0024	8.8669	10.0628	8.7018	12608	C/EBPbeta|CRP2|IL-6DBP|LAP|LIP|NF-IL6|NF-M|Nfil6	2	2 H3|2 87.58 cM	CCAAT/enhancer binding protein (C/EBP), beta	protein-coding
H2-T24	3.124	0.0003	0.0024	7.5439	9.9348	8.2913	15042	H-2T24	17	17 B1|17 18.84 cM	histocompatibility 2, T region locus 24	protein-coding
Ppfibp2	2.3294	0.0003	0.0024	7.2368	8.4049	7.1849	19024	Cclp1	7	7|7 F2	PTPRF interacting protein, binding protein 2 (liprin beta 2)	protein-coding
Eda2r	2.0023	0.0003	0.0024	7.5693	8.2905	7.2888	245527	9430060M22Rik|TNFRSF27|Xedar	X	X C3|X	ectodysplasin A2 receptor	protein-coding
Pcdh19	2.0118	0.0003	0.0024	6.5209	7.3391	6.3307	279653	B530002L05Rik|Gm717|mKIAA1313	X	X E3|X	protocadherin 19	protein-coding
Myo1d	2.025	0.0003	0.0024	8.1268	8.7425	7.7246	338367	9930104H07Rik|AW544947|D11Ertd9e|myosin-1d	11	11 B5|11 47.95 cM	myosin ID	protein-coding
Chst2	-1.3646	0.0003	0.0024	9.6534	8.9696	9.418	54371	AI428561|AW121776|C130041E03Rik|Chts2|GST-2|GlcNAc6ST|Gn6st	9	9 E3.2-3.3|9	carbohydrate sulfotransferase 2	protein-coding
Niacr1	7.5681	0.0003	0.0024	7.5591	10.0435	7.1235	80885	Gpr109a|Gpr109b|HM74|Hcar2|PUMA-G|Pumag|mHM74b	5	5 F|5	niacin receptor 1	protein-coding
Cp	1.2919	0.0003	0.0025	11.6458	11.7705	11.401	12870	D3Ertd555e	3	3|3 D	ceruloplasmin	protein-coding
Ier2	2.5512	0.0003	0.0025	6.7613	7.7126	6.3614	15936	AI317238|Ch1|Pip92	8	8 C3|8 41.02 cM	immediate early response 2	protein-coding
Ifrd1	2.2637	0.0003	0.0025	9.7885	10.3073	9.1286	15982	Ifnl|PC4|Tis7	12	12 B1|12 18.06 cM	interferon-related developmental regulator 1	protein-coding
Itga4	3.0318	0.0003	0.0025	8.0295	10.045	8.4449	16401	CD49D|Itga4B	2	2 C3|2 47.38 cM	integrin alpha 4	protein-coding
Slfn10-ps	2.8445	0.0003	0.0025	6.8668	9.2692	7.761	237887	Slfn10|mFLJ00257	11	11 C|11	schlafen 10, pseudogene	pseudo
Nupr1	3.9426	0.0003	0.0025	9.0093	10.1149	8.1357	56312	2310032H04Rik|Com1|p8	7	7 F4|7	nuclear protein transcription regulator 1	protein-coding
Gdap10	4.7899	0.0003	0.0026	6.7667	9.1533	6.8933	100504486	Gdap-ps	12	12 A3|12	ganglioside-induced differentiation-associated-protein 10	ncRNA
Myo1b	2.8392	0.0003	0.0026	7.462	8.5988	7.0933	17912	AA406997|MIH-L|MMIa	1	1 C1.1|1 26.58 cM	myosin IB	protein-coding
Penk	2.9645	0.0003	0.0026	7.714	8.546	6.9783	18619	AI326464|ENK|PPA|Penk1	4	4 A1|4 2.31 cM	preproenkephalin	protein-coding
Daam1	1.6674	0.0003	0.0026	9.1649	9.8698	9.1323	208846		12	12|12 C3	dishevelled associated activator of morphogenesis 1	protein-coding
Plscr1	2.0929	0.0003	0.0026	8.5898	9.7047	8.6392	22038	MmTRA1a|MmTRA1b|Nor1|Tra1|Tra1a|Tra1b|Tras1|Tras2	9	9 E3.3|9	phospholipid scramblase 1	protein-coding
St3gal1	2.5819	0.0003	0.0027	9.2348	10.3352	8.9668	20442	5330418N22Rik|AI467004|ST3GalI|Siat4|Siat4a|St3gal-1	15	15 D2|15	ST3 beta-galactoside alpha-2,3-sialyltransferase 1	protein-coding
Lrfn5	2.0427	0.0003	0.0027	5.8959	6.9595	5.929	238205	AI427653|AI604817|C130061B21|mKIAA4208	12	12 C1|12	leucine rich repeat and fibronectin type III domain containing 5	protein-coding
Bdkrb1	4.0266	0.0004	0.0028	7.2791	9.1686	7.1591	12061	B1BKR|B1R|BKR1|BRADYB1|Bdkrb	12	12|12 F1	bradykinin receptor, beta 1	protein-coding
Eid3	2.9825	0.0004	0.0028	8.2373	8.9764	7.3999	66341	1700027M21Rik|NS4EB	10	10 C1|10	EP300 interacting inhibitor of differentiation 3	protein-coding
Areg	7.6348	0.0004	0.0029	5.9517	8.9026	5.97	11839	AR|Sdgf	5	5 E1|5 44.78 cM	amphiregulin	protein-coding
Magohb	2.0441	0.0004	0.0029	5.9003	6.7074	5.6759	66441	2010012C16Rik|Mago|Magoh|Magoh-rs1	6	6 C7|6	mago-nashi homolog B (Drosophila)	protein-coding
Pstpip2	3.7029	0.0004	0.003	8.1903	10.4293	8.5406	19201	MAYP|cmo	18	18 E3|18 52.38 cM	proline-serine-threonine phosphatase-interacting protein 2	protein-coding
Bend7	2.1373	0.0004	0.003	6.6997	7.7093	6.6135	209645	1110017O21Rik|E130319B15Rik	2	2 A1|2	BEN domain containing 7	protein-coding
Dusp5	3.3203	0.0004	0.003	8.3189	9.6833	7.9519	240672	Gm337	19	19 D2|19	dual specificity phosphatase 5	protein-coding
9430076C15Rik	2.8936	0.0004	0.003	6.7197	7.7405	6.2076	320189		6	6 B3|6	RIKEN cDNA 9430076C15 gene	ncRNA
Slc2a6	4.1604	0.0004	0.0031	9.9926	11.3361	9.2794	227659	A330096C23|F630103L12Rik|Glut6|Glut9	2	2 A3|2	solute carrier family 2 (facilitated glucose transporter), member 6	protein-coding
B3gnt2	2.1653	0.0004	0.0031	8.135	9.528	8.4135	53625	AA408337|AA409404|AW260308|B3Galt6|B3gnt1|BGnT-1|BGnT-2|BGnT1|BGnT2|Beta3gnt	11	11 A3.2|11 14.22 cM	UDP-GlcNAc:betaGal beta-1,3-N-acetylglucosaminyltransferase 2	protein-coding
Pi4k2b	2.04	0.0004	0.0031	7.1066	8.4021	7.3735	67073	2610042N09Rik|4933409G22Rik	5	5 C1|5	phosphatidylinositol 4-kinase type 2 beta	protein-coding
S1pr1	2.2043	0.0004	0.0032	9.098	10.5137	9.3733	13609	AI849002|Edg1|Lpb1|S1p|S1p1	3	3 G1|3	sphingosine-1-phosphate receptor 1	protein-coding
Ccl20	7.5473	0.0004	0.0032	5.1157	7.9782	5.0623	20297	CKb4|LARC|MIP-3A|MIP-3[a]|MIP3A|ST38|Scya20|exodus-1	1	1 C5|1 42.69 cM	chemokine (C-C motif) ligand 20	protein-coding
Tll1	2.5705	0.0004	0.0032	5.7952	6.9412	5.5791	21892	Tll|Tll-1	8	8 B3.1|8 32.19 cM	tolloid-like	protein-coding
Creb3l1	2.5439	0.0004	0.0032	8.874	9.7996	8.4525	26427	Oasis	2	2 E1|2	cAMP responsive element binding protein 3-like 1	protein-coding
Dcun1d3	2.0806	0.0005	0.0033	8.5409	9.6798	8.6228	233805	1700020A13Rik|BC030335	7	7 F2|7	DCN1, defective in cullin neddylation 1, domain containing 3 (S. cerevisiae)	protein-coding
Slc7a11	3.3521	0.0004	0.0033	10.8131	11.7639	10.0188	26570	9930009M05Rik|AI451155|sut|xCT	3	3 D|3 21.72 cM	solute carrier family 7 (cationic amino acid transporter, y+ system), member 11	protein-coding
Stk32c	2.5169	0.0005	0.0033	6.0564	7.3555	6.0238	57740	PKE|Pkek|YANK3	7	7 F4|7	serine/threonine kinase 32C	protein-coding
Gad2	2.0417	0.0005	0.0034	5.2475	6.3435	5.3137	14417	6330404F12Rik|GAD(65)|GAD65|Gad-2	2	2 A3|2 15.15 cM	glutamic acid decarboxylase 2	protein-coding
Lad1	4.8761	0.0005	0.0034	6.127	8.1665	5.8807	16763		1	1 E4|1	ladinin	protein-coding
Rassf4	1.6705	0.0005	0.0034	10.5667	11.345	10.6047	213391	3830411C14Rik|AD037|AI586137	6	6 E3|6	Ras association (RalGDS/AF-6) domain family member 4	protein-coding
Atp10d	2.3868	0.0005	0.0034	7.9412	9.2474	7.9923	231287	9830145H18Rik|ATPVD|D5Buc24e	5	5 C3.2|5	ATPase, class V, type 10D	protein-coding
Ralgapa2	2.7442	0.0005	0.0034	8.494	9.6868	8.2304	241694	A230067G21Rik|AS250|BC053994|RGC2|pp250	2	2 G1|2	Ral GTPase activating protein, alpha subunit 2 (catalytic)	protein-coding
Cxcl14	-1.4542	0.0005	0.0034	9.9898	9.4375	9.9777	57266	1110031L23Rik|1200006I23Rik|AI414372|BMAC|BRAK|KS1|Kec|MIP-2g|MIP2gamma|NJAC|Scyb14|bolekine	13	13 B1|13	chemokine (C-X-C motif) ligand 14	protein-coding
Slc26a9	2.269	0.0005	0.0035	5.7243	7.0385	5.8565	320718	E030002L01Rik	1	1 E4|1	solute carrier family 26, member 9	protein-coding
Zfp558	2.1512	0.0005	0.0035	6.0032	6.922	5.8169	72230	1700007A21Rik|4932704I17Rik|Zfp558-ps	9	9|9 A3	zinc finger protein 558	protein-coding
Lrrc16a	2.4472	0.0005	0.0036	8.5778	9.6339	8.3428	68732	1110037D04Rik|AI425970|CARMIL|D130057M20|Lrrc16	13	13 A3.2|13	leucine rich repeat containing 16A	protein-coding
Zyx	2.083	0.0005	0.0037	9.7431	10.4403	9.3816	22793	9530098H06Rik|R75157	6	6 B2.1|6	zyxin	protein-coding
Gsap	1.7785	0.0005	0.0038	9.9946	10.7243	9.8937	212167	A530088I07Rik|Pion	5	5 A3|5	gamma-secretase activating protein	protein-coding
Ago3	1.6357	0.0006	0.0038	8.7439	9.3656	8.6557	214150	AW048688|C130014L07Rik|Eif2c3	4	4 D2.2|4	argonaute RISC catalytic subunit 3	protein-coding
Aff1	2.0153	0.0006	0.0039	8.7093	9.6772	8.6662	17355	9630032B01Rik|AW319193|Af4|Mllt2h|Rob	5	5 E|5 50.45 cM	AF4/FMR2 family, member 1	protein-coding
Ccdc71l	2.0469	0.0006	0.0039	7.458	8.6528	7.6194	72123	2010109K11Rik|AV375874	12	12 A3|12	coiled-coil domain containing 71 like	protein-coding
Ralgds	2.2591	0.0006	0.0041	8.7206	9.4744	8.2987	19730	Gnds|Rgds|mKIAA1308	2	2 A3|2	ral guanine nucleotide dissociation stimulator	protein-coding
Hpx	2.4589	0.0006	0.0042	6.5672	7.828	6.53	15458	Hpxn|hx	7	7|7 F1	hemopexin	protein-coding
Ppp1r15a	2.5223	0.0006	0.0042	7.9642	9.5352	8.2005	17872	9630030H21|Gadd34|Myd116	7	7 B4|7	protein phosphatase 1, regulatory (inhibitor) subunit 15A	protein-coding
Ccl8	7.8232	0.0006	0.0042	8.0885	9.2139	6.2462	20307	1810063B20Rik|AB023418|HC14|MCP-2|Mcp2|Scya8	11	11 C|11 49.91 cM	chemokine (C-C motif) ligand 8	protein-coding
Traf1	3.0858	0.0006	0.0042	9.2468	10.5964	8.9708	22029	4732496E14Rik	2	2 B|2	TNF receptor-associated factor 1	protein-coding
Brinp1	4.2585	0.0006	0.0042	6.6782	8.9765	6.8862	56710	BRINP|Dbc1|Dbccr1|Fam5a	4	4|4 C2	bone morphogenic protein/retinoic acid inducible neural specific 1	protein-coding
Fam129a	3.6425	0.0006	0.0043	6.5853	9.2186	7.3536	63913	AI256368|AU019833|Niban	1	1 G2|1	family with sequence similarity 129, member A	protein-coding
Bcl2a1c	2.4888	0.0007	0.0045	8.6947	9.7369	8.4215	12046	A1-c	9	9 F3|9	B cell leukemia/lymphoma 2 related protein A1c	protein-coding
Abhd17c	1.579	0.0007	0.0045	9.9845	10.1251	9.4661	70178	2210412D01Rik|AL023007|Fam108c|Fam108c1	7	7 D3|7	abhydrolase domain containing 17C	protein-coding
Trpm4	1.7381	0.0007	0.0046	6.7117	7.6175	6.8201	68667	1110030C19Rik|AW047689|LTRPC4|LTrpC-4|TRPM4B	7	7 B4|7	transient receptor potential cation channel, subfamily M, member 4	protein-coding
Aoah	2.3989	0.0007	0.0047	9.3675	10.6609	9.3985	27052	4930433E13Rik	13	13 A2|13	acyloxyacyl hydrolase	protein-coding
Car13	3.3996	0.0007	0.0047	9.2578	11.5101	9.7447	71934	2310075C21Rik|Ca13	3	3|3 A2	carbonic anhydrase 13	protein-coding
Dusp4	3.3316	0.0007	0.0048	7.6759	8.1327	6.3964	319520	2700078F24Rik|AI844617|BB104621|E130306H24Rik|MKP2	8	8 A4|8	dual specificity phosphatase 4	protein-coding
Il1f9	9.8611	0.0008	0.0049	6.9037	8.8997	5.5979	215257	Il36g	2	2 A3|2 16.24 cM	interleukin 1 family, member 9	protein-coding
Il21	2.462	0.0008	0.0049	3.3996	4.7052	3.4054	60505	IL-21	3	3 B|3	interleukin 21	protein-coding
Nceh1	-2.5175	0.0008	0.005	10.5902	9.8413	11.1733	320024	Aadacl1|B230106I24Rik|CPO-BP|Nceh	3	3 A3|3	neutral cholesterol ester hydrolase 1	protein-coding
Tmem67	2.8612	0.0008	0.005	9.5204	10.6993	9.1827	329795	5330408M12Rik|B230117O07|b2b1163.1Clo|b2b1291.1Clo	4	4 A1|4	transmembrane protein 67	protein-coding
Slc13a3	2.0287	0.0008	0.0051	7.5484	8.1538	7.1332	114644	NaDC-3|NaDC3|SDCT2	2	2 H3|2	solute carrier family 13 (sodium-dependent dicarboxylate transporter), member 3	protein-coding
Tro	2.0866	0.0009	0.0054	6.1574	7.021	5.9598	56191	AA409408|Maged3|Maged3l|Tnn|Trol|magphinin	X	X F3|X	trophinin	protein-coding
Nfkbid	2.1855	0.0009	0.0056	7.9228	8.6459	7.5179	243910	IkappaBNS	7	7 B1|7	nuclear factor of kappa light polypeptide gene enhancer in B cells inhibitor, delta	protein-coding
Mir23b	2.2618	0.0009	0.0056	6.4396	7.0783	5.9009	387217	Mirn23b|mmu-mir-23b	13	13|13	microRNA 23b	ncRNA
	2.1076	0.0009	0.0057	6.2302	6.3089	5.2333	100861722
Ckap2l	-1.7133	0.001	0.0058	8.6158	7.5442	8.3209	70466	2010016H04Rik|2610318C08Rik|AV070319|radmis|rdm	2	2 F1|2	cytoskeleton associated protein 2-like	protein-coding
Dgkg	2.4346	0.001	0.0059	7.91	8.9379	7.6542	110197	2900055E17Rik|90kDa|AI854428|Dagk3|E430001K23Rik|mKIAA4131	16	16 B1|16 13.37 cM	diacylglycerol kinase, gamma	protein-coding
Gap43	2.8089	0.001	0.0059	7.0335	8.1782	6.6882	14432	B-50|Basp2|GAP-43	16	16 B4|16 28.37 cM	growth associated protein 43	protein-coding
Ereg	6.2474	0.001	0.006	5.8231	8.1733	5.53	13874	EPR	5	5 E1|5	epiregulin	protein-coding
Gpr162	-1.8917	0.001	0.006	6.7631	6.6763	7.596	14788	A-2|BC031437|Grca	6	6 F2|6 59.17 cM	G protein-coupled receptor 162	protein-coding
Rgs7	2.3084	0.001	0.006	7.3022	8.3311	7.1243	24012		1	1 H3-H4|1 81.11 cM	regulator of G protein signaling 7	protein-coding
Cycs	2.2525	0.001	0.0061	5.8375	6.7531	5.5816	13063		6	6 B2.3|6 24.32 cM	cytochrome c, somatic	protein-coding
A4galt	2.6232	0.001	0.0061	6.6712	7.7017	6.3104	239559		15	15 E1|15	alpha 1,4-galactosyltransferase	protein-coding
Pik3r6	2.3003	0.0011	0.0065	7.7752	9.2293	8.0274	104709	BB220380|p84|p84 PIKAP|p87(PIKAP)|p87PIKAP	11	11 B3|11	phosphoinositide-3-kinase, regulatory subunit 6	protein-coding
Il11	2.0026	0.0011	0.0066	5.068	6.3635	5.3615	16156	IL-11	7	7 A1|7 2.76 cM	interleukin 11	protein-coding
Scimp	4.6662	0.0011	0.0066	8.866	10.3294	8.1072	327957	A430084P05Rik	11	11 B3|11	SLP adaptor and CSK interacting membrane protein	protein-coding
Tyk2	2.0479	0.0011	0.0066	8.2791	9.4024	8.3682	54721	JTK1	9	9 A3|9	tyrosine kinase 2	protein-coding
Pilra	2.6862	0.0012	0.0067	9.9901	11.4121	9.9865	231805	AV021745|FDF03	5	5 G2|5	paired immunoglobin-like type 2 receptor alpha	protein-coding
Mir24-1	2.3628	0.0012	0.0068	5.5073	6.4366	5.1961	387142	Mirn189|Mirn24|Mirn24-1|miR-189|miR-24|miR-24-1	13	13|13	microRNA 24-1	ncRNA
Bmpr2	1.1438	0.0012	0.0069	11.0208	10.9971	10.8033	12168	2610024H22Rik|AL117858|AW546137|BB189135|BMP-2|BMPR-2|BMPR-II|BMPRII|BRK-3|Gm20272	1	1 C1.3|1	bone morphogenetic protein receptor, type II (serine/threonine kinase)	protein-coding
Il23r	2.3451	0.0012	0.0069	5.2219	6.2748	5.0451	209590	IL-23R	6	6 C1|6	interleukin 23 receptor	protein-coding
Pydc4	6.1591	0.0012	0.007	4.6237	7.4995	4.8768	623121	E030037K03Rik|E430029J22Rik	1	1 H3|1	pyrin domain containing 4	protein-coding
Slc1a2	2.3543	0.0013	0.0071	8.6146	9.7124	8.4771	20511	1700091C19Rik|2900019G14Rik|AI159670|Eaat2|GLT-1|GLT1|MGLT1	2	2 E2|2 54.13 cM	solute carrier family 1 (glial high affinity glutamate transporter), member 2	protein-coding
Lrrc63	2.6744	0.0014	0.0077	4.0609	5.5155	4.0963	70859	4921509B22Rik	14	14 D2|14	leucine rich repeat containing 63	protein-coding
Zswim4	1.4325	0.0014	0.0078	7.4781	7.8943	7.3758	212168	D330002I24|E130119J17Rik	8	8 C3|8	zinc finger SWIM-type containing 4	protein-coding
Treml4	3.477	0.0014	0.0078	5.7246	7.5561	5.7582	224840	5031403H21Rik|BB137214|IDCP1|TLT-4|TLT4|Treml3	17	17 C|17	triggering receptor expressed on myeloid cells-like 4	protein-coding
Ampd3	1.9296	0.0015	0.0079	9.9931	11.012	10.0637	11717		7	7 E2-E3|7 57.85 cM	adenosine monophosphate deaminase 3	protein-coding
Hilpda	2.4458	0.0014	0.0079	7.0704	8.3389	7.0486	69573	2310016C08Rik|AW049004|Hig2	6	6 A3.3|6	hypoxia inducible lipid droplet associated	protein-coding
Susd2	2.1598	0.0014	0.0079	6.078	7.0909	5.98	71733	1200011D11Rik	10	10|10 B5.3	sushi domain containing 2	protein-coding
Hopx	2.0186	0.0015	0.0079	8.0784	9.0713	8.0579	74318	1110018K11Rik|1200015P04Rik|2300002F06Rik|AI848177|AW490897|Cameo|Hdop|Hod|Hop|Ob1|Obl|Toto	5	5 C3.3|5	HOP homeobox	protein-coding
Six1	2.3725	0.0015	0.008	6.9858	7.6017	6.3553	20471	BB138287	12	12 C3|12 30.34 cM	sine oculis-related homeobox 1	protein-coding
4930486L24Rik	1.3021	0.0015	0.0082	4.6105	5.0762	4.6954	214639	AW545031	13	13 B2|13	RIKEN cDNA 4930486L24 gene	protein-coding
Cenpe	2.1486	0.0015	0.0082	6.8826	7.9934	6.89	229841	312kDa|AU019344|BC049989|C530022J18|CENP-E|Kif10	3	3 H2|3 62.55 cM	centromere protein E	protein-coding
Atp8b1	2.0965	0.0015	0.0082	5.623	6.4495	5.3815	54670	AI451886|FIC1|Ic	18	18 E1|18	ATPase, class I, type 8B, member 1	protein-coding
Rspo3	1.7528	0.0015	0.0082	6.321	6.9948	6.1851	72780	2810459H04Rik|AW742308|Cristin1|Thsd2	10	10 A4|10	R-spondin 3 homolog (Xenopus laevis)	protein-coding
Gpr85	4.3999	0.0016	0.0083	6.6568	8.3743	6.2369	64450	2900026B03Rik	6	6 A1|6	G protein-coupled receptor 85	protein-coding
Cecr2	2.273	0.0017	0.0087	6.8546	8.0058	6.8212	330409	2610101O16Rik|2810409N01Rik|Gtl4|mKIAA1740	6	6 F1|6 56.97 cM	cat eye syndrome chromosome region, candidate 2	protein-coding
Gm1673	-1.2385	0.0016	0.0087	8.5753	8.7645	9.0731	381633		5	5 B2|5	predicted gene 1673	protein-coding
Has3	2.0821	0.0017	0.009	4.1259	4.9945	3.9364	15118		8	8 D3|8 53.28 cM	hyaluronan synthase 3	protein-coding
H2-T22	3.2896	0.0017	0.0091	8.8345	10.1547	8.4367	15039	27b|H-2T17|H-2T22|H2-T17|T22b	17	17 B1|17 18.87 cM	histocompatibility 2, T region locus 22	protein-coding
Slain1	2.1587	0.0019	0.0096	8.2371	9.0311	7.921	105439	9630044O09Rik|AA675320|AW742596	14	14 E2.3|14	SLAIN motif family, member 1	protein-coding
Mpst	-1.4829	0.0019	0.0097	8.0314	7.6959	8.2643	246221	Mst	15	15 E2|15	mercaptopyruvate sulfurtransferase	protein-coding
Cdo1	-1.8967	0.0019	0.0098	6.6792	6.9451	7.8686	12583	1300002L19Rik|Cdo|D18Ucla3	18	18 C|18 24.75 cM	cysteine dioxygenase 1, cytosolic	protein-coding
Pdcd1	1.9201	0.0019	0.0098	5.618	6.536	5.5948	18566	Ly101|PD-1|Pdc1	1	1 D|1	programmed cell death 1	protein-coding
Akna	1.7534	0.0019	0.0099	8.5819	9.4467	8.6366	100182	AI597013|mKIAA1968	4	4 C1|4	AT-hook transcription factor	protein-coding
Rbpj	1.6722	0.0019	0.0099	6.9994	7.7098	6.968	19664	AI843960|CBF1|Igkjrb|Igkrsbp|RBP-J|RBP-J kappa|RBPjk|Rbpsuh	5	5 C1-C3|5 29.37 cM	recombination signal binding protein for immunoglobulin kappa J region	protein-coding
Slfn3	2.2853	0.002	0.0101	6.3816	8.0508	6.8584	20557		11	11 C|11	schlafen 3	protein-coding
Igsf10	2.213	0.002	0.0101	8.3033	9.2488	8.1028	242050	6530405F15Rik|9030224D03|AA409708|AA536958|AI414626|Adlican2|CMF608	3	3 D|3	immunoglobulin superfamily, member 10	protein-coding
Trip13	2.0236	0.002	0.0101	6.8201	7.2873	6.2704	69716	2410002G23Rik|D13Ertd328e	13	13 C1|13 40.15 cM	thyroid hormone receptor interactor 13	protein-coding
Mkx	2.0094	0.0021	0.0104	7.8735	8.5294	7.5227	210719	9430023B20Rik|Irxl1	18	18 A1|18 4.53 cM	mohawk homeobox	protein-coding
Adat2	-1.4263	0.0021	0.0104	8.6194	8.2368	8.7491	66757	4933426M09Rik|Deadc1	10	10 A2|10	adenosine deaminase, tRNA-specific 2	protein-coding
Mthfd2	2.4639	0.0021	0.0106	9.3843	9.5428	8.2418	17768	AW558851|NMDMC	6	6 C3|6 35.94 cM	methylenetetrahydrofolate dehydrogenase (NAD+ dependent), methenyltetrahydrofolate cyclohydrolase	protein-coding
Nr4a3	2.2539	0.0022	0.0107	8.2215	8.889	7.7166	18124	AI573420|CHN|CSMF|MINOR|NOR-1|Nor1|TEC	4	4|4 B2	nuclear receptor subfamily 4, group A, member 3	protein-coding
Tnfaip2	3.9609	0.0022	0.0108	10.1379	12.1085	10.1226	21928	B94|Exoc3l3|M-sec|Tnfip2|tnfb94	12	12 F1|12 60.99 cM	tumor necrosis factor, alpha-induced protein 2	protein-coding
Mir27b	2.4059	0.0022	0.0108	5.6341	6.5379	5.2714	387221	Mirn27b|mmu-mir-27b	13	13|13	microRNA 27b	ncRNA
Timd4	3.9568	0.0023	0.0113	8.248	9.3215	7.3372	276891	B430010N18Rik|TIM-4|Tim4	11	11 B1.1|11	T cell immunoglobulin and mucin domain containing 4	protein-coding
Trem3	3.5592	0.0023	0.0114	5.7623	7.6503	5.8188	58218	BB134760	17	17 C|17	triggering receptor expressed on myeloid cells 3	protein-coding
Mfsd7a	3.8555	0.0023	0.0115	6.965	9.3651	7.4182	243197	4732482E20Rik|Mfsd7	5	5 F|5	major facilitator superfamily domain containing 7A	protein-coding
Il17ra	2.2901	0.0024	0.0117	7.1501	9.1103	7.9149	16172	AW538159|Cdw217|Il17r|VDw217	6	6 F1|6 56.95 cM	interleukin 17 receptor A	protein-coding
Plaur	2.3522	0.0024	0.0118	9.4038	10.7946	9.5606	18793	Cd87|u-PAR|uPAR	7	7 A3|7	plasminogen activator, urokinase receptor	protein-coding
Spp1	-1.1429	0.0024	0.0118	12.8316	12.6651	12.8578	20750	2AR|Apl-1|BNSP|BSPI|Bsp|ETA-1|Eta|OP|Opn|Opnl|Ric|Spp-1	5	5 E5|5 50.68 cM	secreted phosphoprotein 1	protein-coding
Sytl2	2.4267	0.0024	0.0118	8.8177	9.9139	8.6349	83671	AI266830|Slp2|mKIAA1597	7	7 E1|7	synaptotagmin-like 2	protein-coding
Rab38	2.1572	0.0025	0.012	5.9698	7.1789	6.0698	72433	2310011F14Rik|AU043391|cht	7	7 E1|7 49.19 cM	RAB38, member RAS oncogene family	protein-coding
Tpbpa	2.0044	0.0025	0.0121	3.5699	4.5268	3.5237	21984	4311|AV033951|Tb-1|Tb1|Tpbp|b2b1247Clo	13	13 B2|13 32.57 cM	trophoblast specific protein alpha	protein-coding
B430306N03Rik	1.4589	0.0025	0.0122	8.0935	8.4419	7.897	320148	Treml6	17	17 C|17	RIKEN cDNA B430306N03 gene	protein-coding
Fzd8	1.3178	0.0026	0.0124	8.2387	8.5223	8.1242	14370	Fz8	18	18 A1|18 4.91 cM	frizzled homolog 8 (Drosophila)	protein-coding
Cish	6.4676	0.0027	0.0129	9.8298	9.8493	7.1561	12700	AI385595|CIS1|Cis|F17|F23	9	9 F1|9 57.99 cM	cytokine inducible SH2-containing protein	protein-coding
Id2	1.2127	0.0028	0.0129	11.9781	12.1911	11.9129	15902	AI255428|C78922|Idb2|bHLHb26	12	12 B|12 8.57 cM	inhibitor of DNA binding 2	protein-coding
Arfgef1	1.3053	0.0028	0.0131	9.35	9.7181	9.3337	211673	ARFGEP1|BIG1|D130059B05Rik|D730028O18Rik|P200	1	1 A2|1	ADP-ribosylation factor guanine nucleotide-exchange factor 1(brefeldin A-inhibited)	protein-coding
Crym	2.0539	0.0028	0.0133	8.7759	9.7951	8.7567	12971		7	7 F2|7 64.47 cM	crystallin, mu	protein-coding
F10	5.9297	0.0029	0.0133	8.869	10.1129	7.545	14058	Cf10|fX	8	8 A1.1|8 5.73 cM	coagulation factor X	protein-coding
Gdf6	2.4134	0.0029	0.0135	5.1592	6.3309	5.0598	242316	BMP-13|BMP13|GDF16	4	4 A1|4	growth differentiation factor 6	protein-coding
Rgs14	2.1534	0.0029	0.0135	6.6835	7.9703	6.8637	51791	RPIP1	13	13 B1|13 29.8 cM	regulator of G-protein signaling 14	protein-coding
Apbb3	2.1834	0.003	0.0136	7.7615	8.7062	7.5796	225372	Fe65l2|Rirl2|TR2S	18	18 B2|18	amyloid beta (A4) precursor protein-binding, family B, member 3	protein-coding
Dram1	2.8906	0.003	0.0138	9.5079	10.784	9.2526	71712	1200002N14Rik|Dram	10	10 C1|10	DNA-damage regulated autophagy modulator 1	protein-coding
Ifi44l	3.7847	0.003	0.0139	5.3784	9.981	8.0608	15061	H-28|H28|H28-1|NS1178	3	3 H3|3 76.94 cM	interferon-induced protein 44 like	protein-coding
Traf5	2.8347	0.0031	0.0139	7.8698	8.7803	7.2771	22033		1	1 H6|1 97.11 cM	TNF receptor-associated factor 5	protein-coding
H2-Q7	1.6198	0.0031	0.014	7.8333	8.6362	7.9404	15018	H-2Q7|Ped|Q9|Qa-2|Qa-7|Qa7	17	17 B1|17 18.67 cM	histocompatibility 2, Q region locus 7	protein-coding
Emr4	2.5151	0.0031	0.014	6.6728	7.622	6.2913	52614	D17Ertd479e|Egf-tm7|Fire|Gpr127	17	17 C-D|17 28.98 cM	EGF-like module containing, mucin-like, hormone receptor-like sequence 4	protein-coding
Ccl22	14.1548	0.0031	0.0142	8.298	10.958	7.1348	20299	ABCD-1|DCBCK|MDC|Scya22	8	8 C5|8	chemokine (C-C motif) ligand 22	protein-coding
Brip1	2.4605	0.0031	0.0142	6.8933	8.1478	6.8488	237911	3110009N10Rik|8030460J03Rik|Bach1|FACJ|Fancj|OF	11	11 C|11	BRCA1 interacting protein C-terminal helicase 1	protein-coding
Cd80	3.3546	0.0032	0.0145	8.544	10.3228	8.5767	12519	B71|Cd28l|Ly-53|Ly53|MIC17|TSA1	16	16 B5|16 26.86 cM	CD80 antigen	protein-coding
Cst7	4.434	0.0033	0.0148	9.7993	9.8963	7.7477	13011	Cmap	2	2|2 G1-G3	cystatin F (leukocystatin)	protein-coding
Mmp25	2.2732	0.0033	0.0148	6.2984	7.4307	6.246	240047	F730048C11Rik|Leukolysin|MMP20|MT6-MMP	17	17 A3.3|17	matrix metallopeptidase 25	protein-coding
Ms4a6b	2.3159	0.0033	0.0148	7.3876	9.934	8.7224	69774	1810027D10Rik	19		membrane-spanning 4-domains, subfamily A, member 6B	protein-coding
Dnase1l3	2.0319	0.0034	0.0151	5.7557	5.6479	4.625	13421	DNasegamma|Dhp2|Lsd	14	14 A1|14	deoxyribonuclease 1-like 3	protein-coding
Cdk18	-2.0583	0.0034	0.0151	10.0069	9.058	10.0995	18557	AA682070|Ctk18|Pctk3	1	1 E4|1	cyclin-dependent kinase 18	protein-coding
Plk2	3.01	0.0034	0.0153	9.4868	10.5286	8.9389	20620	Snk	13	13|13 D2.1	polo-like kinase 2	protein-coding
Arhgap15	-2.1055	0.0036	0.016	5.7727	5.5185	6.5927	76117	5830480G12Rik	2	2 B|2	Rho GTPase activating protein 15	protein-coding
Ms4a4a	2.1319	0.0037	0.0161	9.3103	10.258	9.1658	666907	EG666907	19	19 A|19	membrane-spanning 4-domains, subfamily A, member 4A	protein-coding
Slc31a2	1.7545	0.0038	0.0164	11.4709	11.8518	11.0407	20530	AI604396|CTR2	4	4 B3|4	solute carrier family 31, member 2	protein-coding
Syk	1.7527	0.0038	0.0164	9.3269	10.6637	9.8542	20963	Sykb	13	13 B-C2|13 27.41 cM	spleen tyrosine kinase	protein-coding
Camkk2	2.0442	0.004	0.0173	8.0484	8.9541	7.9225	207565	6330570N16Rik|AW061083|mKIAA0787	5	5 F|5	calcium/calmodulin-dependent protein kinase kinase 2, beta	protein-coding
Ly6i	3.5539	0.0041	0.0174	6.7521	9.2212	7.3918	57248	AI789751|Ly-6I|Ly-6M	15	15 D3|15	lymphocyte antigen 6 complex, locus I	protein-coding
Rhbg	2.3731	0.0041	0.0175	6.2501	7.4892	6.2425	58176		3	3 F1|3 38.78 cM	Rhesus blood group-associated B glycoprotein	protein-coding
Lox	3.2628	0.0042	0.0177	9.2201	10.3279	8.6218	16948	AI893619|TSC-160|rrg	18	18 D1|18 28.22 cM	lysyl oxidase	protein-coding
Slamf8	1.8933	0.0043	0.0181	7.8577	8.5746	7.6537	74748	5830408F06Rik|Blame|SBBI42	1	1|1 H2	SLAM family member 8	protein-coding
Cdkn1a	1.5388	0.0044	0.0185	11.7507	12.1794	11.5575	12575	CAP20|CDKI|CIP1|Cdkn1|P21|SDI1|Waf1|mda6|p21Cip1|p21WAF	17	17 A3.3|17 15.12 cM	cyclin-dependent kinase inhibitor 1A (P21)	protein-coding
Hap1	3.0503	0.0045	0.0189	7.6946	9.1493	7.5403	15114	HAP-1	11	11 D|11 63.47 cM	huntingtin-associated protein 1	protein-coding
Slc39a13	-1.2914	0.0047	0.0193	9.468	9.0215	9.3904	68427	1100001L14Rik|AA387663|ZIP-13|ZIP13	2	2 E1|2	solute carrier family 39 (metal ion transporter), member 13	protein-coding
Cpeb1	-1.6858	0.0047	0.0194	7.7456	7.299	8.0524	12877	AU024112|Cpeb|mCPEB	7	7 D3|7	cytoplasmic polyadenylation element binding protein 1	protein-coding
Il12a	3.4611	0.0047	0.0194	5.2279	7.1715	5.3803	16159	IL-12p35|Il-12a|Ll12a|p35	3	3 E1|3 31.92 cM	interleukin 12a	protein-coding
Thbs2	2.3212	0.0047	0.0195	9.2377	9.9233	8.7084	21826	TSP2|Thbs-2	17	17 A3-B|17 8.95 cM	thrombospondin 2	protein-coding
Sln	2.1569	0.0048	0.0198	4.4065	5.8164	4.7075	66402	2310045A07Rik	9	9|9 C	sarcolipin	protein-coding
Oaf	1.9294	0.005	0.0203	8.5496	9.0415	8.0934	102644	AL024221|D130038B21Rik|D9Ucla1	9	9 A5.1|9 24.24 cM	OAF homolog (Drosophila)	protein-coding
Ly6a	3.014	0.0052	0.0209	8.085	10.8408	9.2491	110454	Ly-6A.2|Ly-6A/E|Ly-6E.1|Sca-1|Sca1|TAP	15	15 D3|15 34.29 cM	lymphocyte antigen 6 complex, locus A	protein-coding
Prr16	2.0285	0.0052	0.0209	7.0899	7.8166	6.7962	71373	5430406M13Rik|AI607429	18	18 D1|18	proline rich 16	protein-coding
Crlf2	1.1933	0.0053	0.0211	8.8389	8.8826	8.6276	57914	CRLM2|Ly114|Tpte2|Tslpr	5	5 F|5	cytokine receptor-like factor 2	protein-coding
Rnf122	2.5774	0.0054	0.0216	8.5623	9.7854	8.4195	68867	1110063C11Rik	8	8 A3|8	ring finger protein 122	protein-coding
BC061237	2.2408	0.0055	0.0219	5.6257	7.119	5.955	385138		14	14 C1|14	cDNA sequence BC061237	protein-coding
Htra4	3.3866	0.0057	0.0224	7.4021	9.7766	8.0167	330723	B430206E18Rik	8	8 A2|8	HtrA serine peptidase 4	protein-coding
Abracl	2.3988	0.0059	0.023	8.4165	9.8261	8.5638	73112	1700028I04Rik|3110003A17Rik	10	10 A3|10	ABRA C-terminal like	protein-coding
Tgm1	3.3612	0.006	0.0234	8.7728	10.5372	8.7882	21816	2310004J08Rik|Tgase1	14	14|14 C1	transglutaminase 1, K polypeptide	protein-coding
Apela	2.0372	0.0061	0.0237	6.6601	7.7702	6.7436	100038489	ENSMUSG00000074303|Ela|Ende|Gm10664	8		apelin receptor early endogenous ligand	ncRNA
Cdkn2b	1.5567	0.0066	0.0251	9.0698	9.2383	8.5998	12579	AV083695|INK4b|MTS2|p15|p15(INK4b)|p15INK4b	4	4 C3-C6|4 42.15 cM	cyclin-dependent kinase inhibitor 2B (p15, inhibits CDK4)	protein-coding
Sept11	1.475	0.0066	0.0251	10.9445	11.2544	10.6937	52398	6230410I01Rik|AW548875|D5Ertd606e	5	5 E2|5 47.29 cM	septin 11	protein-coding
Orm2	2.2751	0.0066	0.0252	3.5909	4.8284	3.6424	18406	Agp1|Orm-2	4	4 C1|4 33.96 cM	orosomucoid 2	protein-coding
Srxn1	1.7267	0.0066	0.0253	10.4141	10.5223	9.7343	76650	1700127B04Rik|AI854065|AW488194|Npn3|Srx|Srx1|TX01	2	2|2 H1	sulfiredoxin 1 homolog (S. cerevisiae)	protein-coding
Pik3r5	2.7525	0.0067	0.0254	8.5712	10.6353	9.1746	320207	AV230647|F730038I15Rik	11	11 B3|11	phosphoinositide-3-kinase, regulatory subunit 5, p101	protein-coding
Tmem178	1.2179	0.0068	0.0258	8.1475	8.6228	8.3384	68027	2810417M05Rik|Tmem178a	17	17 E3|17	transmembrane protein 178	protein-coding
Rgs8	2.2487	0.0069	0.0261	6.6164	7.9717	6.8025	67792	6530413N01Rik	1	1 G3|1 65.41 cM	regulator of G-protein signaling 8	protein-coding
Coro2a	2.058	0.007	0.0264	7.6116	9.4886	8.4474	107684	9030208C03Rik|AI563590|IR10	4	4 B1|4	coronin, actin binding protein 2A	protein-coding
Nrp2	1.9097	0.007	0.0264	10.6092	11.3581	10.4247	18187	1110048P06Rik|Np-2|Np2|Npn-2|Npn2	1	1 C2|1	neuropilin 2	protein-coding
Smpdl3b	2.3439	0.0071	0.0266	8.4459	9.6368	8.4078	100340	1110054A24Rik|AU045240|Asml3b	4	4 D2.3|4	sphingomyelin phosphodiesterase, acid-like 3B	protein-coding
Crabp2	1.4736	0.0072	0.0268	6.9615	6.8304	6.271	12904	AI893628|Crabp-2|CrabpII	3	3F1|3	cellular retinoic acid binding protein II	protein-coding
Erich6	1.4223	0.0074	0.0273	5.6611	6.0414	5.5332	545527	4932431H17Rik|Fam194a	3	3 D|3	glutamate rich 6	protein-coding
Cxcl13	11.2686	0.0075	0.0277	8.955	9.6859	6.1917	55985	4631412M08Rik|ANGIE2|Angie|BCA-1|BLC|BLR1L|Scyb13	5	5 E3|5	chemokine (C-X-C motif) ligand 13	protein-coding
Psmd10	1.5305	0.0078	0.0285	9.723	10.1301	9.5161	53380	AW554874	X	X F1|X	proteasome (prosome, macropain) 26S subunit, non-ATPase, 10	protein-coding
Car4	9.171	0.0078	0.0286	8.0625	9.9866	6.7896	12351	AW456718|Ca4	11	11 C|11	carbonic anhydrase 4	protein-coding
Scube1	1.3246	0.0078	0.0286	7.2009	7.5731	7.1675	64706	7330410C13Rik|A630023E24Rik	15	15 E1|15	signal peptide, CUB domain, EGF-like 1	protein-coding
Adgb	2.4804	0.008	0.029	6.2061	7.9475	6.6369	215772	9130014G24Rik	10	10 A1|10	androglobin	protein-coding
Tnc	2.2504	0.0082	0.0299	10.2536	11.3509	10.1808	21923	AI528729|C130033P17Rik|Hxb|TN|TN-C|Ten|cytotactin|tenascin-C	4	4 C1|4 34.06 cM	tenascin C	protein-coding
Fuz	-1.3281	0.0084	0.0303	8.6189	8.1937	8.6031	70300	2600013E07Rik|b2b1273Clo	7	7 B2|7 28.99 cM	fuzzy homolog (Drosophila)	protein-coding
C1s1	2.3328	0.0088	0.0315	6.759	8.0573	6.8352	50908	AA959438|AI255193|AI327365|C1s|C1sa	6	6 F2|6	complement component 1, s subcomponent 1	protein-coding
Il13ra2	1.5549	0.0091	0.0324	3.4857	3.9586	3.3218	16165	CD213a2	X	X F2|X 68.46 cM	interleukin 13 receptor, alpha 2	protein-coding
Hpn	1.1657	0.0095	0.0336	6.524	6.5202	6.2989	15451	Hlb320	7	7 B1|7	hepsin	protein-coding
Clec4a1	3.3965	0.0121	0.0406	8.1617	9.0557	7.2917	269799	BC049354|Dcir4	6	6 F2|6	C-type lectin domain family 4, member a1	protein-coding
Saa3	5.0808	0.0129	0.0428	11.1031	12.561	10.216	20210	AV098916|Saa-3|l7R3	7	7 B4|7 30.51 cM	serum amyloid A 3	protein-coding
Ly6c1	2.1011	0.0132	0.0433	7.5139	10.7517	9.6806	17067	AA682074|AA959465|Ly-6C|Ly-6C1|Ly6c	15	15 D3|15 34.29 cM	lymphocyte antigen 6 complex, locus C1	protein-coding
Ms4a14	1.7179	0.0135	0.0441	8.174	8.107	7.3263	383435	Gm1276|SP3111	19	19 A|19	membrane-spanning 4-domains, subfamily A, member 14	protein-coding
Kif3c	1.2581	0.0136	0.0446	7.9835	8.1627	7.8315	16570	mKIAA4058	12	12 A1.1|12 1.77 cM	kinesin family member 3C	protein-coding
Neurl1b	-1.0851	0.0137	0.0447	6.5411	6.4001	6.5179	240055	C230078M08Rik|EG240055	17	17 A3.3|17	neuralized homolog 1b (Drosophila)	protein-coding
Cd72	3.4118	0.0139	0.0453	9.6636	10.4939	8.7234	12517	CD72c|Ly-19|Ly-32|Ly-m19|Lyb-2	4	4 B1|4 23.04 cM	CD72 antigen	protein-coding
Cd300e	1.3072	0.0139	0.0453	6.1108	6.4527	6.0663	217306	BC034097|CLM2|Cd300le|TREM5	11	11 E2|11	CD300e antigen	protein-coding
Elovl7	2.1388	0.014	0.0454	6.6029	8.0387	6.9419	74559	9130013K24Rik|AI840082	13	13 D2.1|13	ELOVL family member 7, elongation of long chain fatty acids (yeast)	protein-coding
Htra3	-1.2011	0.0142	0.046	7.1439	6.8185	7.0829	78558	2210021K23Rik|9530081K03Rik|Prsp|Tasp	5	5|5 B1	HtrA serine peptidase 3	protein-coding
Axl	1.1797	0.0152	0.0485	11.0542	11.2737	11.0354	26362	AI323647|Ark|Tyro7|Ufo	7	7 A3-B1|7 14.02 cM	AXL receptor tyrosine kinase	protein-coding
Cpeb4	1.7714	0.0154	0.0489	8.6957	9.8934	9.0685	67579	Cpe-bp4|Cpeb-4|mCPEB-4	11	11 A4|11	cytoplasmic polyadenylation element binding protein 4	protein-coding
Adhfe1	1.1504	0.0162	0.0511	9.9643	10.0481	9.846	76187	6330565B14Rik|AI043035|Adh8	1	1 A2|1	alcohol dehydrogenase, iron containing, 1	protein-coding
Slc41a2	1.496	0.0165	0.0519	9.4169	9.6166	9.0355	338365	A230035L05Rik|SLC41A1-L1	10	10 C1|10	solute carrier family 41, member 2	protein-coding
Mcoln2	2.8648	0.0174	0.0538	8.9852	9.9647	8.4463	68279	3300002C04Rik|AI549968|C86638|TRPML2	3	3 H2|3	mucolipin 2	protein-coding
Acaca	-1.2618	0.0188	0.0572	9.0829	8.4995	8.8349	107476	A530025K05Rik|Acac|Acc1|Gm738	11	11 C|11	acetyl-Coenzyme A carboxylase alpha	protein-coding
Irs2	-1.0808	0.0191	0.058	9.1033	8.8619	8.974	384783	Irs-2	8	8 A1.1|8 5.35 cM	insulin receptor substrate 2	protein-coding
Dlg5	-1.1977	0.0204	0.0611	8.337	7.7319	7.9922	71228	4933429D20Rik|T25557|mKIAA0583	14	14 A3|14	discs, large homolog 5 (Drosophila)	protein-coding
Aldoart2	1.1679	0.0213	0.0631	5.5217	5.9979	5.7739	79459	4933425L11Rik|Aldo1-ps1|Aldoa-ps1	12	12 C1|12	aldolase 1 A, retrogene 2	protein-coding
Bmp1	1.1176	0.0214	0.0633	10.1561	10.1903	10.03	12153	Pcp|Tld	14	14 D2|14 36.32 cM	bone morphogenetic protein 1	protein-coding
Ncf4	1.3222	0.0214	0.0634	9.897	10.1666	9.7637	17972	AI451400|p40phox	15	15 E1|15 37.1 cM	neutrophil cytosolic factor 4	protein-coding
Il2rg	1.4417	0.0216	0.0639	10.8652	11.2234	10.6957	16186	CD132|[g]c|gamma(c)|gc	X	X D|X 43.9 cM	interleukin 2 receptor, gamma chain	protein-coding
2810055G20Rik	-1.477	0.0221	0.0649	8.9993	7.8916	8.4543	77994	D730043B02Rik	16	16 C3.1|16	RIKEN cDNA 2810055G20 gene	ncRNA
St14	-1.6869	0.0223	0.0654	7.9157	7.4819	8.2363	19143	Epithin|MT-SP1|Prss14|Tmprss14|mCAP3|matriptase	9	9 A4|9 16.61 cM	suppression of tumorigenicity 14 (colon carcinoma)	protein-coding
Herpud1	-1.4521	0.0234	0.0679	9.8737	9.4058	9.9439	64209	Herp|Mifl|SUP	8	8 C5|8	homocysteine-inducible, endoplasmic reticulum stress-inducible, ubiquitin-like domain member 1	protein-coding
Cd244	-1.3476	0.0235	0.068	5.9928	5.7702	6.2006	18106	2B4|C9.1|F730046O15Rik|Ly90|NAIL|NKR2B4|Nmrk|SLAMF4	1	1 H3|1 79.52 cM	CD244 natural killer cell receptor 2B4	protein-coding
Clec7a	-1.146	0.0237	0.0685	12.0681	11.2669	11.4635	56644	BGR|Clecsf12|beta-GR	6	6 F3|6	C-type lectin domain family 7, member a	protein-coding
Pqlc3	-1.6048	0.0238	0.0687	10.5914	9.9274	10.6098	217430	C78076|E030024M05Rik	12	12 A1.1|12	PQ loop repeat containing	protein-coding
Lpl	-1.296	0.0241	0.0694	11.7101	11.0069	11.381	16956		8	8 B3.3|8 33.88 cM	lipoprotein lipase	protein-coding
Mageh1	-1.208	0.0243	0.0698	7.4168	6.8294	7.1021	75625	2010107K23Rik|APR-1|APR1	X	X|X F2	melanoma antigen, family H, 1	protein-coding
Ankrd35	-1.2854	0.0252	0.072	5.9126	5.9883	6.3505	213121	4732436F15Rik	3	3 F2.1|3	ankyrin repeat domain 35	protein-coding
Adssl1	-1.947	0.0254	0.0723	9.0186	7.9747	8.936	11565	AI528595|Adss|Adss1	12	12 F1|12	adenylosuccinate synthetase like 1	protein-coding
Pou2f2	1.1441	0.0261	0.074	6.9661	7.357	7.1629	18987	Oct-2|Oct2a|Oct2b|Otf-2|Otf2	7	7 A3|7 13.73 cM	POU domain, class 2, transcription factor 2	protein-coding
Hmox1	1.3244	0.0265	0.0749	10.9926	11.2654	10.86	15368	D8Wsu38e|HO-1|HO1|Hemox|Hmox|Hsp32	8	8 C1|8 35.59 cM	heme oxygenase (decycling) 1	protein-coding
Mmp12	-1.0738	0.0265	0.0749	12.5761	12.4098	12.5126	17381	AV378681|Mmel	9	9 A1|9 2.46 cM	matrix metallopeptidase 12	protein-coding
Ccr7	2.5668	0.0286	0.0797	6.8914	8.3658	7.0059	12775	CD197|Cdw197|Cmkbr7|EBI1|Ebi1h	11	11 D|11	chemokine (C-C motif) receptor 7	protein-coding
Mllt4	-1.2154	0.0306	0.084	8.8927	8.3209	8.6023	17356	5033403D15Rik|AF6|Af-6|Afadin|Gm314|I-afadin|S-afadin	17	17 A2|17	myeloid/lymphoid or mixed-lineage leukemia (trithorax homolog, Drosophila); translocated to, 4	protein-coding
C3	1.1781	0.0308	0.0844	12.1159	11.9886	11.7521	12266	AI255234|ASP|HSE-MSF|Plp	17	17 E1-E3|17 29.72 cM	complement component 3	protein-coding
Rai14	1.1593	0.0311	0.085	8.6308	8.6816	8.4683	75646	1700008J19Rik|1700020L11Rik|Ankycorbin|Norpeg|mKIAA1334	15	15|15 A2	retinoic acid induced 14	protein-coding
Ppap2a	1.2047	0.0318	0.0866	9.8259	9.7154	9.4467	19012	Hic53|Hpic53|LPP-1|LPP1|PAP-2a|PAP2-alpha|PAP2a|mPAP	13	13 D2.2|13	phosphatidic acid phosphatase type 2A	protein-coding
Heg1	-1.1026	0.0343	0.0918	11.3903	11.1249	11.2659	77446	4632417D23Rik|5530401I02Rik|9530025L16Rik|BC038614|Gm629|OTTMUSG00000027315	16	16 B3|16	HEG homolog 1 (zebrafish)	protein-coding
Hyi	-1.2438	0.0344	0.092	8.1728	7.871	8.1858	68180	2700033B16Rik|6430559E15Rik|HT036	4		hydroxypyruvate isomerase homolog (E. coli)	protein-coding
Cd200r4	-1.1639	0.0347	0.0925	3.1086	2.962	3.181	239849	F630107N04Rik|MCD200RLa	16	16 B4|16	CD200 receptor 4	protein-coding
Sqstm1	1.2708	0.0351	0.0934	11.8809	12.1811	11.8354	18412	A170|OSF-6|Osi|STAP|STONE14|p62	11	11|11 B1.2	sequestosome 1	protein-coding
P2ry2	1.4072	0.0352	0.0935	7.9673	8.8137	8.3208	18442	P2U1|P2Y2	7	7|7 F1	purinergic receptor P2Y, G-protein coupled 2	protein-coding
Trdv4	1.8208	0.0362	0.0956	6.2309	6.742	5.8775	100114901		14	14 C2|14	T cell receptor delta variable 4	other
Tfec	2.1308	0.0371	0.0973	11.1851	11.6048	10.5134	21426	BB107417|Tcfec|bHLHe34	6	6|6 E4-G	transcription factor EC	protein-coding
Chst7	1.232	0.0439	0.1108	5.4534	5.5584	5.2574	60322	2600013M07Rik|C6ST-2|GST5|Gn6st-4	X	X|X A3.1-A3.2	carbohydrate (N-acetylglucosamino) sulfotransferase 7	protein-coding
Hectd2	1.4189	0.0441	0.1113	7.1579	7.2453	6.7406	226098	4921524L07|A630025O09Rik|AW212605	19	19 C2|19	HECT domain containing 2	protein-coding
Cd22	-1.6474	0.0446	0.1121	8.2106	7.8918	8.612	12483	A530093D23|Lyb-8|Lyb8	7	7 B1|7 19.26 cM	CD22 antigen	protein-coding
Treml2	1.327	0.0484	0.1191	8.0526	8.5458	8.1376	328833	AW049306|Gm750|Tlt2	17	17 C|17	triggering receptor expressed on myeloid cells-like 2	protein-coding
Ednrb	-1.3822	0.0521	0.1259	10.8938	10.5672	11.0342	13618	ET-B|ET-BR|ETR-b|ETb|Sox10m1	14	14 E2.3|14 53.05 cM	endothelin receptor type B	protein-coding
Hpse	-1.7025	0.0581	0.1366	10.603	10.3813	11.149	15442	HSE1|Hpa|Hpr1	5	5 E4|5	heparanase	protein-coding
Clec1b	1.1839	0.0583	0.1369	3.4586	3.7864	3.5428	56760	1810061I13Rik|Clec-2|Clec2	6	6 F3|6	C-type lectin domain family 1, member b	protein-coding
Ptger4	-1.3042	0.0604	0.1408	8.4957	7.9224	8.3055	19219	EP4|Ptgerep4	15	15 A1|15 1.99 cM	prostaglandin E receptor 4 (subtype EP4)	protein-coding
Sema4a	1.4109	0.0613	0.1424	8.3677	9.0156	8.519	20351	AI132332|SemB|Semab	3	3 F1|3	sema domain, immunoglobulin domain (Ig), transmembrane domain (TM) and short cytoplasmic domain, (semaphorin) 4A	protein-coding
Fchsd2	1.3941	0.0622	0.144	10.605	9.9576	9.4783	207278	BC034086|R74866|Sh3md3|mKIAA0769	7	7 E3|7	FCH and double SH3 domains 2	protein-coding
Esrp1	1.1568	0.0628	0.145	4.6628	4.8817	4.6716	207920	2210008M09Rik|A630065D16|BC031468|Rbm35a	4	4 A1|4	epithelial splicing regulatory protein 1	protein-coding
Ly6k	1.1906	0.0685	0.1546	6.6637	7.0709	6.8192	76486	2410015A16Rik|3110035B01Rik|mLy-6K	15		lymphocyte antigen 6 complex, locus K	protein-coding
Mamdc2	-1.3175	0.07	0.1572	9.5911	9.3683	9.766	71738	1200015L10Rik|AI591564|mamcan	19	19 B|19	MAM domain containing 2	protein-coding
Lcn2	1.248	0.0717	0.1601	12.4208	12.7979	12.4784	16819	24p3|AW212229|Sip24	2	2 A3|2 22.09 cM	lipocalin 2	protein-coding
4933416C03Rik	-1.097	0.0738	0.1635	4.5578	4.6299	4.7635	619332		10	10 D2|10	RIKEN cDNA 4933416C03 gene	protein-coding
Tac2	1.13	0.0757	0.1669	3.8736	4.2426	4.0663	21334	Tac3	10	10 D3|10	tachykinin 2	protein-coding
AF529169	-1.1996	0.0766	0.1682	6.3563	6.0791	6.3416	209743	DD1|Kiaa1024	9	9 E3.1|9	cDNA sequence AF529169	protein-coding
Itgax	-1.2648	0.0768	0.1687	10.6116	9.5913	9.9302	16411	AI449405|Cd11c|Cr4|N418	7	7 F3|7	integrin alpha X	protein-coding
Plk1	-1.3005	0.079	0.1727	8.8369	8.5394	8.9184	18817	Plk|STPK13	7	7 F3|7 65.52 cM	polo-like kinase 1	protein-coding
Ifitm7	1.303	0.0887	0.1878	7.7401	8.2087	7.8268	74482	4933438K12Rik|Mil4	16	16 A1|16	interferon induced transmembrane protein 7	protein-coding
Acp5	1.4635	0.0892	0.1886	10.1853	11.0784	10.5289	11433	TRACP|TRAP	9	9 A3|9 8.38 cM	acid phosphatase 5, tartrate resistant	protein-coding
Prkar1b	1.3275	0.0959	0.1989	8.2739	8.4137	8.005	19085	AI385716|RIbeta	5	5 G2|5 77.74 cM	protein kinase, cAMP dependent regulatory, type I beta	protein-coding
Rad54l	-1.2309	0.0973	0.201	6.8312	6.4324	6.7322	19366	RAD54	4	4 D1|4	RAD54 like (S. cerevisiae)	protein-coding
Cd209d	1.1839	0.1024	0.2085	4.3031	4.5509	4.3073	170779	SIGN-R3|SIGNR3|mSIGNR3	8	8 A1.1|8	CD209d antigen	protein-coding
Igj	1.057	0.1045	0.2118	4.1107	4.1144	4.0344	16069	9530090F24Rik|AI323815|Jch	5	5 E1|5	immunoglobulin joining chain	protein-coding
Ust	1.2437	0.105	0.2125	7.8603	7.4948	7.1802	338362	D930010O20Rik|UA2OST	10	10 A1|10	uronyl-2-sulfotransferase	protein-coding
Il3ra	1.0701	0.1057	0.2135	8.4948	8.8881	8.7903	16188	CD123|CDw123|SUT-1	14	14 A2|14 7.08 cM	interleukin 3 receptor, alpha chain	protein-coding
Pbk	-1.2469	0.1097	0.2192	7.6286	7.1196	7.4379	52033	2810434B10Rik|AW538537|D14Ertd732e|TOPK	14	14 D1|14 34.36 cM	PDZ binding kinase	protein-coding
Nusap1	-1.4391	0.1099	0.2196	8.1614	7.5055	8.0306	108907	2610201A12Rik|AI481307|ANKT|AW547774|BB165529|BM037|LNP|NuSAP|Q0310|SAPL	2	2 E5|2	nucleolar and spindle associated protein 1	protein-coding
Prg4	1.0847	0.1124	0.2233	4.9623	5.0975	4.9802	96875	CACP|DOL54|JCAP|MSF|SZP|lubricin	1	1|1 G	proteoglycan 4 (megakaryocyte stimulating factor, articular superficial zone protein)	protein-coding
Lgals3	-1.3213	0.1125	0.2235	12.3652	12.108	12.51	16854	GBP|L-34|Mac-2|gal3	14	14 C1|14	lectin, galactose binding, soluble 3	protein-coding
Gpnmb	-1.1953	0.1139	0.2255	12.5723	12.5488	12.8062	93695	DC-HIL|Dchil|ipd	6	6 B2.3|6 23.82 cM	glycoprotein (transmembrane) nmb	protein-coding
Ildr2	-1.2658	0.1153	0.2274	8.3925	7.9189	8.259	100039795	2810478N18Rik|3110063L10Rik|AI852300|D1Ertd471e|Dbsm1|ENSMUSG00000040612|Ll	1	1 H2.3|1 73.61 cM	immunoglobulin-like domain containing receptor 2	protein-coding
Peg12	1.0844	0.1181	0.2315	6.7931	6.9122	6.7954	27412	Frat3	7	7 C|7 34.38 cM	paternally expressed 12	protein-coding
Scn1b	-1.3491	0.1228	0.2382	9.1356	8.3965	8.8284	20266		7	7 B1|7 19.3 cM	sodium channel, voltage-gated, type I, beta	protein-coding
Cox6a2	1.1087	0.1231	0.2386	7.6278	7.4983	7.3495	12862	CoxVIaH|VIaH	7	7 F3|7 70.04 cM	cytochrome c oxidase subunit VIa polypeptide 2	protein-coding
Clec5a	1.7775	0.1252	0.2417	10.0131	10.3193	9.4895	23845	Clecsf5|Ly100|MDL-1|Mdl1	6	6|6 B2	C-type lectin domain family 5, member a	protein-coding
2810408M09Rik	1.1462	0.1279	0.2456	7.2263	7.0849	6.888	381406		2	2 H3|2	RIKEN cDNA 2810408M09 gene	protein-coding
Gla	-1.3695	0.1291	0.2474	10.5713	10.7621	11.2157	11605	Ags	X	X E-F1|X 56.2 cM	galactosidase, alpha	protein-coding
Haao	-1.1418	0.1358	0.2567	6.3588	6.2779	6.4692	107766	0610007K21Rik|0610012J07Rik|3-HAO|3-HAOxase|3HAO	17	17 E4|17	3-hydroxyanthranilate 3,4-dioxygenase	protein-coding
Usp9x	1.037	0.1391	0.2613	10.3581	10.3563	10.3038	22284	5730589N07Rik|AA407302|AA407699|AL022658|AL022749|Dffrx|FAF-X|Fafl	X	X A1.1|X 7.95 cM	ubiquitin specific peptidase 9, X chromosome	protein-coding
Atp2b4	1.2253	0.1404	0.2631	9.6739	9.6899	9.3967	381290	Pmca4	1	1 E4|1 57.95 cM	ATPase, Ca++ transporting, plasma membrane 4	protein-coding
Chic1	1.2847	0.1482	0.2734	7.7338	7.8314	7.47	12212	Brx	X	X D|X 42.3 cM	cysteine-rich hydrophobic domain 1	protein-coding
Mt2	-1.0921	0.1513	0.2774	12.4217	12.2621	12.3892	17750	AA409533|MT-II|Mt-2	8	8 C5|8 46.32 cM	metallothionein 2	protein-coding
Mapkbp1	1.2099	0.1601	0.2892	7.5716	7.6902	7.4154	26390	2810483F24Rik|AW123212|JNKBP-1|Jnkbp1|mKIAA0596	2	2 E5|2	mitogen-activated protein kinase binding protein 1	protein-coding
Srd5a2	1.1103	0.1635	0.2934	5.2554	5.5476	5.3966	94224	5ART2|S5AR 2	17	17 E2|17	steroid 5 alpha-reductase 2	protein-coding
Nr1h3	1.1934	0.1677	0.299	7.7667	7.9035	7.6484	22259	AU018371|LXR|RLD1|Unr1	2	2 E1|2 50.52 cM	nuclear receptor subfamily 1, group H, member 3	protein-coding
Cd209g	1.2304	0.168	0.2993	5.2098	5.4291	5.13	70192	2310066I10Rik|AI481039|SIGNR7	8	8 A1.1|8	CD209g antigen	protein-coding
Crip1	-1.2488	0.1844	0.3197	10.9257	11.0379	11.3584	12925	CRHP|CRP1|Crip	12	12 F1|12 61.59 cM	cysteine-rich protein 1 (intestinal)	protein-coding
Alcam	1.341	0.1854	0.321	10.2794	10.9878	10.5645	11658	AI853494|BEN|CD166|DM-GRASP|MuSC|SC1	16	16 B5|16	activated leukocyte cell adhesion molecule	protein-coding
Ifitm2	1.0694	0.1867	0.3227	10.7341	10.8475	10.7507	80876	DSPA2c|Ifitm3l|fragilis3|mil-3	7	7|7 F5	interferon induced transmembrane protein 2	protein-coding
Mgat4b	-1.1903	0.191	0.328	8.9196	8.8095	9.0608	103534	AA407995|GnTIVb	11	11 B1.3|11	mannoside acetylglucosaminyltransferase 4, isoenzyme B	protein-coding
Ifi27l2a	1.1934	0.1909	0.328	8.9599	10.1935	9.9385	76933	2310061N23Rik|Ifi27|Isg12|Isg12(b1)	12	12 E|12	interferon, alpha-inducible protein 27 like 2A	protein-coding
Spic	1.0953	0.1934	0.3311	3.2809	3.719	3.5877	20728	AU019198|C76795|Prf|Spi-C	10	10|10 C	Spi-C transcription factor (Spi-1/PU.1 related)	protein-coding
I730030J21Rik	-1.1498	0.2028	0.3419	5.8686	5.1236	5.3249	619313		15		RIKEN cDNA I730030J21 gene	ncRNA
1300002K09Rik	-1.4798	0.216	0.3578	7.6455	7.8457	8.4111	74152	Rbpr2	4	4 B1|4	RIKEN cDNA 1300002K09 gene	protein-coding
Cd5	1.0718	0.2185	0.361	5.788	6.0601	5.96	12507	Ly-1|Ly-12|Ly-A|Lyt-1	19	19 A|19 7.16 cM	CD5 antigen	protein-coding
Clec1a	-1.061	0.2215	0.3645	4.2672	4.2574	4.3428	243653	5930406N14Rik	6	6 F3|6	C-type lectin domain family 1, member a	protein-coding
Cd52	1.1412	0.2277	0.3719	11.2388	11.392	11.2014	23833	AI463198|B7|B7-Ag|CAMPATH-1|CLS1|MB7	4	4 D3|4 66.5 cM	CD52 antigen	protein-coding
Iglv1	1.6504	0.2391	0.3847	5.8531	6.4105	5.6876	16142	1810027O01Rik|Igl-V1	16	16 A3|16 11.82 cM	immunoglobulin lambda variable 1	other
Actr3b	-1.1572	0.239	0.3847	6.1194	5.8577	6.0683	242894	9630005C02|ARP11|AW047569|Arp3b|Arp3beta	5	5 A3|5	ARP3 actin-related protein 3B	protein-coding
Hcst	-1.0822	0.2433	0.3896	6.8637	6.8889	7.0029	23900	DAP10|KAP10	7	7 B1|7 17.45 cM	hematopoietic cell signal transducer	protein-coding
1500012F01Rik	-1.0484	0.2502	0.3972	10.0498	10.2628	10.331	68949	Zfas1	2	2 H3|2	RIKEN cDNA 1500012F01 gene	protein-coding
Npnt	-1.0864	0.2515	0.3986	8.8578	8.8756	8.9951	114249	1110009H02Rik|AA682063|AI314031|Nctn|POEM	3	3 G3|3	nephronectin	protein-coding
Vat1	-1.2437	0.2597	0.4074	11.5121	11.5084	11.8231	26949	VAT-1	11	11 D|11	vesicle amine transport protein 1 homolog (T californica)	protein-coding
Gm4792	-1.0946	0.2683	0.4172	4.1889	4.2349	4.3653	215472	E130012K09|EG215472	10	10 C2|10	predicted gene 4792	ncRNA
Clec4a2	1.2129	0.2717	0.4209	7.3077	7.3247	7.0462	26888	Clec4a|Clecsf6|DCIR|Dcir1	6	6 F3|6 58.18 cM	C-type lectin domain family 4, member a2	protein-coding
Pdzrn4	-1.1142	0.2813	0.4314	5.5299	5.2206	5.3766	239618	1110017D07Rik|LNX4|SAMCAP3L|mKIAA3027	15	15 E3|15	PDZ domain containing RING finger 4	protein-coding
Fam20c	-1.1764	0.2924	0.4442	11.6087	11.1812	11.4155	80752	C76981|DMP-4|DMP4|GEF-CK|mKIAA4081	5	5 G2|5	family with sequence similarity 20, member C	protein-coding
Klrb1b	-1.0676	0.2941	0.4462	6.1097	6.1627	6.2571	80782	Klrb1d|Ly55b|Ly55d|NKR-P1B|NKR-P1D|Nkrp1-b|Nkrp1d	6	6 F3|6 63.09 cM	killer cell lectin-like receptor subfamily B member 1B	protein-coding
Pcdhb22	-1.1713	0.3026	0.4545	6.5602	5.9981	6.2261	93893	Pcdhb15|PcdhbV	18	18 B3|18	protocadherin beta 22	protein-coding
Igf2r	-1.2314	0.3099	0.4625	9.0053	8.9871	9.2873	16004	AI661837|CD222|CI-MPR|M6P/IGF2R|Mpr300	17	17 A-C|17 8.64 cM	insulin-like growth factor 2 receptor	protein-coding
Il1r2	1.0614	0.3166	0.4692	4.842	5.0547	4.9687	16178	CD121b|Il1r-2	1	1 B|1 18.65 cM	interleukin 1 receptor, type II	protein-coding
Sult1c2	-1.0645	0.3216	0.4745	4.1177	4.2276	4.3178	69083	1810008N17Rik|ST1C1|ST1C2|Sult1c1	17	17|17 D	sulfotransferase family, cytosolic, 1C, member 2	protein-coding
Ucn	1.0551	0.3223	0.4754	6.6529	6.8708	6.7933	22226	Mpv17|Ucn1	5	5 B1|5 17.11 cM	urocortin	protein-coding
Lrrc25	1.1142	0.3306	0.4843	8.0303	8.2	8.044	211228	Mapa	8	8 B3.3|8	leucine rich repeat containing 25	protein-coding
Galnt9	-1.0871	0.3425	0.4961	5.9473	6.0963	6.2168	231605	GalNAc-T9	5	5 F|5	UDP-N-acetyl-alpha-D-galactosamine:polypeptide N-acetylgalactosaminyltransferase 9	protein-coding
Lyzl4	1.0402	0.3447	0.498	5.3578	5.3185	5.2616	69032	1810009N24Rik|AI504271|Lyc4	9	9 F4|9	lysozyme-like 4	protein-coding
Il27ra	1.1199	0.3555	0.5092	6.5165	6.0074	5.844	50931	CRL1|IL-27R|Tccr|WSX-1|Wsx1|zcytor1	8	8 C3|8	interleukin 27 receptor, alpha	protein-coding
Lrguk	-1.4551	0.3597	0.5135	7.5392	6.6028	7.1439	74354	4921528H16Rik	6	6|6 B1	leucine-rich repeats and guanylate kinase domain containing	protein-coding
Tmem202	1.1312	0.3733	0.5264	6.2162	6.1781	6.0001	73893	4930425N13Rik	9	9 B|9	transmembrane protein 202	protein-coding
Pim2	-1.1781	0.3738	0.5269	8.9926	8.3568	8.5933	18715	DXCch3|Pim-2	X	X A1.1|X 3.55 cM	proviral integration site 2	protein-coding
Rhof	-1.1384	0.3836	0.5366	7.3713	7.1142	7.3012	23912	AI845056|AV026554|Arhf|Ifld1|Rif	5	5 F|5 62.77 cM	ras homolog gene family, member f	protein-coding
Cdkn2a	1.0943	0.3839	0.5369	6.3521	6.5092	6.3792	12578	ARF-INK4a|Arf|INK4a-ARF|Ink4a/Arf|MTS1|Pctr1|p16|p16(INK4a)|p16INK4a|p19<ARF>|p19ARF	4	4 C3-C6|4 42.15 cM	cyclin-dependent kinase inhibitor 2A	protein-coding
Prkaa2	-1.0508	0.3896	0.5424	7.699	7.2884	7.3598	108079	2310008I11Rik|A830082D05|AMPKalpha2	4	4 C6|4	protein kinase, AMP-activated, alpha 2 catalytic subunit	protein-coding
Chst1	1.0742	0.3987	0.5512	7.4369	7.3812	7.278	76969	2610008E20Rik|AW125896|C6ST|GST-1|Gst1|KSGAL6ST	2	2 D-E1|2	carbohydrate (keratan sulfate Gal-6) sulfotransferase 1	protein-coding
Kcna7	1.055	0.4441	0.593	5.4245	5.4544	5.3772	16495	Kv1.7	7	7 B4|7 29.3 cM	potassium voltage-gated channel, shaker-related subfamily, member 7	protein-coding
C630050I24Rik	1.1	0.4636	0.6111	5.0786	5.2976	5.1601	78571		8	8 D3|8	RIKEN cDNA C630050I24 gene	ncRNA
1700003F12Rik	1.0519	0.4651	0.6127	6.9529	7.2152	7.1421	75480		2	2 H1|2	RIKEN cDNA 1700003F12 gene	protein-coding
Rtdr1	1.115	0.4708	0.6183	6.4274	6.2562	6.0991	71236	4933431K05Rik	10	10 B5.3|10	rhabdoid tumor deletion region gene 1	protein-coding
Cd5l	-1.1017	0.479	0.6258	4.8429	4.9008	5.0405	11801	1/6|AAC-11|AI047839|Api6|CT2|Pdp|Sp-alpha	3	3 F1|3	CD5 antigen-like	protein-coding
Gm14548	-1.5253	0.4955	0.6406	8.4535	8.7733	9.3824	100038909	OTTMUSG00000017169	7	7 A1|7	predicted gene 14548	protein-coding
Bhlhe40	-1.0831	0.5014	0.6462	10.3365	9.4792	9.5943	20893	Bhlhb2|C130042M06Rik|CR8|Clast5|Dec1|Sharp2|Stra13|Stra14	6	6|6 E-F1	basic helix-loop-helix family, member e40	protein-coding
Cmtm1	1.0471	0.505	0.6489	4.2731	4.2807	4.2143	100504164	CHLFH1a|CKLFH|CKLFH1|Cklfsf1	8	8 D3|8	CKLF-like MARVEL transmembrane domain containing 1	protein-coding
Ptchd1	-1.0482	0.5085	0.6519	7.402	7.2722	7.3401	211612	9630036J22Rik|AI848149|Gm387	X	X F3|X	patched domain containing 1	protein-coding
Slc39a4	1.0953	0.5182	0.6599	7.2595	7.2649	7.1335	72027	1600025H15Rik|AU041686|AWMS2|ZIP4	15	15 D3|15	solute carrier family 39 (zinc transporter), member 4	protein-coding
Tk1	-1.1617	0.5261	0.666	6.6196	6.2995	6.5158	21877	D530002A18Rik|Tk-1|Tk1a|Tk1b	11	11 E1-E2|11 82.96 cM	thymidine kinase 1	protein-coding
Ly9	-1.0522	0.5497	0.6855	10.2939	10.6765	10.7499	17085	AI893573|CD229|Lgp100|Ly-9|SLAMF3|T100	1	1 H3|1 79.54 cM	lymphocyte antigen 9	protein-coding
Ncf1	1.0815	0.554	0.6893	9.9421	10.7146	10.6015	17969	NCF-47K|NOXO2|Ncf-1|p47-phox|p47<phox>|p47phox	5	5 G2|5 74.47 cM	neutrophil cytosolic factor 1	protein-coding
Tekt4	-1.4039	0.5667	0.7001	8.0851	6.7741	7.2636	71840	1700010L19Rik	17	17 A3.3|17	tektin 4	protein-coding
Sult1c1	1.0292	0.5938	0.7221	3.5566	3.7058	3.6642	20888	(PST)G|P-SULT|ST1C1|Stp2|Sult1a2|mOLFST	17	17 C|17 28.07 cM	sulfotransferase family, cytosolic, 1C, member 1	protein-coding
Olfr205	-1.3492	0.6034	0.7302	3.9379	4.2793	4.7114	257881	GA_x54KRFPKG5P-55543875-55542958|GA_x5J8B7U0478-6-340|MOR182-11P	16	16 C1.3|16	olfactory receptor 205	protein-coding
Gdf15	1.2829	0.6072	0.7327	7.0525	8.0682	7.7088	23886	MIC-1|NAG-1|SBF	8	8 C1|8	growth differentiation factor 15	protein-coding
Lphn2	-1.0486	0.6094	0.7346	8.8749	8.8667	8.9351	99633	AI450192|Gm619|Lec1|Lphh1|mKIAA0786	3	3 H3|3	latrophilin 2	protein-coding
Prg2	-1.0558	0.6199	0.7423	4.3846	4.5549	4.6333	19074	MBP|mMBP|mMBP-1	2	2 D|2 49.45 cM	proteoglycan 2, bone marrow	protein-coding
Slc25a10	1.0148	0.6293	0.7494	9.159	9.1353	9.1141	27376	Dic	11	11 E2|11	solute carrier family 25 (mitochondrial carrier, dicarboxylate transporter), member 10	protein-coding
Cst8	1.0401	0.6496	0.7654	4.1437	4.3675	4.3108	13012	Cres|Cst-rs1	2	2 G3|2 73.56 cM	cystatin 8 (cystatin-related epididymal spermatogenic)	protein-coding
Mmp9	1.512	0.6563	0.7709	9.4133	7.9011	7.3046	17395	AW743869|B/MMP9|Clg4b|MMP-9|pro-MMP-9	2	2 H1-H2|2 85.27 cM	matrix metallopeptidase 9	protein-coding
Lmnb1	-1.022	0.6663	0.7789	7.9754	7.8061	7.8376	16906		18	18 D3|18 30.84 cM	lamin B1	protein-coding
Bnc2	-1.0453	0.7067	0.8097	7.298	6.3654	6.4293	242509	5031434M05Rik|8430420F16Rik	4	4 C4|4	basonuclin 2	protein-coding
Rbp4	-1.2736	0.7106	0.8125	9.2391	8.6902	9.0391	19662	Rbp-4	19	19 D1|19 32.75 cM	retinol binding protein 4, plasma	protein-coding
Ighg2c	1.0497	0.7159	0.8165	3.4045	4.0087	3.9388	404711	Igh-1b	12	12 F2|12	immunoglobulin heavy constant gamma 2C	other
Cspg4	-1.0608	0.7313	0.8273	7.8232	7.5951	7.6803	121021	4732461B14Rik|AN2|NG2	9	9 B|9	chondroitin sulfate proteoglycan 4	protein-coding
Mir99a	-1.0463	0.7325	0.8283	7.7446	7.0496	7.1148	387229	Mirn99a|mmu-mir-99a	16	16|16	microRNA 99a	ncRNA
Col6a3	-1.0192	0.7585	0.8458	6.1737	6.2576	6.285	12835	AI507288|Col6a-3	1	1 D|1 45.53 cM	collagen, type VI, alpha 3	protein-coding
Naalad2	-1.0192	0.759	0.8461	3.4931	3.4649	3.4923	72560	2700022G20Rik|D9Ertd285e|Folh1b|GCP3|GCPIII|NAADALASE2|NAALADASE2	9	9 A3|9 7.02 cM	N-acetylated alpha-linked acidic dipeptidase 2	protein-coding
Sephs2	1.0377	0.7596	0.8465	7.9571	8.4859	8.4324	20768	Sps2|Ysg3	7	7 F3|7 69.43 cM	selenophosphate synthetase 2	protein-coding
Fgr	1.0728	0.7937	0.8697	9.1514	8.2344	8.133	14191		4	4 D2.3|4 66.11 cM	Gardner-Rasheed feline sarcoma viral (Fgr) oncogene homolog	protein-coding
Capg	-1.0475	0.8067	0.8783	11.3642	11.2513	11.3182	12332	gCap39|mbh1	6	6|6 C3	capping protein (actin filament), gelsolin-like	protein-coding
Tmem8c	1.0247	0.8069	0.8784	5.8632	6.0685	6.0334	66139	1110002H13Rik|AI131587	2	2 A3|2	transmembrane protein 8C	protein-coding
Csf2ra	1.0216	0.8097	0.8803	10.4569	10.432	10.4012	12982	CD116|Csfgmra|GM-CSF-Ra|GM-CSFR	19	19 D3|19 56.89 cM	colony stimulating factor 2 receptor, alpha, low-affinity (granulocyte-macrophage)	protein-coding
Cd3d	-1.0179	0.8114	0.8814	4.9283	5.1727	5.1983	12500	T3d	9	9 A5.2|9 24.84 cM	CD3 antigen, delta polypeptide	protein-coding
Pde2a	1.051	0.8178	0.8859	7.8631	8.1285	8.0568	207728	CGS-PDE|cGSPDE	7	7 E3|7	phosphodiesterase 2A, cGMP-stimulated	protein-coding
Sla	1.0157	0.8209	0.8878	10.2008	9.9223	9.8998	20491	Slap|Slap-1	15	15 D2|15 29.3 cM	src-like adaptor	protein-coding
Gzmk	1.0132	0.8243	0.8898	6.0806	6.2117	6.1928	14945		13	13 D2.2|13	granzyme K	protein-coding
Gpx7	-1.0239	0.8285	0.8929	6.8548	6.786	6.82	67305	3110050F08Rik|AI327032|GPX6	4	4 C7|4	glutathione peroxidase 7	protein-coding
Prkg1	1.0416	0.8331	0.8965	6.8057	7.0846	7.0258	19091	AW125416|CGKI|Gm19690|Prkg1b|Prkgr1b	19	19|19 C2	protein kinase, cGMP-dependent, type I	protein-coding
G0s2	1.0135	0.8367	0.899	6.467	6.7206	6.7012	14373	AI255151|AV006465	1	1 H6|1 97.69 cM	G0/G1 switch gene 2	protein-coding
Lat	-1.025	0.8422	0.903	7.529	6.9313	6.9669	16797		7	7 F3|7	linker for activation of T cells	protein-coding
Dcstamp	1.0531	0.847	0.9056	9.0956	8.2405	8.1659	75766	4833414I07Rik|DC-STAMP|FIND|Tm7sf4|mDC-STAMP	15	15|15 C	dentrocyte expressed seven transmembrane protein	protein-coding
Ptgir	-1.0529	0.8811	0.9284	8.3666	7.4653	7.5396	19222	IP|PGI2	7	7 A2|7 9.15 cM	prostaglandin I receptor (IP)	protein-coding
Apoc4	1.0134	0.8912	0.9354	6.8081	7.2567	7.2375	11425	Acl	7	7 A3|7 9.94 cM	apolipoprotein C-IV	protein-coding
Clec2i	-1.0168	0.8916	0.9356	5.5554	5.6466	5.6706	93675	Clr-g|Clrg|Dcl1|LCL-1|OCILrP2	6	6 F3|6	C-type lectin domain family 2, member i	protein-coding
Cacna1s	-1.013	0.9061	0.9449	4.9698	5.0655	5.0841	12292	AW493108|Cav1.1|Cchl1a3|fmd|mdg|sj	1	1 F|1 59.55 cM	calcium channel, voltage-dependent, L type, alpha 1S subunit	protein-coding
St8sia6	1.0145	0.9066	0.9451	5.7863	5.3009	5.2802	241230	1700007J08Rik|AI314453|AI875066|ST8SiaVI|Siat8f	2	2 A1|2	ST8 alpha-N-acetyl-neuraminide alpha-2,8-sialyltransferase 6	protein-coding
Nadk	1.004	0.9126	0.9488	10.9487	10.7806	10.7747	192185	4432404C02Rik|BC004012	4	4 E2|4	NAD kinase	protein-coding
Ezr	1.0085	0.9126	0.9488	10.5747	10.5615	10.5493	22350	AW146364|R75297|Vil2|p81	17	17 A1|17	ezrin	protein-coding
Fgd3	1.0094	0.9264	0.9574	7.9021	8.1213	8.1078	30938	5830461L01Rik|ZFYVE5	13	13 A5|13 25.18 cM	FYVE, RhoGEF and PH domain containing 3	protein-coding
1700020L24Rik	1.0104	0.9311	0.9607	5.9762	6.28	6.2651	66330		11	11|11 B5	RIKEN cDNA 1700020L24 gene	protein-coding
Apoc1	-1.0418	0.939	0.9655	10.7142	10.3896	10.4487	11812	Apo-CIB|ApoC-IB|apo-CI|apoC-I	7	7 A3|7 9.94 cM	apolipoprotein C-I	protein-coding
Agpat4	1.0051	0.9433	0.9675	8.3449	8.593	8.5856	68262	1500003P24Rik	17	17|17 A2	1-acylglycerol-3-phosphate O-acyltransferase 4 (lysophosphatidic acid acyltransferase, delta)	protein-coding
Rilpl2	1.0137	0.949	0.9707	8.8409	9.6667	9.647	80291		5	5 F|5	Rab interacting lysosomal protein-like 2	protein-coding
Hydin	1.0212	0.9726	0.9839	7.3101	6.5224	6.4921	244653	1700034M11Rik|4930545D19Rik|4932703P14|A830061H17|AC069308.21gm4|hy-3|hy3|hyrh	8	8 E1|8 57.5 cM	HYDIN, axonemal central pair apparatus protein	protein-coding
Igfbp6	1.0019	0.9764	0.9862	6.6741	6.3033	6.3006	16012	IGFBP-6	15	15 F3|15	insulin-like growth factor binding protein 6	protein-coding
Gimap6	-1.0023	0.9825	0.9892	6.5093	6.7584	6.7617	231931	4833419H03Rik|Ian6|mFLJ00102	6	6 B2.3|6	GTPase, IMAP family member 6	protein-coding
Atf5	-1.0022	0.9828	0.9893	8.3847	8.0527	8.0559	107503	AFTA|Atf7|Atfx|ODA-10	7	7 B4|7	activating transcription factor 5	protein-coding

## Sheet: GSE55627 Abeta
	Ab42 vs Vehicle			Log2 Expression		Gene Annotation
GENESYMBOL	Fold Change	Raw PValue	FDR_BH	Ab42	Veh	GENEID	SYNONYMS	CHROMOSOME	MAPLOCATION	DESCRIPTION	TYPEOFGENE
Nlrp3	10.9416	1.2277e-10	1.3054e-06	11.8804	8.4287	216799	AGTAVPRL|AII/AVP|Cias1|FCAS|FCU|MWS|Mmig1|NALP3|Pypaf1	11	11 B1.3|11	NLR family, pyrin domain containing 3	protein-coding
Dusp16	4.1986	4.7747e-10	3.3847e-06	10.7405	8.6706	70686	3830417M17Rik|AW558566|D6Ertd213e|MKP-7|MKP7|Mkpm	6	6 G1|6 65.77 cM	dual specificity phosphatase 16	protein-coding
Ampd3	5.2193	1.1854e-09	4.4573e-06	12.2428	9.8589	11717		7	7 E2-E3|7 57.85 cM	adenosine monophosphate deaminase 3	protein-coding
H2-M2	14.9064	1.6768e-09	4.4573e-06	10.7929	6.895	14990	H-2M2|Thy19.4	17	17 B1|17 19.16 cM	histocompatibility 2, M region locus 2	protein-coding
Ets2	5.4717	1.0557e-09	4.4573e-06	11.6252	9.1732	23872	AU022856|Ets-2	16	16 C3-qter|16 56.64 cM	E26 avian leukemia oncogene 2, 3' domain	protein-coding
Tlr2	4.7497	1.3778e-09	4.4573e-06	11.9752	9.7273	24088	Ly105	3	3 E3|3	toll-like receptor 2	protein-coding
Pik3r5	5.1384	1.4776e-09	4.4573e-06	12.3248	9.9635	320207	AV230647|F730038I15Rik	11	11 B3|11	phosphoinositide-3-kinase, regulatory subunit 5, p101	protein-coding
Olr1	18.9852	1.9294e-09	4.559e-06	10.3092	6.0624	108078	LOX-1|SR-EI|Scare1	6	6 F3|6	oxidized low density lipoprotein (lectin-like) receptor 1	protein-coding
Oas1a	1.8022	2.5429e-09	5.4077e-06	9.511	8.6612	246730	L3	5	5 F|5 60.65 cM	2'-5' oligoadenylate synthetase 1A	protein-coding
Klf7	4.0722	3.1038e-09	6.0004e-06	10.5925	8.5667	93691	9830124P08Rik	1	1|1 C1-C3	Kruppel-like factor 7 (ubiquitous)	protein-coding
Lrrc8c	2.4239	6.332e-09	6.6889e-06	9.735	8.4576	100604	AD158|AI326115|E430036I04Rik|fad158	5	5 E5|5	leucine rich repeat containing 8 family, member C	protein-coding
Ch25h	14.758	7.2343e-09	6.6889e-06	11.7261	7.8427	12642	AI462618|m25OH	19	19 C1|19	cholesterol 25-hydroxylase	protein-coding
Ehd1	10.1153	6.2665e-09	6.6889e-06	12.5274	9.1889	13660	AA409636|Past1|RME-1	19	19 A|19 4.4 cM	EH-domain containing 1	protein-coding
Ppfibp2	4.186	4.3168e-09	6.6889e-06	9.6601	7.5946	19024	Cclp1	7	7|7 F2	PTPRF interacting protein, binding protein 2 (liprin beta 2)	protein-coding
Tnf	18.1716	4.8137e-09	6.6889e-06	13.2021	9.0185	21926	DIF|TNF-a|TNF-alpha|TNFSF2|TNFalpha|Tnfa|Tnfsf1a	17	17 B1|17 18.59 cM	tumor necrosis factor	protein-coding
Zc3h12c	8.762	5.0343e-09	6.6889e-06	12.2757	9.1445	244871	A230108E06|C230027N18Rik|mKIAA1726	9	9 A5.3|9	zinc finger CCCH type containing 12C	protein-coding
Herpud1	3.7218	5.8943e-09	6.6889e-06	11.2819	9.3859	64209	Herp|Mifl|SUP	8	8 C5|8	homocysteine-inducible, endoplasmic reticulum stress-inducible, ubiquitin-like domain member 1	protein-coding
Irak3	3.3543	5.1994e-09	6.6889e-06	11.4914	9.7454	73914	4833428C18Rik|AI563835|IRAK-M	10	10 D2|10	interleukin-1 receptor-associated kinase 3	protein-coding
Niacr1	16.426	4.362e-09	6.6889e-06	10.1325	6.0945	80885	Gpr109a|Gpr109b|HM74|Hcar2|PUMA-G|Pumag|mHM74b	5	5 F|5	niacin receptor 1	protein-coding
Cxcl2	159.066	8.7836e-09	7.4677e-06	12.3411	5.0276	20310	CINC-2a|GROb|Gro2|MIP-2|MIP-2a|Mgsa-b|Mip2|Scyb|Scyb2	5	5 E1|5 44.78 cM	chemokine (C-X-C motif) ligand 2	protein-coding
Cd40	18.8541	8.497e-09	7.4677e-06	11.0191	6.7823	21939	AI326936|Bp50|GP39|HIGM1|IGM|IMD3|T-BAM|TRAP|Tnfrsf5|p50	2	2 H3|2 85.38 cM	CD40 antigen	protein-coding
Zhx2	3.1971	9.13e-09	7.4677e-06	9.8168	8.1401	387609	Afr-1|Afr1|Raf|mKIAA0854	15	15 D1|15 24.01 cM	zinc fingers and homeoboxes 2	protein-coding
Cxcr4	-4.8032	1.0201e-08	7.5374e-06	8.6157	10.8797	12767	CD184|Cmkar4|LESTR|PB-CKR|PBSF/SDF-1|Sdf1r	1	1 E4|1 56.43 cM	chemokine (C-X-C motif) receptor 4	protein-coding
Cxcl1	11.6641	9.6312e-09	7.5374e-06	11.206	7.6619	14825	Fsp|Gro1|KC|Mgsa|N51|Scyb1|gro	5	5 E-F|5 44.78 cM	chemokine (C-X-C motif) ligand 1	protein-coding
St3gal3	2.5465	1.0279e-08	7.5374e-06	11.5202	10.1717	20441	ST3GalIII|ST3N|Siat3|Siat6	4	4|4 D1	ST3 beta-galactoside alpha-2,3-sialyltransferase 3	protein-coding
Dram1	2.1481	1.2408e-08	8.5121e-06	10.5239	9.4208	71712	1200002N14Rik|Dram	10	10 C1|10	DNA-damage regulated autophagy modulator 1	protein-coding
Gpr85	6.1924	1.3285e-08	8.5921e-06	8.3236	5.6931	64450	2900026B03Rik	6	6 A1|6	G protein-coupled receptor 85	protein-coding
Nfkbie	6.9599	1.4431e-08	8.6967e-06	9.9495	7.1504	18037	IKBE	17	17|17 C	nuclear factor of kappa light polypeptide gene enhancer in B cells inhibitor, epsilon	protein-coding
Hivep3	4.8684	1.7038e-08	9.2906e-06	10.6991	8.4156	16656	2900056N03Rik|A130075N07|AI848000|E030045D18Rik|KBP-1|KBP1|Krc|Rc|Schnurri-3|Shn3|Zas3	4	4|4 D1	human immunodeficiency virus type I enhancer binding protein 3	protein-coding
Tnip3	18.3115	1.8011e-08	9.5756e-06	10.645	6.4503	414084	9030611K07Rik|ABIN-3|LIND	6	6 C1|6	TNFAIP3 interacting protein 3	protein-coding
Icam1	9.0096	2.1925e-08	1.1372e-05	12.5411	9.3696	15894	CD54|Icam-1|Ly-47|MALA-2	9	9 A3|9 7.69 cM	intercellular adhesion molecule 1	protein-coding
Mmp14	9.2354	2.7496e-08	1.1374e-05	11.0092	7.802	17387	AI325305|MT-MMP-1|MT1-MMP|sabe	14	14 C2|14 27.79 cM	matrix metallopeptidase 14 (membrane-inserted)	protein-coding
Ripk2	3.2621	2.6541e-08	1.1374e-05	11.7298	10.024	192656	2210420D18Rik|CARD3|CARDIAK|CCK|D4Bwg0615e|RICK|RIP2	4	4 A2|4 6.7 cM	receptor (TNFRSF)-interacting serine-threonine kinase 2	protein-coding
Syk	3.7008	2.9418e-08	1.1374e-05	11.4422	9.5544	20963	Sykb	13	13 B-C2|13 27.41 cM	spleen tyrosine kinase	protein-coding
Rassf4	5.855	2.9392e-08	1.1374e-05	12.6657	10.1161	213391	3830411C14Rik|AD037|AI586137	6	6 E3|6	Ras association (RalGDS/AF-6) domain family member 4	protein-coding
Tlr1	3.4706	2.4928e-08	1.1374e-05	12.4804	10.6852	21897		5	5 C3.1|5 33.53 cM	toll-like receptor 1	protein-coding
Malt1	5.3009	2.5413e-08	1.1374e-05	10.4907	8.0844	240354	A630046N12|D430033E09Rik	18	18 E1|18	mucosa associated lymphoid tissue lymphoma translocation gene 1	protein-coding
Xaf1	2.8117	2.8118e-08	1.1374e-05	10.4355	8.9441	327959	Fbox39	11	11 B4|11	XIAP associated factor 1	protein-coding
Txnrd1	3.151	2.6563e-08	1.1374e-05	11.727	10.0712	50493	TR|TR1|TrxR1	10	10 C1|10	thioredoxin reductase 1	protein-coding
Lcp2	2.3695	3.0071e-08	1.1419e-05	11.9837	10.7391	16822	AI323664|BB161688|SLP-76|SLP76|twm	11	11 A4|11	lymphocyte cytosolic protein 2	protein-coding
Trim21	2.5752	3.4514e-08	1.244e-05	9.9571	8.5924	20821	Ro52|Ssa1	7	7 F1|7	tripartite motif-containing 21	protein-coding
Ikbke	8.3018	3.4283e-08	1.244e-05	10.5987	7.5452	56489	AW558201|IKK-i|IKKepsilon|Ikki	1	1 E4|1	inhibitor of kappaB kinase epsilon	protein-coding
Fpr2	17.1243	4.0423e-08	1.3457e-05	9.7692	5.6713	14289	E330010I07Rik|Fpr-rs2	17	17 A3.2|17	formyl peptide receptor 2	protein-coding
Nr1h3	2.9912	3.9675e-08	1.3457e-05	9.699	8.1182	22259	AU018371|LXR|RLD1|Unr1	2	2 E1|2 50.52 cM	nuclear receptor subfamily 1, group H, member 3	protein-coding
Nfkbiz	10.2457	4.0499e-08	1.3457e-05	11.6887	8.3318	80859	AA408868|INAP|Mail	16	16|16 C1.2-C1.3	nuclear factor of kappa light polypeptide gene enhancer in B cells inhibitor, zeta	protein-coding
Fas	3.8286	4.2559e-08	1.3519e-05	8.486	6.5492	14102	AI196731|APO1|APT1|CD95|TNFR6|Tnfrsf6|lpr	19	19 C1|19 29.48 cM	Fas (TNF receptor superfamily member 6)	protein-coding
Tnfaip2	8.0564	4.2674e-08	1.3519e-05	12.777	9.7669	21928	B94|Exoc3l3|M-sec|Tnfip2|tnfb94	12	12 F1|12 60.99 cM	tumor necrosis factor, alpha-induced protein 2	protein-coding
Cdk6	2.4207	4.4329e-08	1.3662e-05	11.4719	10.1965	12571	5830411I20|AI504062|Crk2	5	5 A2-A3|5 2.04 cM	cyclin-dependent kinase 6	protein-coding
Denr	3.285	4.8547e-08	1.4748e-05	10.3791	8.6632	68184	1500003K04Rik	5	5 F|5	density-regulated protein	protein-coding
Shisa3	4.0997	5.4579e-08	1.59e-05	8.085	6.0495	330096	D830007B15Rik	5	5 C3.1|5	shisa homolog 3 (Xenopus laevis)	protein-coding
Dusp2	6.4528	6.2782e-08	1.6483e-05	9.215	6.525	13537	PAC1	2	2 F1|2	dual specificity phosphatase 2	protein-coding
Ext1	2.8262	6.2197e-08	1.6483e-05	9.7474	8.2486	14042	AA409028	15	15 C|15 20.0 cM	exostoses (multiple) 1	protein-coding
Il12b	26.7183	5.8697e-08	1.6483e-05	11.2009	6.4612	16160	Il-12b|Il-12p40|Il12p40|p40	11	11 A5-B2|11 25.94 cM	interleukin 12b	protein-coding
Rel	2.7695	6.276e-08	1.6483e-05	11.9318	10.4622	19696	c-Rel	11	11 A3.2|11 14.36 cM	reticuloendotheliosis oncogene	protein-coding
Kctd12	2.5659	6.245e-08	1.6483e-05	12.0856	10.7261	239217	AU046135|AW538430|Pfet1|Pfetin	14	14 E2.3|14	potassium channel tetramerisation domain containing 12	protein-coding
Ptges	16.0479	5.8143e-08	1.6483e-05	11.3848	7.3805	64292	2410099E23Rik|D2Ertd369e|Pges|mPGES|mPGES-1	2	2 B|2 21.75 cM	prostaglandin E synthase	protein-coding
Zfp36	1.8773	6.9401e-08	1.7363e-05	12.2668	11.3581	22695	Gos24|Nup475|TIS11D|TISII|Tis11|Ttp|Zfp-36	7	7 A3|7 16.72 cM	zinc finger protein 36	protein-coding
Clec5a	5.1791	7.3057e-08	1.7655e-05	11.6451	9.2724	23845	Clecsf5|Ly100|MDL-1|Mdl1	6	6|6 B2	C-type lectin domain family 5, member a	protein-coding
Mir221	4.9422	8.1226e-08	1.9193e-05	8.7946	6.4895	723827	Mirn221|mmu-mir-221	X	X|X	microRNA 221	ncRNA
Ccdc86	1.698	9.0743e-08	2.0417e-05	10.9081	10.1442	108673	4933411H20Rik|6720480F16Rik|D19Ertd678e	19	19 B|19 7.41 cM	coiled-coil domain containing 86	protein-coding
Clec4e	60.8666	9.1207e-08	2.0417e-05	11.9333	6.0057	56619	C86253|Clecsf9|Mincle	6	6 F3|6 58.35 cM	C-type lectin domain family 4, member e	protein-coding
Pik3ap1	2.174	9.0932e-08	2.0417e-05	12.5281	11.4077	83490	1810044J04Rik|BCAP	19	19|19 D1	phosphoinositide-3-kinase adaptor protein 1	protein-coding
Slc7a11	11.9411	9.4175e-08	2.0802e-05	12.2905	8.7126	26570	9930009M05Rik|AI451155|sut|xCT	3	3 D|3 21.72 cM	solute carrier family 7 (cationic amino acid transporter, y+ system), member 11	protein-coding
Slc11a2	3.3692	9.6257e-08	2.0888e-05	11.1558	9.4034	18174	DCT1|DMT1|Nramp2|mk|van	15	15 F1|15 56.29 cM	solute carrier family 11 (proton-coupled divalent metal ion transporters), member 2	protein-coding
Map3k8	2.1019	1.0863e-07	2.2429e-05	10.203	9.1313	26410	Cot|Cot/Tpl2|Est|Estf|Tpl-2|Tpl2|c-COT	18	18 A1|18 2.73 cM	mitogen-activated protein kinase kinase kinase 8	protein-coding
Srxn1	2.9895	1.0845e-07	2.2429e-05	12.2593	10.6794	76650	1700127B04Rik|AI854065|AW488194|Npn3|Srx|Srx1|TX01	2	2|2 H1	sulfiredoxin 1 homolog (S. cerevisiae)	protein-coding
Ccrl2	5.444	1.1834e-07	2.4198e-05	11.9588	9.5141	54199	1810047I05Rik|Ackr5|CCR11|Cmkbr1l2|E01|L-CCR	9	9 F|9 60.92 cM	chemokine (C-C motif) receptor-like 2	protein-coding
Tnip1	4.2072	1.2054e-07	2.4414e-05	9.6761	7.6033	57783	ABIN|ABIN-1|ABIN1|AU018810|Naf1|Nef|VAN	11	11 B1.3|11	TNFAIP3 interacting protein 1	protein-coding
Nfkbia	5.7953	1.2426e-07	2.4611e-05	12.4551	9.9202	18035	AI462015|Nfkbi	12	12|12 C1-C3	nuclear factor of kappa light polypeptide gene enhancer in B cells inhibitor, alpha	protein-coding
Nfkbid	3.8459	1.2446e-07	2.4611e-05	9.7781	7.8347	243910	IkappaBNS	7	7 B1|7	nuclear factor of kappa light polypeptide gene enhancer in B cells inhibitor, delta	protein-coding
Mmp13	3.7946	1.2893e-07	2.4701e-05	11.7646	9.8407	17386	Clg|MMP-13|Mmp1	9	9|9 A1-A2	matrix metallopeptidase 13	protein-coding
Tbc1d1	1.64	1.2861e-07	2.4701e-05	10.3593	9.6455	57915	1110062G02Rik|AI385682|AW555803|Tbc1|mKIAA1108	5	5 C3.1|5	TBC1 domain family, member 1	protein-coding
Irf1	3.5143	1.3823e-07	2.6014e-05	10.5424	8.7291	16362	AU020929|Irf-1	11	11 B1.3|11 32.0 cM	interferon regulatory factor 1	protein-coding
Rbpms	2.8835	1.4022e-07	2.6157e-05	9.7507	8.2229	19663	2010300K22Rik|2700019M19Rik|AU017537|RBP-MS|hermes	8	8 A4|8	RNA binding protein gene with multiple splicing	protein-coding
Src	5.575	1.433e-07	2.65e-05	10.6335	8.1545	20779	AW259666|pp60c-src	2	2 H1|2 78.35 cM	Rous sarcoma oncogene	protein-coding
Aoah	8.9274	1.5715e-07	2.7475e-05	10.4948	7.3366	27052	4930433E13Rik	13	13 A2|13	acyloxyacyl hydrolase	protein-coding
5430435G22Rik	-2.0507	1.6414e-07	2.838e-05	10.4852	11.5212	226421	Rab7b	1	1 E4|1	RIKEN cDNA 5430435G22 gene	protein-coding
Tagap	4.4358	1.8901e-07	3.1159e-05	10.8546	8.7054	72536	2610315E15Rik	17	17 A1|17	T cell activation Rho GTPase activating protein	protein-coding
Slamf8	5.5153	1.876e-07	3.1159e-05	9.6852	7.2218	74748	5830408F06Rik|Blame|SBBI42	1	1|1 H2	SLAM family member 8	protein-coding
Gas7	2.4236	2.0165e-07	3.2818e-05	10.816	9.5389	14457	AW124766|B230343A10Rik|Gas7-cb	11	11 B3|11	growth arrest specific 7	protein-coding
Tmem2	2.6587	2.0584e-07	3.3163e-05	8.2079	6.7972	83921		19	19 B|19	transmembrane protein 2	protein-coding
Tnfaip3	3.6709	2.253e-07	3.5264e-05	11.3585	9.4823	21929	A20|Tnfip3	10	10 A3|10 8.08 cM	tumor necrosis factor, alpha-induced protein 3	protein-coding
Nfkbib	2.1411	2.4663e-07	3.8229e-05	12.2884	11.1901	18036	IKB-beta|IKappaBbeta|IkB|IkBb	7	7|7 A3-B3	nuclear factor of kappa light polypeptide gene enhancer in B cells inhibitor, beta	protein-coding
Nfkb1	3.6292	2.5492e-07	3.8319e-05	11.7083	9.8486	18033	NF-KB1|NF-kappaB|NF-kappaB1|p105|p50|p50/p105	3	3 G3|3 62.82 cM	nuclear factor of kappa light polypeptide gene enhancer in B cells 1, p105	protein-coding
Pim2	4.7533	2.6485e-07	3.8319e-05	10.6083	8.3594	18715	DXCch3|Pim-2	X	X A1.1|X 3.55 cM	proviral integration site 2	protein-coding
Tfec	3.0499	2.5342e-07	3.8319e-05	12.3026	10.6938	21426	BB107417|Tcfec|bHLHe34	6	6|6 E4-G	transcription factor EC	protein-coding
Slc2a6	6.1773	2.6717e-07	3.8319e-05	10.6629	8.0359	227659	A330096C23|F630103L12Rik|Glut6|Glut9	2	2 A3|2	solute carrier family 2 (facilitated glucose transporter), member 6	protein-coding
Arrdc4	2.2565	2.6978e-07	3.8319e-05	9.7804	8.6063	66412	2410003C09Rik|AV216361	7	7 D1|7	arrestin domain containing 4	protein-coding
Gpr84	16.4954	2.7016e-07	3.8319e-05	13.3067	9.2627	80910	EX33	15	15 F3|15	G protein-coupled receptor 84	protein-coding
Mesdc1	2.2205	3.0371e-07	4.0878e-05	8.7706	7.6197	80889	AW061151	7	7 D3|7	mesoderm development candidate 1	protein-coding
Lphn2	2.7904	3.0589e-07	4.0912e-05	10.3662	8.8858	99633	AI450192|Gm619|Lec1|Lphh1|mKIAA0786	3	3 H3|3	latrophilin 2	protein-coding
Rab20	3.9	3.1388e-07	4.1204e-05	9.8521	7.8886	19332	AA536966|D8Ertd350e	8	8 A1.1|8 5.73 cM	RAB20, member RAS oncogene family	protein-coding
Mcoln2	4.0545	3.2553e-07	4.2212e-05	9.8707	7.8512	68279	3300002C04Rik|AI549968|C86638|TRPML2	3	3 H2|3	mucolipin 2	protein-coding
Sdc4	4.4083	3.3386e-07	4.2884e-05	12.2207	10.0804	20971	AA959608|AW108331|Synd4|ryudocan|syndecan-4	2	2 H3|2 85.16 cM	syndecan 4	protein-coding
Itga5	3.4174	3.4844e-07	4.3335e-05	12.2395	10.4666	16402	Cd49e|Fnra|VLA5	15	15 F3|15 58.9 cM	integrin alpha 5 (fibronectin receptor alpha)	protein-coding
Mx2	7.2578	3.422e-07	4.3335e-05	7.8641	5.0046	17858	AI528743|Mx-2	16	16 C4|16 57.51 cM	myxovirus (influenza virus) resistance 2	protein-coding
Rhbdf2	2.84	3.4769e-07	4.3335e-05	10.6154	9.1095	217344	4732465I17Rik|Rhbdl6	11	11 E2|11	rhomboid 5 homolog 2 (Drosophila)	protein-coding
Nupr1	2.8052	3.4526e-07	4.3335e-05	8.5796	7.0915	56312	2310032H04Rik|Com1|p8	7	7 F4|7	nuclear protein transcription regulator 1	protein-coding
Gdap10	1.9216	3.673e-07	4.4288e-05	8.9333	7.9909	100504486	Gdap-ps	12	12 A3|12	ganglioside-induced differentiation-associated-protein 10	ncRNA
Cebpb	3.0453	3.8142e-07	4.4288e-05	10.0216	8.415	12608	C/EBPbeta|CRP2|IL-6DBP|LAP|LIP|NF-IL6|NF-M|Nfil6	2	2 H3|2 87.58 cM	CCAAT/enhancer binding protein (C/EBP), beta	protein-coding
Kpna3	1.8067	3.6117e-07	4.4288e-05	12.3004	11.447	16648	IPOA4	14	14 D1|14	karyopherin (importin) alpha 3	protein-coding
Abcc1	3.5583	3.9569e-07	4.4288e-05	11.5707	9.7395	17250	Abcc1a|Abcc1b|MRP|Mdrap|Mrp1	16	16 A1|16	ATP-binding cassette, sub-family C (CFTR/MRP), member 1	protein-coding
Nfkb2	5.7259	3.9198e-07	4.4288e-05	11.1081	8.5906	18034	NF-kappaB2|lyt|p49|p49/p100|p50B|p52	19	19 C3-D2|19 38.8 cM	nuclear factor of kappa light polypeptide gene enhancer in B cells 2, p49/p100	protein-coding
Pim1	7.7389	3.8241e-07	4.4288e-05	11.3599	8.4078	18712	Pim-1	17	17 A3.3|17 15.38 cM	proviral integration site 1	protein-coding
Dtx3l	1.9729	3.9175e-07	4.4288e-05	10.7793	9.799	209200	AU042200|BC023741	16	16 B3|16	deltex 3-like (Drosophila)	protein-coding
Ago3	2.3652	3.9502e-07	4.4288e-05	10.3923	9.1504	214150	AW048688|C130014L07Rik|Eif2c3	4	4 D2.2|4	argonaute RISC catalytic subunit 3	protein-coding
Spata13	4.958	3.6707e-07	4.4288e-05	9.3214	7.0117	219140	C79050|ESTM11|X83327|mFLJ00298	14	14 D1|14 31.77 cM	spermatogenesis associated 13	protein-coding
Dna2	-2.8244	3.8196e-07	4.4288e-05	7.0367	8.5347	327762	Dna2l|E130315B21Rik	10	10 B4|10	DNA replication helicase 2 homolog (yeast)	protein-coding
Slc13a3	20.7809	4.0737e-07	4.5012e-05	12.2192	7.842	114644	NaDC-3|NaDC3|SDCT2	2	2 H3|2	solute carrier family 13 (sodium-dependent dicarboxylate transporter), member 3	protein-coding
Itgal	3.852	4.0851e-07	4.5012e-05	11.3688	9.4232	16408	(p180)|Cd11a|LFA-1|LFA-1A|Ly-15|Ly-21	7	7 F3|7 69.44 cM	integrin alpha L	protein-coding
Ccl7	2.9914	4.0578e-07	4.5012e-05	10.1287	8.5479	20306	MCP-3|Scya7|fic|marc|mcp3	11	11 C|11 49.83 cM	chemokine (C-C motif) ligand 7	protein-coding
Myd88	1.7255	4.2144e-07	4.5961e-05	12.1013	11.3142	17874		9	9 F3|9 71.33 cM	myeloid differentiation primary response gene 88	protein-coding
Il1b	66.9728	4.2399e-07	4.6003e-05	12.288	6.2225	16176	IL-1beta|Il-1b	2	2 F|2 62.97 cM	interleukin 1 beta	protein-coding
Casp4	5.6933	4.3492e-07	4.6494e-05	11.0808	8.5715	12363	Casp11|Caspl|ich-3	9	9 A1|9 2.46 cM	caspase 4, apoptosis-related cysteine peptidase	protein-coding
Cflar	3.6765	4.3507e-07	4.6494e-05	10.3029	8.4245	12633	2310024N18Rik|A430105C05Rik|CLARP|Cash|Casper|ENSMUSG00000072980|FLAME|FLAME-1|Flip|Gm9845|I-FLICE|MRIT|c-Flip	1	1 C1.3|1 29.16 cM	CASP8 and FADD-like apoptosis regulator	protein-coding
Rab11fip1	8.642	4.4179e-07	4.6976e-05	9.1454	6.0341	75767	2010200K21Rik|4833414G05Rik|Rcp	8	8|8 A3	RAB11 family interacting protein 1 (class I)	protein-coding
Vasp	3.6078	4.5608e-07	4.7778e-05	10.8892	9.0381	22323		7	7 A3|7	vasodilator-stimulated phosphoprotein	protein-coding
Fgd3	2.5757	4.6698e-07	4.8308e-05	9.8987	8.5337	30938	5830461L01Rik|ZFYVE5	13	13 A5|13 25.18 cM	FYVE, RhoGEF and PH domain containing 3	protein-coding
Stk40	2.3132	4.7022e-07	4.8308e-05	10.7608	9.5509	74178	2310004N11Rik|AI428792	4	4 D2.2|4	serine/threonine kinase 40	protein-coding
Ifi35	2.1783	4.8328e-07	4.9047e-05	9.4103	8.287	70110	2010008K16Rik|AW986054|IFP35|ifi-35	11	11 D|11	interferon-induced protein 35	protein-coding
Ccl4	4.0175	5.1863e-07	5.129e-05	12.3685	10.3622	20303	AT744.1|Act-2|MIP-1B|Mip1b|Scya4	11	11 C|11 51.09 cM	chemokine (C-C motif) ligand 4	protein-coding
Ust	2.8334	5.282e-07	5.129e-05	10.0875	8.585	338362	D930010O20Rik|UA2OST	10	10 A1|10	uronyl-2-sulfotransferase	protein-coding
Dcbld2	4.271	5.1947e-07	5.129e-05	10.3646	8.27	73379	1700055P21Rik|AW146002|CLCP1|Esdn	16	16 C1.2|16	discoidin, CUB and LCCL domain containing 2	protein-coding
Stx11	3.588	5.3429e-07	5.1413e-05	9.706	7.8628	74732	5830405C08Rik	10	10 A1|10	syntaxin 11	protein-coding
Gsap	2.881	5.4953e-07	5.2641e-05	11.5321	10.0055	212167	A530088I07Rik|Pion	5	5 A3|5	gamma-secretase activating protein	protein-coding
Saa3	27.6295	5.7083e-07	5.3797e-05	11.4312	6.6431	20210	AV098916|Saa-3|l7R3	7	7 B4|7 30.51 cM	serum amyloid A 3	protein-coding
Icosl	6.2262	5.698e-07	5.3797e-05	10.9258	8.2875	50723	AU044799|B7-H2|B7RP-1|B7h|BG071784|GI50|GL50|GL50-B|ICOS-L|Icoslg|LICOS|Ly115l|mKIAA0653	10	10 C1|10	icos ligand	protein-coding
Fchsd2	2.604	5.8997e-07	5.4313e-05	11.4599	10.0791	207278	BC034086|R74866|Sh3md3|mKIAA0769	7	7 E3|7	FCH and double SH3 domains 2	protein-coding
Cxcl14	-1.7119	6.0402e-07	5.5367e-05	8.4947	9.2703	57266	1110031L23Rik|1200006I23Rik|AI414372|BMAC|BRAK|KS1|Kec|MIP-2g|MIP2gamma|NJAC|Scyb14|bolekine	13	13 B1|13	chemokine (C-X-C motif) ligand 14	protein-coding
Irak2	2.5373	6.0789e-07	5.5406e-05	12.1148	10.7715	108960	6330415L08Rik|AI649099|IRAK-2	6	6 E3|6 52.82 cM	interleukin-1 receptor-associated kinase 2	protein-coding
Ednrb	3.5158	6.3262e-07	5.629e-05	10.3659	8.552	13618	ET-B|ET-BR|ETR-b|ETb|Sox10m1	14	14 E2.3|14 53.05 cM	endothelin receptor type B	protein-coding
Arl5c	5.1633	6.2841e-07	5.629e-05	10.0299	7.6616	217151	Arl12|BC065791	11	11 D|11	ADP-ribosylation factor-like 5C	protein-coding
Psmd10	2.0537	6.302e-07	5.629e-05	10.8782	9.84	53380	AW554874	X	X F1|X	proteasome (prosome, macropain) 26S subunit, non-ATPase, 10	protein-coding
Nrp2	2.0904	6.5082e-07	5.6502e-05	11.8674	10.8036	18187	1110048P06Rik|Np-2|Np2|Npn-2|Npn2	1	1 C2|1	neuropilin 2	protein-coding
Papd7	2.1051	6.5094e-07	5.6502e-05	9.9773	8.9035	210106	LAK-1|POLK|Pols|TRF4|TRF4-1	13	13 C1|13 35.55 cM	PAP associated domain containing 7	protein-coding
Tet2	2.0595	6.4541e-07	5.6502e-05	10.0234	8.9812	214133	Ayu17-449|E130014J05Rik|mKIAA1546	3	3 G3|3	tet methylcytosine dioxygenase 2	protein-coding
Zc3h12a	4.7113	6.3916e-07	5.6502e-05	10.2661	8.0299	230738	BC036563|MCPIP|Mcpip1	4	4 D2.2|4	zinc finger CCCH type containing 12A	protein-coding
Marco	3.9634	6.6251e-07	5.704e-05	8.4423	6.4556	17167	AI323439|Ly112|Scara2	1	1|1 E4-F	macrophage receptor with collagenous structure	protein-coding
St3gal1	3.0442	6.6566e-07	5.7081e-05	10.8513	9.2452	20442	5330418N22Rik|AI467004|ST3GalI|Siat4|Siat4a|St3gal-1	15	15 D2|15	ST3 beta-galactoside alpha-2,3-sialyltransferase 1	protein-coding
Cd83	1.7725	6.7146e-07	5.7346e-05	12.3175	11.4917	12522		13	13 A4-5|13 21.6 cM	CD83 antigen	protein-coding
Adhfe1	3.4489	6.7609e-07	5.7511e-05	9.8944	8.1083	76187	6330565B14Rik|AI043035|Adh8	1	1 A2|1	alcohol dehydrogenase, iron containing, 1	protein-coding
Birc3	4.9262	6.9962e-07	5.9046e-05	11.4433	9.1428	11796	AW107670|Api1|Api2|Birc2|HIAP2|IAP1|IAP2|MIAP1|MIAP2|MIHB|MIHC|RNF49|cIAP-1|cIAP-2|cIAP1|cIAP2	9	9|9 A2	baculoviral IAP repeat-containing 3	protein-coding
Nos2	3.002	7.0802e-07	5.9046e-05	8.1979	6.612	18126	NOS-II|Nos-2|Nos2a|i-NOS|iNOS	11	11 B5|11 46.74 cM	nitric oxide synthase 2, inducible	protein-coding
Rapgef2	4.2008	7.0796e-07	5.9046e-05	11.3003	9.2297	76089	5830453M24Rik|CNRasGEF|Pdzgef1|RA-GEF-1|mKIAA0313|nRapGEP	3	3 E3|3	Rap guanine nucleotide exchange factor (GEF) 2	protein-coding
Ralgapa2	2.0371	7.3396e-07	6.0884e-05	9.1333	8.1068	241694	A230067G21Rik|AS250|BC053994|RGC2|pp250	2	2 G1|2	Ral GTPase activating protein, alpha subunit 2 (catalytic)	protein-coding
Dst	2.051	7.4129e-07	6.1102e-05	9.9977	8.9614	13518	2310001O04Rik|A830042E19Rik|AW554249|BP230|BPAG1-n|Bpag|Bpag1|Macf2|ah|athetoid|dt|mKIAA0728|nmf203|nmf339	1	1 B|1 12.91 cM	dystonin	protein-coding
Plk3	2.5455	7.5202e-07	6.1747e-05	9.546	8.198	12795	Cnk|Fnk|PRK	4	4 D1|4	polo-like kinase 3	protein-coding
C3	18.9306	7.6077e-07	6.1899e-05	10.9191	6.6765	12266	AI255234|ASP|HSE-MSF|Plp	17	17 E1-E3|17 29.72 cM	complement component 3	protein-coding
Cd14	2.083	7.5859e-07	6.1899e-05	12.6424	11.5837	12475		18	18 B2|18 19.46 cM	CD14 antigen	protein-coding
Mir222	3.9465	7.7837e-07	6.27e-05	7.768	5.7874	723828	Mirn222|mmu-mir-222	X	X|X	microRNA 222	ncRNA
Cd274	2.9361	8.206e-07	6.5359e-05	11.2855	9.7316	60533	A530045L16Rik|B7h1|Pdcd1l1|Pdcd1lg1|Pdl1	19	19|19 C2	CD274 antigen	protein-coding
Slfn2	3.2665	8.8626e-07	6.8562e-05	12.1716	10.4638	20556	Shlf2	11	11 C|11 50.3 cM	schlafen 2	protein-coding
Helz2	3.957	8.814e-07	6.8562e-05	9.7029	7.7185	229003	PDIP1|Pric285|mKIAA1769|mPDIP1	2	2 H4|2	helicase with zinc finger 2, transcriptional coactivator	protein-coding
Adamts4	11.729	8.7436e-07	6.8562e-05	10.3945	6.8425	240913	3830423K05|ADAM-TS4|ADAMTS-2|ADMP-1|mKIAA0688	1	1 H3|1 79.28 cM	a disintegrin-like and metallopeptidase (reprolysin type) with thrombospondin type 1 motif, 4	protein-coding
Rrad	2.7988	8.9368e-07	6.861e-05	9.2129	7.728	56437	REM3|Rad	8	8 D3|8	Ras-related associated with diabetes	protein-coding
Traf1	4.7959	9.2642e-07	7.0362e-05	8.4252	6.1634	22029	4732496E14Rik	2	2 B|2	TNF receptor-associated factor 1	protein-coding
Crlf3	2.3555	9.2607e-07	7.0362e-05	10.5834	9.3474	54394	BB164954|Creme9|Cytor4	11	11 B5|11 47.43 cM	cytokine receptor-like factor 3	protein-coding
Gadd45b	3.6506	9.3932e-07	7.0843e-05	11.0944	9.2263	17873	AI323528|Myd118	10	10 C1|10 39.72 cM	growth arrest and DNA-damage-inducible 45 beta	protein-coding
Itga4	1.8459	9.4749e-07	7.1199e-05	10.397	9.5126	16401	CD49D|Itga4B	2	2 C3|2 47.38 cM	integrin alpha 4	protein-coding
Cdc42ep2	9.0381	9.6251e-07	7.1676e-05	10.978	7.802	104252	1110008C05Rik|Borg1|Cep2|D19Bwg1013e	19	19 A|19 4.34 cM	CDC42 effector protein (Rho GTPase binding) 2	protein-coding
Ppap2a	3.4538	9.7046e-07	7.1676e-05	11.2497	9.4615	19012	Hic53|Hpic53|LPP-1|LPP1|PAP-2a|PAP2-alpha|PAP2a|mPAP	13	13 D2.2|13	phosphatidic acid phosphatase type 2A	protein-coding
Ikzf1	1.6771	1.0083e-06	7.394e-05	10.4903	9.7444	22778	5832432G11Rik|Ikaros|LyF-1|Zfpn1a1|Znfn1a1|hlk-1|mKIAA4227	11	11 A1|11 7.02 cM	IKAROS family zinc finger 1	protein-coding
Pstpip2	7.2422	1.0452e-06	7.5893e-05	10.9653	8.1088	19201	MAYP|cmo	18	18 E3|18 52.38 cM	proline-serine-threonine phosphatase-interacting protein 2	protein-coding
Gyk	2.3705	1.0659e-06	7.6841e-05	9.0219	7.7767	14933	D930012N15Rik|GK	X	X C-D|X 39.32 cM	glycerol kinase	protein-coding
AW112010	18.7372	1.106e-06	7.8402e-05	11.5167	7.2889	107350		19	19 A|19	expressed sequence AW112010	ncRNA
Cpeb4	2.3452	1.1406e-06	8.0051e-05	10.819	9.5893	67579	Cpe-bp4|Cpeb-4|mCPEB-4	11	11 A4|11	cytoplasmic polyadenylation element binding protein 4	protein-coding
Cdkn1a	1.4111	1.1646e-06	8.12e-05	13.1268	12.63	12575	CAP20|CDKI|CIP1|Cdkn1|P21|SDI1|Waf1|mda6|p21Cip1|p21WAF	17	17 A3.3|17 15.12 cM	cyclin-dependent kinase inhibitor 1A (P21)	protein-coding
Ifih1	2.9303	1.1635e-06	8.12e-05	10.8053	9.2542	71586	9130009C22Rik|Helicard|Hlcd|MDA5|RLR-2	2	2|2 C3	interferon induced with helicase C domain 1	protein-coding
Prdm1	1.7201	1.2027e-06	8.2925e-05	10.7057	9.9232	12142	Blimp-1|Blimp1|PRDI-BF1|ZNFPR1A1	10	10 B2|10 23.24 cM	PR domain containing 1, with ZNF domain	protein-coding
Fscn1	8.9298	1.1999e-06	8.2925e-05	12.5674	9.4087	14086	AI663989|Fan1|fascin-1	5	5 G2|5 81.84 cM	fascin homolog 1, actin bundling protein (Strongylocentrotus purpuratus)	protein-coding
Slfn8	2.6625	1.2049e-06	8.2925e-05	10.2194	8.8066	276950		11	11 C|11	schlafen 8	protein-coding
Plagl2	2.4447	1.1981e-06	8.2925e-05	11.8526	10.5629	54711	AU018672|AW552839|mKIAA0198	2	2|2 H2	pleiomorphic adenoma gene-like 2	protein-coding
Mllt6	2.8886	1.2819e-06	8.6458e-05	9.6112	8.0808	246198	AI315037|Af17	11	11 D|11 61.05 cM	myeloid/lymphoid or mixed-lineage leukemia (trithorax homolog, Drosophila); translocated to, 6	protein-coding
Cxcl9	7.5758	1.3344e-06	8.8682e-05	9.566	6.6446	17329	BB139920|CMK|Mig|MuMIG|Scyb9|crg-10	5	5 E2|5 46.51 cM	chemokine (C-X-C motif) ligand 9	protein-coding
Mmp9	7.4219	1.3343e-06	8.8682e-05	9.2524	6.3606	17395	AW743869|B/MMP9|Clg4b|MMP-9|pro-MMP-9	2	2 H1-H2|2 85.27 cM	matrix metallopeptidase 9	protein-coding
Ppp1r15a	2.536	1.3301e-06	8.8682e-05	9.5973	8.2547	17872	9630030H21|Gadd34|Myd116	7	7 B4|7	protein phosphatase 1, regulatory (inhibitor) subunit 15A	protein-coding
Socs3	12.0506	1.3434e-06	8.9002e-05	10.5734	6.9823	12702	Cis3|Cish3|EF-10|Ef10|SSI-3|Ssi3	11	11 E2|11	suppressor of cytokine signaling 3	protein-coding
Pde4b	5.6928	1.3772e-06	9.0918e-05	9.8942	7.385	18578	Dpde4|R74983|dunce	4	4 C6|4 46.99 cM	phosphodiesterase 4B, cAMP specific	protein-coding
Ankrd33b	2.6784	1.4126e-06	9.2718e-05	8.5934	7.172	67434	0610012A05Rik|3021401C12Rik|5730557B15Rik	15	15|15 B3.2	ankyrin repeat domain 33B	protein-coding
Gbp7	3.8453	1.4656e-06	9.5022e-05	9.1956	7.2525	229900	9830147J24Rik	3	3 H1|3	guanylate binding protein 7	protein-coding
Edn1	5.5508	1.4802e-06	9.5674e-05	8.6304	6.1577	13614	ET-1|preproET	13	13 A4|13 20.82 cM	endothelin 1	protein-coding
Stim2	1.4193	1.5197e-06	9.6762e-05	9.7648	9.2597	116873		5	5 C1|5 29.69 cM	stromal interaction molecule 2	protein-coding
Akna	2.4923	1.5506e-06	9.7997e-05	10.6171	9.2996	100182	AI597013|mKIAA1968	4	4 C1|4	AT-hook transcription factor	protein-coding
H2-Q6	2.8254	2.5497e-06	0.0001	9.8543	8.3558	110557	0610037M15Rik|H-2Q6|Qa-6|Qa6	17	17 B1|17 18.66 cM	histocompatibility 2, Q region locus 6	protein-coding
Tshz1	2.8411	1.8941e-06	0.0001	9.1732	7.6667	110796	5730407I04Rik|D18Bwg1409e|Mtsh1|NY-CO-33|Sdccag33|Tsh1|mKIAA4206|teashirt1	18	18 E4|18 57.53 cM	teashirt zinc finger family member 1	protein-coding
Acp5	3.0248	2.7491e-06	0.0001	9.71	8.1132	11433	TRACP|TRAP	9	9 A3|9 8.38 cM	acid phosphatase 5, tartrate resistant	protein-coding
Bcl3	3.5935	2.2206e-06	0.0001	10.4039	8.5585	12051	AI528691|Bcl-3	7	7 A3|7 9.95 cM	B cell leukemia/lymphoma 3	protein-coding
Ier3	2.4682	2.0171e-06	0.0001	8.7894	7.4859	15937	AI663993|IEX-1|cI-3|gly96	17	17 B1|17	immediate early response 3	protein-coding
Il6	11.4091	2.6334e-06	0.0001	8.1328	4.6207	16193	Il-6	5	5 B1|5 15.7 cM	interleukin 6	protein-coding
Pou2f2	2.7369	2.3121e-06	0.0001	9.7235	8.271	18987	Oct-2|Oct2a|Oct2b|Otf-2|Otf2	7	7 A3|7 13.73 cM	POU domain, class 2, transcription factor 2	protein-coding
Relb	5.7528	2.4874e-06	0.0001	9.7039	7.1797	19698	shep	7	7 A3|7 9.93 cM	avian reticuloendotheliosis viral (v-rel) oncogene related B	protein-coding
Ralgds	3.2369	1.7163e-06	0.0001	9.2084	7.5137	19730	Gnds|Rgds|mKIAA1308	2	2 A3|2	ral guanine nucleotide dissociation stimulator	protein-coding
Scn1b	2.1002	2.5754e-06	0.0001	10.1711	9.1006	20266		7	7 B1|7 19.3 cM	sodium channel, voltage-gated, type I, beta	protein-coding
Sla	2.3412	2.0659e-06	0.0001	11.6934	10.4661	20491	Slap|Slap-1	15	15 D2|15 29.3 cM	src-like adaptor	protein-coding
Fnbp1l	4.5	1.9287e-06	0.0001	11.2917	9.1217	214459	2610318I01Rik|AW548221|TOCA1|toca-1	3	3 G1|3	formin binding protein 1-like	protein-coding
Kdm6b	3.0415	2.374e-06	0.0001	9.0195	7.4148	216850	1700064E03Rik|BC038313|Jmjd3|mKIAA0346	11	11 B3|11	KDM1 lysine (K)-specific demethylase 6B	protein-coding
Xylt2	2.3594	2.5169e-06	0.0001	10.9175	9.6791	217119	E030002B02Rik|XT-II|XT2|xylT-II	11	11 D|11	xylosyltransferase II	protein-coding
Tnfsf9	10.9411	2.8513e-06	0.0001	9.9217	6.47	21950	4-1BB-L|4-1BBL|AI848817|Cd137l|Ly63l	17	17 D|17	tumor necrosis factor (ligand) superfamily, member 9	protein-coding
Gca	2.3819	1.664e-06	0.0001	9.6112	8.3591	227960	5133401E04Rik|AI573844	2	2 C1.3|2	grancalcin	protein-coding
Gdf15	4.0654	1.6893e-06	0.0001	11.1861	9.1627	23886	MIC-1|NAG-1|SBF	8	8 C1|8	growth differentiation factor 15	protein-coding
Oas1b	2.2059	2.5138e-06	0.0001	8.1368	6.9954	23961	Flv|L1|Mmu-L1|Oas1|Oias-2|Oias2|Wnv	5	5 F|5 60.64 cM	2'-5' oligoadenylate synthetase 1B	protein-coding
Cers6	1.6361	2.5254e-06	0.0001	12.4584	11.7482	241447	4732462C07Rik|AW544719|Lass6|T1L	2	2 C2|2	ceramide synthase 6	protein-coding
Igf2bp2	2.6078	1.5971e-06	0.0001	10.7331	9.3502	319765	C330012H03Rik|IMP-2|Imp2|Neilsen	16	16 B1|16	insulin-like growth factor 2 mRNA binding protein 2	protein-coding
Cxcl3	7.0399	2.0327e-06	0.0001	8.4549	5.6393	330122	Dcip1|Gm1960	5	5 E1|5	chemokine (C-X-C motif) ligand 3	protein-coding
Atp2b4	5.1421	2.5374e-06	0.0001	9.1689	6.8065	381290	Pmca4	1	1 E4|1 57.95 cM	ATPase, Ca++ transporting, plasma membrane 4	protein-coding
Nlrc5	1.3455	2.0445e-06	0.0001	8.1934	7.7653	434341	AI451557|AK220210|NOD27	8	8 C5|8	NLR family, CARD domain containing 5	protein-coding
Sept11	2.8382	2.7151e-06	0.0001	10.9922	9.4872	52398	6230410I01Rik|AW548875|D5Ertd606e	5	5 E2|5 47.29 cM	septin 11	protein-coding
Dkk2	-4.3432	2.1411e-06	0.0001	7.6462	9.7649	56811		3	3|3 H2	dickkopf homolog 2 (Xenopus laevis)	protein-coding
Gm12250	6.36	2.0291e-06	0.0001	10.0912	7.4221	631323	Irgb10|OTTMUSG00000005723	11	11 B1.3|11	predicted gene 12250	protein-coding
Tma16	4.2357	2.8378e-06	0.0001	8.7734	6.6907	66282	1810029B16Rik	8	8|8 B3.3	translation machinery associated 16 homolog (S. cerevisiae)	protein-coding
Bfar	1.2189	2.3569e-06	0.0001	10.2281	9.9425	67118	3010001A07Rik|AI666707|AW107665|Bar|Rnf47	16	16 A1|16	bifunctional apoptosis regulator	protein-coding
Abhd17c	2.0273	2.2291e-06	0.0001	12.0301	11.0105	70178	2210412D01Rik|AL023007|Fam108c|Fam108c1	7	7 D3|7	abhydrolase domain containing 17C	protein-coding
Larp1	1.3774	1.6236e-06	0.0001	11.1196	10.6576	73158	1810024J12Rik|3110040D16Rik|Larp|mKIAA0731	11	11|11 B2	La ribonucleoprotein domain family, member 1	protein-coding
Rnf19b	3.6917	2.3147e-06	0.0001	10.5244	8.6401	75234	4930534K13Rik|4930555L03Rik|Ibrdc3	4	4|4 D2.3	ring finger protein 19B	protein-coding
Smpdl3b	2.4349	3.7609e-06	0.0002	9.3511	8.0672	100340	1110054A24Rik|AU045240|Asml3b	4	4 D2.3|4	sphingomyelin phosphodiesterase, acid-like 3B	protein-coding
Hscb	-1.508	5.4148e-06	0.0002	8.0101	8.6028	100900	AI325508|AW049829|Hsc20	5	5 F|5	HscB iron-sulfur cluster co-chaperone homolog (E. coli)	protein-coding
Pik3r6	2.3989	5.8121e-06	0.0002	10.0913	8.8289	104709	BB220380|p84|p84 PIKAP|p87(PIKAP)|p87PIKAP	11	11 B3|11	phosphoinositide-3-kinase, regulatory subunit 6	protein-coding
Spred1	1.734	3.6391e-06	0.0002	11.2698	10.4757	114715	5730461F13Rik|AL024345|AW047647	2	2 E5|2	sprouty protein with EVH-1 domain 1, related sequence	protein-coding
Gla	-1.3895	5.2224e-06	0.0002	11.6414	12.116	11605	Ags	X	X E-F1|X 56.2 cM	galactosidase, alpha	protein-coding
Bmp1	2.5875	6.1998e-06	0.0002	10.174	8.8024	12153	Pcp|Tld	14	14 D2|14 36.32 cM	bone morphogenetic protein 1	protein-coding
Cd38	6.3571	5.4001e-06	0.0002	9.63	6.9616	12494	Cd38-rs1	5	5 B3|5 23.85 cM	CD38 antigen	protein-coding
S1pr1	-2.7705	5.5176e-06	0.0002	9.0839	10.554	13609	AI849002|Edg1|Lpb1|S1p|S1p1	3	3 G1|3	sphingosine-1-phosphate receptor 1	protein-coding
Fhl3	1.8991	3.5536e-06	0.0002	11.636	10.7106	14201	SLIM2	4	4|4 D1	four and a half LIM domains 3	protein-coding
Fpr1	15.4224	6.2102e-06	0.0002	10.8848	6.9379	14293	FPR|LXA4R|fMLF-R	17	17 A3.2|17 10.63 cM	formyl peptide receptor 1	protein-coding
Gch1	3.985	6.2553e-06	0.0002	8.5318	6.5373	14528	GTP-CH|GTPCH|Gch	14	14 C2-3|14 24.6 cM	GTP cyclohydrolase 1	protein-coding
Gpd2	2.1336	5.0049e-06	0.0002	9.6316	8.5383	14571	AA408484|AI448216|AU021455|AW494132|GPDH|Gdm1|Gpd-m|Gpdh-m|TISP38	2	2 C1.1|2 31.66 cM	glycerol phosphate dehydrogenase 2, mitochondrial	protein-coding
Hivep2	2.3827	3.3574e-06	0.0002	9.3266	8.074	15273	MIBP1|Schnurri-2|Shn-2	10	10 A2|10	human immunodeficiency virus type I enhancer binding protein 2	protein-coding
Il1rn	1.882	2.9568e-06	0.0002	9.8637	8.9514	16181	F630041P17Rik|IL-1ra	2	2 A3|2 16.36 cM	interleukin 1 receptor antagonist	protein-coding
Junb	2.2844	4.6786e-06	0.0002	10.0322	8.8403	16477		8	8 C2-D1|8 41.41 cM	jun B proto-oncogene	protein-coding
Pilrb1	4.1149	5.1625e-06	0.0002	7.9855	5.9446	170741	FDFACT|Fdact|Pilrb	5	5 G2|5	paired immunoglobin-like type 2 receptor beta 1	protein-coding
P2ry2	2.0405	3.4969e-06	0.0002	9.7832	8.7543	18442	P2U1|P2Y2	7	7|7 F1	purinergic receptor P2Y, G-protein coupled 2	protein-coding
Prkar2b	2.1173	2.9493e-06	0.0002	8.9665	7.8843	19088	AI451071|AW061005|PKARIIbeta|Pkarb2|RII(beta)	12	12|12 B1	protein kinase, cAMP dependent regulatory, type II beta	protein-coding
Sod2	3.9169	3.2308e-06	0.0002	12.4581	10.4884	20656	MnSOD|Sod-2	17	17 A1|17 8.75 cM	superoxide dismutase 2, mitochondrial	protein-coding
Spic	6.4065	3.0811e-06	0.0002	8.1389	5.4593	20728	AU019198|C76795|Prf|Spi-C	10	10|10 C	Spi-C transcription factor (Spi-1/PU.1 related)	protein-coding
Camkk2	1.385	6.1018e-06	0.0002	8.4882	8.0184	207565	6330570N16Rik|AW061083|mKIAA0787	5	5 F|5	calcium/calmodulin-dependent protein kinase kinase 2, beta	protein-coding
Osgin2	3.2337	5.626e-06	0.0002	10.3855	8.6923	209212	BC010311|C230027H09Rik	4	4 A2|4	oxidative stress induced growth inhibitor family member 2	protein-coding
Parp12	1.3431	4.8256e-06	0.0002	11.4628	11.0372	243771	9930021O16|AA409132|AA536654|ARTD12|PARP-12|Zc3hdc1	6	6 B1|6	poly (ADP-ribose) polymerase family, member 12	protein-coding
Il27	3.2005	5.6913e-06	0.0002	9.1846	7.5063	246779	IL-27|IL-27p28|Il30|p28	7	7 F3|7	interleukin 27	protein-coding
Rnf31	1.552	5.2797e-06	0.0002	9.4955	8.8614	268749	AL033293|BC031509|Flj10111|HOIP|Paul|mFLJ00217	14	14 C3|14	ring finger protein 31	protein-coding
Clec4a2	3.078	3.2769e-06	0.0002	9.4008	7.7788	26888	Clec4a|Clecsf6|DCIR|Dcir1	6	6 F3|6 58.18 cM	C-type lectin domain family 4, member a2	protein-coding
Clic4	1.4307	4.9232e-06	0.0002	11.2785	10.7618	29876	D0Jmb3|TU-74|mc3s5|mtCLIC	4	4 D3|4	chloride intracellular channel 4 (mitochondrial)	protein-coding
Tor3a	2.6133	3.5725e-06	0.0002	11.4377	10.0518	30935	Adir	1	1 H1|1	torsin family 3, member A	protein-coding
B430306N03Rik	1.3664	3e-06	0.0002	9.6921	9.2417	320148	Treml6	17	17 C|17	RIKEN cDNA B430306N03 gene	protein-coding
Tmem171	1.9239	5.4175e-06	0.0002	9.2595	8.3155	380863	Gm905	13	13 D1|13	transmembrane protein 171	protein-coding
Mir155	8.4024	4.8179e-06	0.0002	9.1493	6.0785	387173	Mirn155|mmu-mir-155	16	16|16	microRNA 155	ncRNA
Ebi3	1.9731	2.9387e-06	0.0002	10.5701	9.5896	50498	EBI-3|IL-27	17	17 D|17 29.08 cM	Epstein-Barr virus induced gene 3	protein-coding
Rnf24	2.4966	4.6672e-06	0.0002	10.24	8.9201	51902	2810473M14Rik|4930505A13Rik|AI317164|C86507|D2Ertd504e	2	2 F1|2 63.32 cM	ring finger protein 24	protein-coding
Gramd1a	2.272	3.3821e-06	0.0002	11.9071	10.7231	52857	1300003M23Rik|AI415002|AW547240|D7Bwg0611e	7	7 B1|7 19.3 cM	GRAM domain containing 1A	protein-coding
Batf	1.8622	5.3999e-06	0.0002	7.7948	6.8978	53314	B-ATF|SFA-2	12	12 D2|12	basic leucine zipper transcription factor, ATF-like	protein-coding
Parp14	3.511	4.4833e-06	0.0002	11.4689	9.657	547253	1600029O10Rik|ARTD8|BC021340|CoaSt6|mKIAA1268	16	16 B3|16	poly (ADP-ribose) polymerase family, member 14	protein-coding
St7	4.3492	5.2855e-06	0.0002	9.4568	7.336	64213	9430001H04Rik|Fam4a2|HELG|RAY1|SEN4|TSG7	6	6 A2|6	suppression of tumorigenicity 7	protein-coding
Herc6	2.3847	3.6614e-06	0.0002	10.0325	8.7787	67138	1700121D12Rik|2510038N07Rik|4930427L17Rik|AI451296|CEB1|Herc5	6	6 C1|6	hect domain and RLD 6	protein-coding
Rnf213	2.5406	4.5169e-06	0.0002	10.9563	9.6111	672511	6030403J01|D11Ertd759e|mKIAA1554	11	11 E2|11 83.48 cM	ring finger protein 213	protein-coding
6330407A03Rik	2.9578	6.3394e-06	0.0002	9.0552	7.4907	70720		4	4 A1|4	RIKEN cDNA 6330407A03 gene	ncRNA
Fmnl2	3.3462	4.9769e-06	0.0002	10.5323	8.7898	71409	5430425K04Rik|Man	2	2 C1.1|2	formin-like 2	protein-coding
Mamdc2	-1.6462	5.3394e-06	0.0002	9.5031	10.2222	71738	1200015L10Rik|AI591564|mamcan	19	19 B|19	MAM domain containing 2	protein-coding
Foxp4	2.1891	6.0141e-06	0.0002	9.2915	8.1612	74123	1200010K03Rik|2310007G05Rik|mFKHLA	17	17 C|17	forkhead box P4	protein-coding
Slamf7	2.7158	6.2629e-06	0.0002	11.4235	9.9821	75345	19A|19A24|4930560D03Rik|CRACC|CS1	1	1|1 H2	SLAM family member 7	protein-coding
Parp9	1.9857	3.4285e-06	0.0002	10.0965	9.1068	80285	ARTD9|AW214463|BC003281|Bagl|Bal|PARP-9	16	16 B3|16	poly (ADP-ribose) polymerase family, member 9	protein-coding
Rilpl2	2.6027	5.3986e-06	0.0002	9.9414	8.5614	80291		5	5 F|5	Rab interacting lysosomal protein-like 2	protein-coding
N4bp1	2.0479	3.921e-06	0.0002	10.785	9.7509	80750	AI481586|C81621	8	8 C3|8	NEDD4 binding protein 1	protein-coding
Glrx	1.7134	3.7293e-06	0.0002	11.8399	11.063	93692	C86710|D13Wsu156e|Glrx1|Grx1|TTase	13	13 C1|13 40.95 cM	glutaredoxin	protein-coding
Ppp1r15b	1.4897	9.9078e-06	0.0003	9.0111	8.436	108954	1810033K10Rik|AI606441|C530022L24Rik|CReP	1	1 E4|1	protein phosphatase 1, regulatory (inhibitor) subunit 15b	protein-coding
Npnt	-1.6585	6.5336e-06	0.0003	9.4678	10.1977	114249	1110009H02Rik|AA682063|AI314031|Nctn|POEM	3	3 G3|3	nephronectin	protein-coding
Adssl1	-1.7487	7.495e-06	0.0003	9.8879	10.6942	11565	AI528595|Adss|Adss1	12	12 F1|12	adenylosuccinate synthetase like 1	protein-coding
Cebpd	3.0656	1.0004e-05	0.0003	7.7576	6.1414	12609		16	16 A2|16 10.09 cM	CCAAT/enhancer binding protein (C/EBP), delta	protein-coding
Ifi203	6.03	1.044e-05	0.0003	8.8388	6.2467	15950		1	1 H3|1 80.76 cM	interferon activated gene 203	protein-coding
Igtp	3.5849	8.8097e-06	0.0003	9.7466	7.9047	16145	AW558444|Irgm3	11	11 B1.3|11 36.01 cM	interferon gamma induced GTPase	protein-coding
Il13ra2	2.2596	9.6633e-06	0.0003	5.2338	4.0578	16165	CD213a2	X	X F2|X 68.46 cM	interleukin 13 receptor, alpha 2	protein-coding
Pfkfb3	-1.6064	1.0058e-05	0.0003	9.57	10.2538	170768	E330010H22Rik|iPFK-2|uPFK-2	2	2 A1|2	6-phosphofructo-2-kinase/fructose-2,6-biphosphatase 3	protein-coding
Marcksl1	4.7867	9.5851e-06	0.0003	12.6138	10.3547	17357	AL022768|AW215397|AW536807|D4Bc1|F52|MacMARCKS|Macs2|Macs3|Mlp|Mrp	4	4 D2.2|4 63.26 cM	MARCKS-like 1	protein-coding
Cited2	2.1861	8.1619e-06	0.0003	11.8594	10.731	17684	AI835299|ER154-like|Mrg1|Msg2|p35srj	10	10 A2|10	Cbp/p300-interacting transactivator, with Glu/Asp-rich carboxy-terminal domain, 2	protein-coding
Mthfd2	1.5299	7.9461e-06	0.0003	10.0806	9.4671	17768	AW558851|NMDMC	6	6 C3|6 35.94 cM	methylenetetrahydrofolate dehydrogenase (NAD+ dependent), methenyltetrahydrofolate cyclohydrolase	protein-coding
Pnp	1.6972	8.617e-06	0.0003	11.7212	10.958	18950	AL024301|AU015798|Np|Np-1|Np-2|Pnp1	14	14 B-C1|14 26.31 cM	purine-nucleoside phosphorylase	protein-coding
Socs7	1.3555	6.7691e-06	0.0003	8.666	8.2273	192157	2310063P06Rik|C85125|Nap4	11	11 D|11	suppressor of cytokine signaling 7	protein-coding
AF529169	-3.0323	6.7047e-06	0.0003	6.9239	8.5243	209743	DD1|Kiaa1024	9	9 E3.1|9	cDNA sequence AF529169	protein-coding
Phlda1	6.5261	8.5898e-06	0.0003	9.7651	7.0589	21664	DT1P1B11|TDAG51|Tdag	10	10 D1|10	pleckstrin homology-like domain, family A, member 1	protein-coding
Pqlc3	-1.4754	8.7285e-06	0.0003	10.7121	11.2732	217430	C78076|E030024M05Rik	12	12 A1.1|12	PQ loop repeat containing	protein-coding
Slc4a7	2.3371	6.5351e-06	0.0003	9.9464	8.7216	218756	E430014N10Rik|NBC3|NBCn1|NBCn1-G	14	14 A2|14	solute carrier family 4, sodium bicarbonate cotransporter, member 7	protein-coding
Vcam1	3.1692	9.7171e-06	0.0003	8.5532	6.8891	22329	CD106|Vcam-1	3	3 G1|3 50.17 cM	vascular cell adhesion molecule 1	protein-coding
Tnfrsf14	1.7933	7.3891e-06	0.0003	9.5345	8.6918	230979	Atar|HveA|Hvem|Tnfrs14	4	4 E2|4	tumor necrosis factor receptor superfamily, member 14 (herpesvirus entry mediator)	protein-coding
Gm4951	2.517	9.0164e-06	0.0003	8.6092	7.2775	240327	EG240327|Ifgga2	18	18 D3|18	predicted gene 4951	protein-coding
Tarm1	7.6304	8.8063e-06	0.0003	9.7061	6.7743	245126	9930022N03Rik|ENSMUSG00000053338|Gm9904|OLT-2	7	7 A1|7	T cell-interacting, activating receptor on myeloid cells 1	protein-coding
Clec4a1	3.5881	7.84e-06	0.0003	10.8239	8.9807	269799	BC049354|Dcir4	6	6 F2|6	C-type lectin domain family 4, member a1	protein-coding
Slfn5	2.694	6.8084e-06	0.0003	10.8345	9.4048	327978	AI956840	11	11 C|11	schlafen 5	protein-coding
Mir146	7.5474	7.7833e-06	0.0003	7.2476	4.3316	387164	Mirn146|miR-146a|mmu-mir-146	11	11|11	microRNA 146	ncRNA
Gbp3	5.8569	1.0453e-05	0.0003	9.2758	6.7257	55932	AW228655|Gbp4	3	3 H1|3	guanylate binding protein 3	protein-coding
Gm6377	9.3912	8.1265e-06	0.0003	9.2109	5.9796	622976	EG622976	X	X D|X	predicted gene 6377	protein-coding
Eid3	4.9803	8.4644e-06	0.0003	9.8154	7.4991	66341	1700027M21Rik|NS4EB	10	10 C1|10	EP300 interacting inhibitor of differentiation 3	protein-coding
Slc39a13	2.0125	6.9373e-06	0.0003	11.0415	10.0325	68427	1100001L14Rik|AA387663|ZIP-13|ZIP13	2	2 E1|2	solute carrier family 39 (metal ion transporter), member 13	protein-coding
Arhgef3	3.3215	6.8064e-06	0.0003	10.6883	8.9565	71704	1200004I24Rik|9830169H03Rik|C76747|Xpln	14	14 A3|14 16.09 cM	Rho guanine nucleotide exchange factor (GEF) 3	protein-coding
Car13	2.1323	8.7778e-06	0.0003	11.2819	10.1895	71934	2310075C21Rik|Ca13	3	3|3 A2	carbonic anhydrase 13	protein-coding
Slc16a10	1.7814	6.9208e-06	0.0003	10.9439	10.1109	72472	2610103N14Rik|9830169E08|Mct10|PRO0813|TAT1	10	10 B1|10	solute carrier family 16 (monocarboxylic acid transporters), member 10	protein-coding
Wdr43	1.6056	9.0523e-06	0.0003	9.9411	9.258	72515	2610318G08Rik|AU020887|AV024208|Wrd43|mKIAA0007	17	17 E1.3|17	WD repeat domain 43	protein-coding
Fblim1	-2.1866	7.3576e-06	0.0003	9.058	10.1867	74202	2410043F08Rik|Cal|Fblp1|Gt10|migfilin|migfilin(s)	4	4 E1|4	filamin binding LIM protein 1	protein-coding
Gpr18	7.693	1.1622e-05	0.0004	9.4042	6.4606	110168		14	14 E5|14 65.86 cM	G protein-coupled receptor 18	protein-coding
Slc7a2	2.4036	1.1631e-05	0.0004	8.5398	7.2746	11988	20.5|AI158848|Atrc2|CAT-2|Cat2|Tea	8	8 A4|8 23.89 cM	solute carrier family 7 (cationic amino acid transporter, y+ system), member 2	protein-coding
Daxx	2.1419	1.3998e-05	0.0004	8.9168	7.818	13163		17	17 B1|17 17.98 cM	Fas death domain-associated protein	protein-coding
Ifi47	5.3661	1.3303e-05	0.0004	8.6353	6.2114	15953	47kDa|IRG-47|Ifggc1|Igrd|Iigp4|Iipg4|Irgd	11	11 B1.2|11	interferon gamma inducible protein 47	protein-coding
Il1a	13.7656	1.2363e-05	0.0004	12.3842	8.6012	16175	Il-1a	2	2 F|2 62.9 cM	interleukin 1 alpha	protein-coding
Ly9	1.5461	1.2074e-05	0.0004	12.0867	11.4581	17085	AI893573|CD229|Lgp100|Ly-9|SLAMF3|T100	1	1 H3|1 79.54 cM	lymphocyte antigen 9	protein-coding
Met	2.5597	1.5264e-05	0.0004	7.2417	5.8857	17295	AI838057|HGF|HGFR|Par4|c-Met	6	6 A2|6 7.83 cM	met proto-oncogene	protein-coding
Procr	2.6815	1.193e-05	0.0004	9.0687	7.6456	19124	AI325044|Ccca|Ccd41|Epcr	2	2|2 H1-3	protein C receptor, endothelial	protein-coding
Plk2	1.8116	1.4265e-05	0.0004	10.6902	9.8329	20620	Snk	13	13|13 D2.1	polo-like kinase 2	protein-coding
Samd9l	3.5831	1.326e-05	0.0004	9.3323	7.4911	209086	AA175286|ESTM25|mKIAA2005	6	6 A1-A2|6 1.76 cM	sterile alpha motif domain containing 9-like	protein-coding
Trex1	2.5872	1.1182e-05	0.0004	10.1794	8.808	22040	1661|AU041952	9	9 F2|9	three prime repair exonuclease 1	protein-coding
Ugcg	2.1516	1.2293e-05	0.0004	9.6104	8.5051	22234	AU043821|C80537|Epcs21|GlcT-1|Ugcgl	4	4 B3|4 32.44 cM	UDP-glucose ceramide glucosyltransferase	protein-coding
Oasl1	6.4944	1.5265e-05	0.0004	10.2583	7.5591	231655	7530414C13Rik|oasl9	5	5 F|5	2'-5' oligoadenylate synthetase-like 1	protein-coding
D8Ertd82e	2.1764	1.1711e-05	0.0004	9.7184	8.5964	244418	9830148H23|Sgk223|mFLJ00269	8	8 A4|8 22.78 cM	DNA segment, Chr 8, ERATO Doi 82, expressed	protein-coding
Mapkbp1	2.4764	1.3073e-05	0.0004	8.8377	7.5295	26390	2810483F24Rik|AW123212|JNKBP-1|Jnkbp1|mKIAA0596	2	2 E5|2	mitogen-activated protein kinase binding protein 1	protein-coding
Gphn	1.443	1.5438e-05	0.0004	9.7381	9.2091	268566	5730552E08Rik|AI662856|BC027112|C230040D23|GPH|GPHRYN|geph	12	12 D2|12	gephyrin	protein-coding
Nceh1	-1.663	1.0897e-05	0.0004	12.1095	12.8433	320024	Aadacl1|B230106I24Rik|CPO-BP|Nceh	3	3 A3|3	neutral cholesterol ester hydrolase 1	protein-coding
2810408M09Rik	2.3687	1.0843e-05	0.0004	8.6395	7.3954	381406		2	2 H3|2	RIKEN cDNA 2810408M09 gene	protein-coding
Slc15a3	1.8734	1.2418e-05	0.0004	12.7171	11.8115	65221	Ci1|cI-1	19	19|19 B	solute carrier family 15, member 3	protein-coding
Cxcl16	2.6979	1.1941e-05	0.0004	12.2768	10.845	66102	0910001K24Rik|AV290116|BB024863|CXCL16v1|CXCL16v2|SR-PSOX|Zmynd15|b2b498Clo	11	11|11 B4	chemokine (C-X-C motif) ligand 16	protein-coding
Slc25a37	2.2986	1.2048e-05	0.0004	10.042	8.8413	67712	1700020E22Rik|4930513O14Rik|4930526G11Rik|AI848481|C330015G08Rik|Mfrn|Mfrn1|Mscp|frascati|mitoferrin	14	14 D2|14	solute carrier family 25, member 37	protein-coding
Rnf122	-2.1868	1.2257e-05	0.0004	7.5899	8.7187	68867	1110063C11Rik	8	8 A3|8	ring finger protein 122	protein-coding
Ttc39c	3.4353	1.1383e-05	0.0004	8.3068	6.5263	72747	1700008N02Rik|2810439F02Rik	18	18|18 A2	tetratricopeptide repeat domain 39C	protein-coding
Mlkl	1.7747	1.2664e-05	0.0004	8.3267	7.4991	74568	9130019I15Rik	8	8|8 D3	mixed lineage kinase domain-like	protein-coding
Clec2d	3.0433	1.3826e-05	0.0004	10.8843	9.2787	93694	Clr-b|Clrb|Ocil	6	6 F3|6	C-type lectin domain family 2, member d	protein-coding
Mgat4b	2.0052	1.8359e-05	0.0005	10.4756	9.4719	103534	AA407995|GnTIVb	11	11 B1.3|11	mannoside acetylglucosaminyltransferase 4, isoenzyme B	protein-coding
Adora2a	3.1345	1.8587e-05	0.0005	8.8905	7.2422	11540	A2AAR|A2aR|AA2AR	10	10 B5.3|10	adenosine A2a receptor	protein-coding
Cd69	116.17	1.8674e-05	0.0005	12.1212	5.2611	12515	5830438K24Rik|AI452015|AIM|VEA	6	6 F3|6 63.21 cM	CD69 antigen	protein-coding
Ifrd1	1.9275	1.5894e-05	0.0005	9.7637	8.8169	15982	Ifnl|PC4|Tis7	12	12 B1|12 18.06 cM	interferon-related developmental regulator 1	protein-coding
Maff	2.9153	1.6589e-05	0.0005	9.3179	7.7742	17133		15	15 E1|15 37.7 cM	v-maf musculoaponeurotic fibrosarcoma oncogene family, protein F (avian)	protein-coding
Mapkapk2	2.3994	1.6017e-05	0.0005	11.8932	10.6305	17164	AA960234|MAPKAP-K2|MK-2|MK2|Rps6kc1	1	1 E4|1	MAP kinase-activated protein kinase 2	protein-coding
Ncf1	2.0626	1.6493e-05	0.0005	11.9141	10.8696	17969	NCF-47K|NOXO2|Ncf-1|p47-phox|p47<phox>|p47phox	5	5 G2|5 74.47 cM	neutrophil cytosolic factor 1	protein-coding
Sqstm1	2.0167	1.7279e-05	0.0005	13.1381	12.1261	18412	A170|OSF-6|Osi|STAP|STONE14|p62	11	11|11 B1.2	sequestosome 1	protein-coding
Ptgs2	8.8504	1.6599e-05	0.0005	12.6949	9.5492	19225	COX2|Cox-2|PGHS-2|PHS-2|Pghs2|TIS10	1	1 H1|1 63.84 cM	prostaglandin-endoperoxide synthase 2	protein-coding
Rxrg	1.6689	1.6092e-05	0.0005	6.663	5.9241	20183	Nr2b3	1	1 H2.3|1 74.99 cM	retinoid X receptor gamma	protein-coding
Cx3cl1	2.1862	1.8056e-05	0.0005	9.0122	7.8838	20312	AB030188|ABCD-3|AI848747|CX3C|Cxc3|D8Bwg0439e|Scyd1	8	8 C5|8 46.79 cM	chemokine (C-X3-C motif) ligand 1	protein-coding
Sephs2	2.0189	2.1479e-05	0.0005	9.6642	8.6507	20768	Sps2|Ysg3	7	7 F3|7 69.43 cM	selenophosphate synthetase 2	protein-coding
Tgm2	3.4352	1.8812e-05	0.0005	9.5447	7.7642	21817	G[a]h|TG2|TGase2|tTG|tTGas	2	2 H1|2 78.72 cM	transglutaminase 2, C polypeptide	protein-coding
Ezr	2.4941	1.8201e-05	0.0005	10.9222	9.6036	22350	AW146364|R75297|Vil2|p81	17	17 A1|17	ezrin	protein-coding
Gbp5	27.154	2.1506e-05	0.0005	10.0259	5.2628	229898	5330409J06Rik|Gbp5a	3	3 H1|3	guanylate binding protein 5	protein-coding
Naa25	2.1254	2.0143e-05	0.0005	9.7298	8.642	231713	4833422K13Rik|A630046C11|AI450868|C330023M02Rik|Mdm20	5	5 F|5	N(alpha)-acetyltransferase 25, NatB auxiliary subunit	protein-coding
Rhof	2.153	2.0892e-05	0.0005	8.3368	7.2304	23912	AI845056|AV026554|Arhf|Ifld1|Rif	5	5 F|5 62.77 cM	ras homolog gene family, member f	protein-coding
Nxpe3	4.3428	1.7092e-05	0.0005	9.284	7.1654	385658	Fam55c|Gm1752|Gm611	16	16 C1.1|16	neurexophilin and PC-esterase domain family, member 3	protein-coding
Irgm2	2.3798	2.0879e-05	0.0005	10.8956	9.6447	54396	AI481100|GTPI|Ifggd2|Iigp2	11	11 B1.3|11	immunity-related GTPase family M member 2	protein-coding
Calcrl	1.9301	1.7963e-05	0.0005	9.1417	8.193	54598	AV071593|CRLR	2	2 D|2	calcitonin receptor-like	protein-coding
Tyk2	1.6208	2.1454e-05	0.0005	9.9681	9.2714	54721	JTK1	9	9 A3|9	tyrosine kinase 2	protein-coding
Clcf1	1.7315	1.7901e-05	0.0005	8.4046	7.6126	56708	Bsf3|CLC	19	19 A|19	cardiotrophin-like cytokine factor 1	protein-coding
Rabgef1	1.5304	1.769e-05	0.0005	10.1906	9.5767	56715	Rab5ef|Rabex5|Rin2	5	5|5 F	RAB guanine nucleotide exchange factor (GEF) 1	protein-coding
Agpat4	2.9813	1.7621e-05	0.0005	8.8443	7.2684	68262	1500003P24Rik	17	17|17 A2	1-acylglycerol-3-phosphate O-acyltransferase 4 (lysophosphatidic acid acyltransferase, delta)	protein-coding
Trpm4	2.123	2.1446e-05	0.0005	8.5709	7.4847	68667	1110030C19Rik|AW047689|LTRPC4|LTrpC-4|TRPM4B	7	7 B4|7	transient receptor potential cation channel, subfamily M, member 4	protein-coding
Fam49a	5.1791	1.7969e-05	0.0005	11.9355	9.5628	76820	2410157M17Rik|9630047E15|D12Ertd553e	12	12 A1.1|12 5.63 cM	family with sequence similarity 49, member A	protein-coding
Slamf9	2.1879	2.016e-05	0.0005	10.1503	9.0208	98365	2310026I04Rik|AI462096|CD2F-10|CD84-H1|Cd2f10|SF2001	1	1 H3|1	SLAM family member 9	protein-coding
Cd44	1.5474	2.5986e-05	0.0006	9.672	9.0421	12505	AU023126|AW121933|AW146109|HERMES|Ly-24|Pgp-1	2	2 E2|2 54.13 cM	CD44 antigen	protein-coding
Cdkn2b	2.2396	2.393e-05	0.0006	8.3703	7.207	12579	AV083695|INK4b|MTS2|p15|p15(INK4b)|p15INK4b	4	4 C3-C6|4 42.15 cM	cyclin-dependent kinase inhibitor 2B (p15, inhibits CDK4)	protein-coding
Dr1	1.297	2.3072e-05	0.0006	10.5664	10.1912	13486	1700121L09Rik|Dr1l|NC2|NC2beta	5	5 F|5 52.82 cM	down-regulator of transcription 1	protein-coding
Hck	2.3271	2.5029e-05	0.0006	11.8471	10.6285	15162	AI849071|Bmk	2	2 H1|2 75.41 cM	hemopoietic cell kinase	protein-coding
Il2rg	2.8434	2.5315e-05	0.0006	10.0966	8.589	16186	CD132|[g]c|gamma(c)|gc	X	X D|X 43.9 cM	interleukin 2 receptor, gamma chain	protein-coding
Irg1	45.578	2.463e-05	0.0006	13.0679	7.5576	16365	AI323667|CAD	14	14 E2.3|14 51.67 cM	immunoresponsive gene 1	protein-coding
Kcna3	3.3256	2.2339e-05	0.0006	10.5786	8.845	16491	Kca1-3|Kv1.3|Mk-3	3	3 F2.3|3 46.59 cM	potassium voltage-gated channel, shaker-related subfamily, member 3	protein-coding
Ncf4	3.5355	2.5429e-05	0.0006	11.1019	9.2799	17972	AI451400|p40phox	15	15 E1|15 37.1 cM	neutrophil cytosolic factor 4	protein-coding
Cd244	1.8445	2.4238e-05	0.0006	7.7999	6.9167	18106	2B4|C9.1|F730046O15Rik|Ly90|NAIL|NKR2B4|Nmrk|SLAMF4	1	1 H3|1 79.52 cM	CD244 natural killer cell receptor 2B4	protein-coding
Rgs16	1.4399	2.6603e-05	0.0006	9.0973	8.5713	19734	Rgs14|Rgsr	1	1 G3|1 65.43 cM	regulator of G-protein signaling 16	protein-coding
Ccl5	22.6749	2.5413e-05	0.0006	13.0625	8.5594	20304	MuRantes|RANTES|SISd|Scya5|TCP228	11	11 C|11 50.66 cM	chemokine (C-C motif) ligand 5	protein-coding
Daam1	2.2423	2.2311e-05	0.0006	9.165	8	208846		12	12|12 C3	dishevelled associated activator of morphogenesis 1	protein-coding
Lacc1	2.1541	2.6301e-05	0.0006	11.2927	10.1856	210808	9030625A04Rik	14	14 D3|14	laccase (multicopper oxidoreductase) domain containing 1	protein-coding
Slc39a14	2.9405	2.3892e-05	0.0006	9.8477	8.2916	213053	FAD-123|ZIP-14|Zip14|fad123	14	14 D2|14	solute carrier family 39 (zinc transporter), member 14	protein-coding
Tap1	1.8696	2.6957e-05	0.0006	10.2195	9.3168	21354	ABC17|APT1|Abcb2|Ham-1|Ham1|MTP1|PSF1|RING4|TAP|Tap-1|Y3	17	17 B1|17 17.98 cM	transporter 1, ATP-binding cassette, sub-family B (MDR/TAP)	protein-coding
Rapgef5	2.7334	2.7792e-05	0.0006	10.1505	8.6998	217944	4932413M22|C86120|D030051B22Rik|GFR|Mrgef|mKIAA0277|mmr-gef	12	12 F2|12	Rap guanine nucleotide exchange factor (GEF) 5	protein-coding
Ets1	1.7408	2.2767e-05	0.0006	8.3845	7.5848	23871	AI196000|AI448617|D230050P06|Ets-1|Tpl1	9	9 A4|9 17.97 cM	E26 avian leukemia oncogene 1, 5' domain	protein-coding
Vnn3	2.9016	2.6623e-05	0.0006	7.6668	6.1299	26464		10	10 A2-B1|10	vanin 3	protein-coding
Orai2	3.7878	2.6439e-05	0.0006	9.2633	7.342	269717	A730041O15Rik|Tmem142b	5	5 G2|5	ORAI calcium release-activated calcium modulator 2	protein-coding
Slc41a2	1.5035	2.4741e-05	0.0006	9.7026	9.1142	338365	A230035L05Rik|SLC41A1-L1	10	10 C1|10	solute carrier family 41, member 2	protein-coding
Lrch1	1.396	2.8394e-05	0.0006	10.4663	9.9851	380916	4832412D13Rik|AI552548|AW215503|Chdc1|mKIAA1016	14	14 D3|14	leucine-rich repeats and calponin homology (CH) domain containing 1	protein-coding
Mir99a	2.3076	2.8218e-05	0.0006	7.3712	6.1649	387229	Mirn99a|mmu-mir-99a	16	16|16	microRNA 99a	ncRNA
Chst7	2.0198	2.3478e-05	0.0006	6.525	5.5108	60322	2600013M07Rik|C6ST-2|GST5|Gn6st-4	X	X|X A3.1-A3.2	carbohydrate (N-acetylglucosamino) sulfotransferase 7	protein-coding
Parp10	1.8096	2.6929e-05	0.0006	8.8233	7.9676	671535		15	15 D3|15	poly (ADP-ribose) polymerase family, member 10	protein-coding
Siglece	3.8145	2.4742e-05	0.0006	9.1351	7.2036	83382	Cd170|Siglec12|Siglec5|Siglec9|Siglecl1|mSiglec-E	7	7 B2|7	sialic acid binding Ig-like lectin E	protein-coding
Znfx1	1.729	2.7915e-05	0.0006	11.1874	10.3975	98999	AI481105	2	2 H3|2	zinc finger, NFX1-type containing 1	protein-coding
Trip10	1.9467	3.0881e-05	0.0007	9.5985	8.6375	106628	AI646975|Cip4	17	17 D|17	thyroid hormone receptor interactor 10	protein-coding
Foxp1	2.0597	2.888e-05	0.0007	10.9474	9.9049	108655	3110052D19Rik|4932443N09Rik|AI461938|AW494214	6	6|6 E1	forkhead box P1	protein-coding
Cp	3.4835	3.2179e-05	0.0007	9.3699	7.5693	12870	D3Ertd555e	3	3|3 D	ceruloplasmin	protein-coding
Ptgir	2.3621	3.1479e-05	0.0007	7.8891	6.6491	19222	IP|PGI2	7	7 A2|7 9.15 cM	prostaglandin I receptor (IP)	protein-coding
Ccl2	2.5739	2.8927e-05	0.0007	11.7373	10.3734	20296	AI323594|HC11|JE|MCAF|MCP-1|MCP1|SMC-CF|Scya2|Sigje	11	11 C-E1|11 49.82 cM	chemokine (C-C motif) ligand 2	protein-coding
Plscr1	1.1929	3.2112e-05	0.0007	8.2726	8.0181	22038	MmTRA1a|MmTRA1b|Nor1|Tra1|Tra1a|Tra1b|Tras1|Tras2	9	9 E3.3|9	phospholipid scramblase 1	protein-coding
Ddx58	1.9827	3.3386e-05	0.0007	10.3685	9.381	230073	6430573D20Rik|C330021E21|RIG-I|RLR-1	4	4 A5|4	DEAD (Asp-Glu-Ala-Asp) box polypeptide 58	protein-coding
Usp18	6.4653	3.391e-05	0.0007	10.909	8.2163	24110	1110058H21Rik|AW047653|UBP43|Ubp15	6	6 F|6 57.17 cM	ubiquitin specific peptidase 18	protein-coding
Mab21l3	1.8536	3.456e-05	0.0007	6.6887	5.7984	242125		3	3 F2.2|3	mab-21-like 3 (C. elegans)	protein-coding
Usp25	1.1821	3.3775e-05	0.0007	11.2647	11.0233	30940		16	16 C3.1|16	ubiquitin specific peptidase 25	protein-coding
Dgkh	1.8177	3.2611e-05	0.0007	9.5473	8.6852	380921	5930402B05Rik|D130015C16	14	14 D3|14	diacylglycerol kinase, eta	protein-coding
Sap30	2.3584	3.2056e-05	0.0007	10.5449	9.3071	60406	30kDa	8	8 B2|8 29.85 cM	sin3 associated polypeptide	protein-coding
Sav1	1.3676	2.9517e-05	0.0007	9.6477	9.1961	64010	1700040G09Rik|Salv|Sav|WW45|Wwp3|Wwp4	12	12|12 C3	salvador homolog 1 (Drosophila)	protein-coding
Mitd1	1.869	3.2634e-05	0.0007	8.6737	7.7715	69028	1500032H18Rik	1	1 B|1	MIT, microtubule interacting and transport, domain containing 1	protein-coding
Hivep1	1.5191	3.6599e-05	0.0008	10.392	9.7888	110521	Cryabp1	13	13 A4|13 20.72 cM	human immunodeficiency virus type I enhancer binding protein 1	protein-coding
Eif2ak2	1.7263	4.2314e-05	0.0008	9.9422	9.1545	19106	2310047A08Rik|4732414G15Rik|AI467567|AI747578|Pkr|Prkr|Tik	17	17 E2|17 49.56 cM	eukaryotic translation initiation factor 2-alpha kinase 2	protein-coding
Ncoa7	1.8437	4.2365e-05	0.0008	9.0584	8.1758	211329	9030406N13Rik	10	10 A4|10	nuclear receptor coactivator 7	protein-coding
Rnd1	2.7357	3.7413e-05	0.0008	7.8168	6.3649	223881	A830014L09Rik|Arhs	15	15 F1|15	Rho family GTPase 1	protein-coding
AI504432	4.2964	3.8083e-05	0.0008	10.9724	8.8692	229694	A230102G19	3	3 F2.3|3	expressed sequence AI504432	ncRNA
Pvr	1.8004	3.6964e-05	0.0008	10.744	9.8957	52118	3830421F03Rik|CD155|D7Ertd458e|HVED|PVS|Taa1|Tage4|mE4|necl-5	7	7 A3|7 9.95 cM	poliovirus receptor	protein-coding
Mtdh	2.1473	4.0775e-05	0.0008	11.7655	10.6629	67154	2610103J23Rik|3D3|3D3/Lyric|AEG-1|AV353288|D8Bwg1112e|Lyric	15	15 B3.3|15 13.98 cM	metadherin	protein-coding
Zfp263	2.3996	3.8759e-05	0.0008	9.6617	8.3989	74120	1200014J04Rik|AI326880|AU020888|NT2|mFPM315	16	16 A1|16 2.2 cM	zinc finger protein 263	protein-coding
Fgl2	1.608	4.4479e-05	0.0009	8.4483	7.7631	14190	AI385601|musfiblp	5	5 A3|5 9.83 cM	fibrinogen-like protein 2	protein-coding
Nadk	2.0254	4.7022e-05	0.0009	11.6379	10.6197	192185	4432404C02Rik|BC004012	4	4 E2|4	NAD kinase	protein-coding
Tnfrsf1b	2.2573	4.8029e-05	0.0009	13.0002	11.8256	21938	CD120b|TNF-R-II|TNF-R2|TNF-R75|TNF-alphaR2|TNFBR|TNFR80|TNFRII|TNFalpha-R2|Tnfr-1|Tnfr2|p75	4	4 E1|4 78.17 cM	tumor necrosis factor receptor superfamily, member 1b	protein-coding
Creb5	2.3707	4.4878e-05	0.0009	8.8185	7.5732	231991	Crebpa|D430026C09Rik	6	6 B3|6 25.9 cM	cAMP responsive element binding protein 5	protein-coding
Pgap2	1.3679	4.5554e-05	0.0009	10.9463	10.4943	233575	1810006G21Rik|C76649|Frag1	7	7 E3|7	post-GPI attachment to proteins 2	protein-coding
Slc25a10	2.1566	5.0092e-05	0.0009	11.4188	10.31	27376	Dic	11	11 E2|11	solute carrier family 25 (mitochondrial carrier, dicarboxylate transporter), member 10	protein-coding
Abracl	1.8862	4.5805e-05	0.0009	9.6902	8.7747	73112	1700028I04Rik|3110003A17Rik	10	10 A3|10	ABRA C-terminal like	protein-coding
Mx1	9.2757	5.4794e-05	0.001	8.8653	5.6519	17857	AI893580|Mx|Mx-1	16	16 C4|16 57.46 cM	myxovirus (influenza virus) resistance 1	protein-coding
Slc31a2	2.2825	5.2544e-05	0.001	13.279	12.0883	20530	AI604396|CTR2	4	4 B3|4	solute carrier family 31, member 2	protein-coding
Lrrc25	2.4372	5.5338e-05	0.001	10.8338	9.5485	211228	Mapa	8	8 B3.3|8	leucine rich repeat containing 25	protein-coding
Gpr126	1.6087	5.6929e-05	0.001	6.948	6.262	215798	1190004A11Rik|AI449247|AW045736|DREG|Gm222	10	10 A2|10	G protein-coupled receptor 126	protein-coding
Tnfsf15	1.8127	5.7309e-05	0.001	8.1326	7.2745	326623	Tl1|Tl1a|Vegi	4	4 C1|4	tumor necrosis factor (ligand) superfamily, member 15	protein-coding
Parp8	1.5387	5.2255e-05	0.001	9.9729	9.3512	52552	2810430O08Rik|ARTD16|D13Ertd275e	13	13 D2.3|13 65.32 cM	poly (ADP-ribose) polymerase family, member 8	protein-coding
Pilrb2	2.8474	5.4541e-05	0.001	6.1598	4.6502	545812	EG545812	5	5 G2|5	paired immunoglobin-like type 2 receptor beta 2	protein-coding
Zmynd15	2.3206	5.2348e-05	0.001	9.3513	8.1368	574428		11	11 B3|11	zinc finger, MYND-type containing 15	protein-coding
Dcp2	1.5579	5.2051e-05	0.001	9.9062	9.2665	70640	2410015D23Rik|5730537H01Rik|AL118268	18	18 B3|18	DCP2 decapping enzyme homolog (S. cerevisiae)	protein-coding
Armc8	1.268	5.145e-05	0.001	9.3312	8.9886	74125	1200015K23Rik|Gid5|HSPC056	9	9|9 F1	armadillo repeat containing 8	protein-coding
Zc3hav1	1.3436	5.5995e-05	0.001	9.712	9.2858	78781	1200014N16Rik|2900058M19Rik|9130009D18Rik|9830115L13Rik|ARTD13|D6Bwg1452e|ZAP	6	6 B1|6 17.72 cM	zinc finger CCCH type, antiviral 1	protein-coding
Atm	-1.8208	6.1498e-05	0.0011	6.3917	7.2563	11920	AI256621|C030026E19Rik	9	9 C-D|9 29.12 cM	ataxia telangiectasia mutated homolog (human)	protein-coding
Inpp1	-1.8293	5.8585e-05	0.0011	6.9011	7.7724	16329	2300002C06Rik|AV137389	1	1 C1.1|1 26.99 cM	inositol polyphosphate-1-phosphatase	protein-coding
Cd300e	2.7902	5.834e-05	0.0011	8.4375	6.9571	217306	BC034097|CLM2|Cd300le|TREM5	11	11 E2|11	CD300e antigen	protein-coding
Tk1	-1.5972	5.8388e-05	0.0011	7.4521	8.1276	21877	D530002A18Rik|Tk-1|Tk1a|Tk1b	11	11 E1-E2|11 82.96 cM	thymidine kinase 1	protein-coding
Dusp5	1.6857	6.1791e-05	0.0011	8.7832	8.0299	240672	Gm337	19	19 D2|19	dual specificity phosphatase 5	protein-coding
Isg20	2.3062	6.2102e-05	0.0011	9.2284	8.0229	57444	1600023I01Rik|2010107M23Rik|20kDa|DnaQL|HEM45	7	7 D3|7	interferon-stimulated protein	protein-coding
Peli1	1.9431	5.9392e-05	0.0011	11.2436	10.2853	67245	2810468L03Rik|A930031K15Rik|AA409794|AI586297|D11Ertd676e	11	11 A3.2|11 13.81 cM	pellino 1	protein-coding
Ascc3	1.3589	6.0552e-05	0.0011	9.4773	9.0349	77987	ASC1p200|B630009I04Rik|BC023451|D430001L07Rik|D630041L21|Helic1|RNAH	10	10 B3|10	activating signal cointegrator 1 complex subunit 3	protein-coding
Gbp2	18.4039	7.0262e-05	0.0012	10.6478	6.4459	14469		3	3 H1|3 66.69 cM	guanylate binding protein 2	protein-coding
Lcn2	3.2247	7.2228e-05	0.0012	9.558	7.8689	16819	24p3|AW212229|Sip24	2	2 A3|2 22.09 cM	lipocalin 2	protein-coding
Stat1	1.7918	6.9509e-05	0.0012	11.0703	10.2289	20846	2010005J02Rik|AA408197	1	1 C1.1|1 26.81 cM	signal transducer and activator of transcription 1	protein-coding
Mnda	2.5824	6.8212e-05	0.0012	12.7256	11.357	381308	A730048F03|Ifi205b	1	1 H3|1	myeloid cell nuclear differentiation antigen	protein-coding
Ccr7	1.7227	7.4026e-05	0.0013	7.7502	6.9655	12775	CD197|Cdw197|Cmkbr7|EBI1|Ebi1h	11	11 D|11	chemokine (C-C motif) receptor 7	protein-coding
Phf11d	3.4277	7.4442e-05	0.0013	9.2026	7.4254	219132	D14Ertd668e|Phf11|Phf11l	14	14 C3|14 31.48 cM	PHD finger protein 11D	protein-coding
Ifitm7	3.2835	7.7253e-05	0.0013	8.5256	6.8104	74482	4933438K12Rik|Mil4	16	16 A1|16	interferon induced transmembrane protein 7	protein-coding
Mtmr14	2.745	7.72e-05	0.0013	11.8146	10.3577	97287	1110061O04Rik|AW553738|C76151	6	6 E3|6	myotubularin related protein 14	protein-coding
Cd72	1.3258	8.768e-05	0.0014	12.2924	11.8856	12517	CD72c|Ly-19|Ly-32|Ly-m19|Lyb-2	4	4 B1|4 23.04 cM	CD72 antigen	protein-coding
Gem	2.6817	8.8273e-05	0.0014	8.2517	6.8285	14579	AV020497	4	4 A1|4 5.34 cM	GTP binding protein (gene overexpressed in skeletal muscle)	protein-coding
H2-T24	1.981	8.1032e-05	0.0014	9.035	8.0488	15042	H-2T24	17	17 B1|17 18.84 cM	histocompatibility 2, T region locus 24	protein-coding
Kif3c	2.1309	8.945e-05	0.0014	9.1142	8.0228	16570	mKIAA4058	12	12 A1.1|12 1.77 cM	kinesin family member 3C	protein-coding
Psmb10	1.3727	8.768e-05	0.0014	10.3898	9.9329	19171	Mecl-1|Mecl1	8	8 D3|8 53.06 cM	proteasome (prosome, macropain) subunit, beta type 10	protein-coding
Tnfsf10	3.2263	8.7782e-05	0.0014	7.1949	5.505	22035	A330042I21Rik|AI448571|APO-2L|Ly81|TL2|Trail	3	3 A3|3	tumor necrosis factor (ligand) superfamily, member 10	protein-coding
Zfp811	2.2676	8.1197e-05	0.0014	5.5921	4.4109	240063	BC052046	17	17 B1|17	zinc finger protein 811	protein-coding
Oas2	1.736	8.2746e-05	0.0014	8.8041	8.0084	246728	Oasl11	5	5 F|5 60.64 cM	2'-5' oligoadenylate synthetase 2	protein-coding
Rasgef1b	1.5835	8.3331e-05	0.0014	10.7708	10.1077	320292	4732452O09Rik|GPIgamma4|Gpig4	5	5 E3|5	RasGEF domain family, member 1B	protein-coding
Ube2f	2.3353	8.3184e-05	0.0014	10.6995	9.4759	67921	2510010F15Rik|AI851109	1	1 D|1	ubiquitin-conjugating enzyme E2F (putative)	protein-coding
Jdp2	1.6279	8.7402e-05	0.0014	8.5959	7.8929	81703	Jundm2|Jundp2|TIF	12	12|12 D3	Jun dimerization protein 2	protein-coding
Hpn	2.2576	9.5531e-05	0.0015	7.997	6.8222	15451	Hlb320	7	7 B1|7	hepsin	protein-coding
Plaur	1.956	9.3137e-05	0.0015	11.5007	10.5328	18793	Cd87|u-PAR|uPAR	7	7 A3|7	plasminogen activator, urokinase receptor	protein-coding
Stat2	1.9458	9.8669e-05	0.0015	11.0564	10.096	20847	1600010G07Rik|AW496480	10	10 D3|10 76.5 cM	signal transducer and activator of transcription 2	protein-coding
Trib1	1.5513	9.8852e-05	0.0015	8.4755	7.842	211770	A530090O15Rik|TRB-1|Trb1	15	15 D1|15	tribbles homolog 1 (Drosophila)	protein-coding
Ifi205	22.2673	9.8894e-05	0.0015	10.6111	6.1342	226695	D3|D3cDNA|Ifi205a	1	1 H3|1 80.83 cM	interferon activated gene 205	protein-coding
Brip1	-1.5713	9.0407e-05	0.0015	6.4052	7.0571	237911	3110009N10Rik|8030460J03Rik|Bach1|FACJ|Fancj|OF	11	11 C|11	BRCA1 interacting protein C-terminal helicase 1	protein-coding
Slamf1	2.1296	9.2316e-05	0.0015	7.4423	6.3517	27218	4933415F16|AA177906|CD150|CDw150|ESTM51|IPO-3|Slam	1	1 H3|1 79.54 cM	signaling lymphocytic activation molecule family member 1	protein-coding
Zbp1	2.1413	9.4968e-05	0.0015	8.9756	7.8771	58203	2010010H03Rik|Dai|Dlm1|mZaDLM	2	2 H3|2	Z-DNA binding protein 1	protein-coding
Rffl	1.5818	9.5447e-05	0.0015	10.0507	9.3891	67338	1700051E09Rik|4930516L10Rik|BG080975|Carp2	11	11|11 B5	ring finger and FYVE like domain containing protein	protein-coding
Ifi44	2.6528	9.7568e-05	0.0015	8.9128	7.5053	99899	A430056A10Rik|AW261460|MTAP44|p44	3	3 H3|3	interferon-induced protein 44	protein-coding
Hmox1	1.3728	0.0001	0.0016	12.899	12.4419	15368	D8Wsu38e|HO-1|HO1|Hemox|Hmox|Hsp32	8	8 C1|8 35.59 cM	heme oxygenase (decycling) 1	protein-coding
Cish	3.3612	0.0001	0.0017	7.9652	6.2162	12700	AI385595|CIS1|Cis|F17|F23	9	9 F1|9 57.99 cM	cytokine inducible SH2-containing protein	protein-coding
Jak2	2.2009	0.0001	0.0017	10.7485	9.6104	16452	Fd17	19	19 C1|19 23.73 cM	Janus kinase 2	protein-coding
Ythdf1	1.2309	0.0001	0.0017	9.6741	9.3744	228994	2210410K23Rik|8030473O16	2	2 H4|2	YTH domain family 1	protein-coding
Dcun1d3	1.5857	0.0001	0.0017	9.4346	8.7695	233805	1700020A13Rik|BC030335	7	7 F2|7	DCN1, defective in cullin neddylation 1, domain containing 3 (S. cerevisiae)	protein-coding
Bambi	-1.929	0.0001	0.0017	7.7674	8.7152	68010	2610003H06Rik	18	18 A1|18	BMP and activin membrane-bound inhibitor	protein-coding
Spsb1	-1.6124	0.0001	0.0017	8.667	9.3563	74646	1110014L01Rik|4930422J18Rik|AI596360|AI854583|SSB-1|SSB1	4	4 E2|4	splA/ryanodine receptor domain and SOCS box containing 1	protein-coding
Ccl12	2.5781	0.0001	0.0018	7.3536	5.9873	20293	MCP-5|Scya12	11	11 C|11 49.9 cM	chemokine (C-C motif) ligand 12	protein-coding
Sdad1	1.5901	0.0001	0.0018	8.1956	7.5265	231452	4931421J16|AA591032|AW538460	5	5 E2|5	SDA1 domain containing 1	protein-coding
Adm	3.5549	0.0001	0.0019	7.9906	6.1607	11535	AM	7	7 F1|7 57.7 cM	adrenomedullin	protein-coding
Rbpj	2.1238	0.0001	0.0019	9.1847	8.0981	19664	AI843960|CBF1|Igkjrb|Igkrsbp|RBP-J|RBP-J kappa|RBPjk|Rbpsuh	5	5 C1-C3|5 29.37 cM	recombination signal binding protein for immunoglobulin kappa J region	protein-coding
Pdgfb	2.2992	0.0001	0.002	11.4816	10.2805	18591	PDGF-B|Sis	15	15 E|15 37.85 cM	platelet derived growth factor, B polypeptide	protein-coding
Ifit1	9.6911	0.0002	0.0021	10.7014	7.4247	15957	ISG56|Ifi56|P56	19	19 C1|19	interferon-induced protein with tetratricopeptide repeats 1	protein-coding
Slc39a4	2.1123	0.0001	0.0021	8.0614	6.9825	72027	1600025H15Rik|AU041686|AWMS2|ZIP4	15	15 D3|15	solute carrier family 39 (zinc transporter), member 4	protein-coding
Irgm1	2.3314	0.0002	0.0022	10.6875	9.4663	15944	Ifggd3|Ifi1|Iigp3|Iipg3|Irgm|LRG-47	11	11 B1.2|11	immunity-related GTPase family M member 1	protein-coding
Sema4a	2.9777	0.0002	0.0022	8.5766	7.0024	20351	AI132332|SemB|Semab	3	3 F1|3	sema domain, immunoglobulin domain (Ig), transmembrane domain (TM) and short cytoplasmic domain, (semaphorin) 4A	protein-coding
Rtp4	2.5467	0.0002	0.0022	11.1462	9.7975	67775	5830458K16Rik|Ifrg28	16	16 B1|16	receptor transporter protein 4	protein-coding
Lrrc16a	1.5002	0.0002	0.0022	8.138	7.5529	68732	1110037D04Rik|AI425970|CARMIL|D130057M20|Lrrc16	13	13 A3.2|13	leucine rich repeat containing 16A	protein-coding
Batf2	1.5039	0.0002	0.0022	7.9694	7.3807	74481	4933430F08Rik	19	19 A|19	basic leucine zipper transcription factor, ATF-like 2	protein-coding
Fzd1	1.2972	0.0002	0.0023	8.615	8.2396	14362	AW227548|FZ-1|Fz1	5	5 A1|5 2.61 cM	frizzled homolog 1 (Drosophila)	protein-coding
Trim30d	2.0237	0.0002	0.0023	10.1854	9.1684	209387	AI451617|TRIM30-3|Trim79	7	7 E3|7	tripartite motif-containing 30D	protein-coding
Pilra	3.8603	0.0002	0.0023	9.792	7.8433	231805	AV021745|FDF03	5	5 G2|5	paired immunoglobin-like type 2 receptor alpha	protein-coding
Oaf	2.91	0.0002	0.0024	9.2634	7.7224	102644	AL024221|D130038B21Rik|D9Ucla1	9	9 A5.1|9 24.24 cM	OAF homolog (Drosophila)	protein-coding
Cdo1	-1.9208	0.0002	0.0024	6.5981	7.5399	12583	1300002L19Rik|Cdo|D18Ucla3	18	18 C|18 24.75 cM	cysteine dioxygenase 1, cytosolic	protein-coding
Slc2a1	2.2084	0.0002	0.0024	12.2404	11.0974	20525	Glut-1|Glut1	4	4 D2.1|4 55.34 cM	solute carrier family 2 (facilitated glucose transporter), member 1	protein-coding
Pigv	1.386	0.0002	0.0024	9.6204	9.1494	230801	B330013B03|D430024F16Rik	4	4 D3|4	phosphatidylinositol glycan anchor biosynthesis, class V	protein-coding
Hyi	-1.3298	0.0002	0.0024	8.6205	9.0317	68180	2700033B16Rik|6430559E15Rik|HT036	4		hydroxypyruvate isomerase homolog (E. coli)	protein-coding
Bmpr2	-1.2915	0.0002	0.0025	11.1644	11.5334	12168	2610024H22Rik|AL117858|AW546137|BB189135|BMP-2|BMPR-2|BMPR-II|BMPRII|BRK-3|Gm20272	1	1 C1.3|1	bone morphogenetic protein receptor, type II (serine/threonine kinase)	protein-coding
Socs1	1.9309	0.0002	0.0025	8.8337	7.8845	12703	Cish1|Cish7|JAB|SOCS-1|SSI-1	16	16 A1|16 5.81 cM	suppressor of cytokine signaling 1	protein-coding
Zswim4	2.1356	0.0002	0.0025	9.172	8.0774	212168	D330002I24|E130119J17Rik	8	8 C3|8	zinc finger SWIM-type containing 4	protein-coding
Oasl2	1.6486	0.0002	0.0025	11.2363	10.5151	23962	M1204|Mmu-OASL|Oasl	5	5 F|5	2'-5' oligoadenylate synthetase-like 2	protein-coding
Mirlet7e	2.3811	0.0002	0.0025	7.8221	6.5705	387248	Mirnlet7e|mmu-let-7e	17	17|17	microRNA let7e	ncRNA
Tes	1.8698	0.0002	0.0026	10.8515	9.9486	21753	D6Ertd352e|TESS|Tes1|Tes2|testin2	6	6 A2|6 7.67 cM	testis derived transcript	protein-coding
Xkr8	1.8624	0.0002	0.0026	8.9738	8.0766	381560	4931440N07Rik|AI597014|Gm1031|XRG8|mXkr8	4	4 D2.3|4	X Kell blood group precursor related family member 8 homolog	protein-coding
Trim56	1.348	0.0002	0.0026	9.7	9.2692	384309	A130009K11Rik|Gm452|RNF109	5	5 G2|5	tripartite motif-containing 56	protein-coding
Heg1	2.0394	0.0002	0.0027	8.8162	7.788	77446	4632417D23Rik|5530401I02Rik|9530025L16Rik|BC038614|Gm629|OTTMUSG00000027315	16	16 B3|16	HEG homolog 1 (zebrafish)	protein-coding
Cd80	2.4278	0.0002	0.0028	8.5179	7.2383	12519	B71|Cd28l|Ly-53|Ly53|MIC17|TSA1	16	16 B5|16 26.86 cM	CD80 antigen	protein-coding
Fam20c	2.1141	0.0002	0.0028	12.0889	11.0088	80752	C76981|DMP-4|DMP4|GEF-CK|mKIAA4081	5	5 G2|5	family with sequence similarity 20, member C	protein-coding
Tdrd7	1.3654	0.0002	0.0029	9.1267	8.6774	100121	5730495N10Rik|AI447470|PCTAIRE2BP	4	4 B1|4	tudor domain containing 7	protein-coding
Slc25a25	2.377	0.0002	0.003	8.8823	7.6331	227731	1110030N17Rik|MCSC|mKIAA1896	2	2 B|2	solute carrier family 25 (mitochondrial carrier, phosphate carrier), member 25	protein-coding
H2-Q4	2.3929	0.0003	0.0031	9.1742	7.9154	15015	H-2Q4|H2-Gs10|Qa-4|Qa4|Qat-4|Qb-1|Qb1	17	17 B1|17 18.65 cM	histocompatibility 2, Q region locus 4	protein-coding
Adar	1.4978	0.0003	0.0031	10.1958	9.6129	56417	AV242451|Adar1|Adar1p110|Adar1p150|mZaADAR	3	3|3 F2	adenosine deaminase, RNA-specific	protein-coding
Alpk1	1.2518	0.0003	0.0031	8.7555	8.4315	71481	8430410J10Rik|LAK	3	3|3 H1	alpha-kinase 1	protein-coding
Ell2	1.4686	0.0003	0.0032	12.1429	11.5885	192657		13	13 C1|13	elongation factor RNA polymerase II 2	protein-coding
5730508B09Rik	2.1486	0.0003	0.0032	11.5416	10.4382	70617	2700063A17Rik|C80506	3	3|3 H1	RIKEN cDNA 5730508B09 gene	protein-coding
Il18	1.9705	0.0003	0.0033	9.6721	8.6935	16173	Igif|Il-18	9	9 A5.3|9 27.75 cM	interleukin 18	protein-coding
Lox	4.2959	0.0003	0.0033	10.2235	8.1205	16948	AI893619|TSC-160|rrg	18	18 D1|18 28.22 cM	lysyl oxidase	protein-coding
Nfil3	-1.7012	0.0003	0.0033	7.9674	8.734	18030	AV225605|E4BP4	13	13 B1|13 27.68 cM	nuclear factor, interleukin 3, regulated	protein-coding
Dcstamp	1.5732	0.0003	0.0033	6.9811	6.3274	75766	4833414I07Rik|DC-STAMP|FIND|Tm7sf4|mDC-STAMP	15	15|15 C	dentrocyte expressed seven transmembrane protein	protein-coding
Hdc	1.3423	0.0003	0.0034	6.9741	6.5494	15186	AW108189|Hdc-a|Hdc-c|Hdc-e|Hdc-s	2	2 E5-G|2 61.76 cM	histidine decarboxylase	protein-coding
Ifit2	6.7568	0.0003	0.0034	10.121	7.3647	15958	AV302338|Ifi54|P54	19	19 C1|19	interferon-induced protein with tetratricopeptide repeats 2	protein-coding
Ism1	1.2893	0.0003	0.0035	6.384	6.0174	319909	5430433G21Rik|Ism	2	2 F3|2	isthmin 1 homolog (zebrafish)	protein-coding
Dhx58	1.6817	0.0003	0.0036	9.2894	8.5395	80861	B430001I08Rik|D11Lgp2e|LPG2|Lgp2|RLR-3	11	11 D|11 63.52 cM	DEXH (Asp-Glu-X-His) box polypeptide 58	protein-coding
Tpst1	1.4794	0.0003	0.0037	8.2051	7.6401	22021	R75054|Tango13a	5	5|5 F-G1	protein-tyrosine sulfotransferase 1	protein-coding
Gm9706	1.9634	0.0003	0.0038	7.0335	6.0602	677168		17	17 C|17	predicted gene 9706	unknown
Tapbpl	1.5021	0.0003	0.0039	8.5762	7.9893	213233	BC017613|TAPBPL-R|Tapbplr	6	6 F3|6	TAP binding protein-like	protein-coding
I830012O16Rik	3.7595	0.0003	0.0039	7.0035	5.0929	667370		19	19 C1|19	RIKEN cDNA I830012O16 gene	protein-coding
Il13ra1	1.5101	0.0003	0.004	10.7171	10.1224	16164	AI882074|CD213a1|IL-13r[a]|Il13ra|NR4	X	X A3.3|X 20.49 cM	interleukin 13 receptor, alpha 1	protein-coding
Tmcc3	1.3569	0.0004	0.0041	9.0205	8.5802	319880	AW488095|C630016B22Rik|C88213|Tmcc1	10	10 C2|10	transmembrane and coiled coil domains 3	protein-coding
Myo1d	1.4137	0.0004	0.0041	8.3099	7.8104	338367	9930104H07Rik|AW544947|D11Ertd9e|myosin-1d	11	11 B5|11 47.95 cM	myosin ID	protein-coding
Nab1	1.4952	0.0004	0.0042	10.1358	9.5555	17936		1	1 C1.1|1 26.99 cM	Ngfi-A binding protein 1	protein-coding
Scimp	1.4301	0.0004	0.0042	6.9971	6.481	327957	A430084P05Rik	11	11 B3|11	SLP adaptor and CSK interacting membrane protein	protein-coding
Fam46a	-1.446	0.0004	0.0043	8.7456	9.2776	212943	D930050G01Rik	9	9 E3.1|9	family with sequence similarity 46, member A	protein-coding
Ms4a4c	2.2607	0.0004	0.0043	6.583	5.4063	64380	5830413L19Rik|AI449185|Ms4a9	19	19 A|19	membrane-spanning 4-domains, subfamily A, member 4C	protein-coding
Dyrk2	1.7827	0.0004	0.0043	9.5202	8.6862	69181	1810038L18Rik	10	10 D2|10	dual-specificity tyrosine-(Y)-phosphorylation regulated kinase 2	protein-coding
Galnt9	-1.1619	0.0004	0.0044	6.6592	6.8756	231605	GalNAc-T9	5	5 F|5	UDP-N-acetyl-alpha-D-galactosamine:polypeptide N-acetylgalactosaminyltransferase 9	protein-coding
Crip1	-1.3969	0.0004	0.0045	10.0831	10.5653	12925	CRHP|CRP1|Crip	12	12 F1|12 61.59 cM	cysteine-rich protein 1 (intestinal)	protein-coding
Apobec3	1.4356	0.0004	0.0045	10.2496	9.7279	80287	Arp3|BC003314|Cem15|Rfv3	15	15 48.6 cM|15 E2	apolipoprotein B mRNA editing enzyme, catalytic polypeptide 3	protein-coding
Ppp2r2a	1.6105	0.0004	0.0047	9.5327	8.8453	71978	2410004D02Rik|mKIAA1541	14	14 D1|14	protein phosphatase 2, regulatory subunit B, alpha	protein-coding
Psmb8	1.2925	0.0005	0.0048	9.8769	9.5068	16913	Lmp-7|Lmp7	17	17 B1|17 17.98 cM	proteasome (prosome, macropain) subunit, beta type 8 (large multifunctional peptidase 7)	protein-coding
Trp53i11	1.5302	0.0005	0.0048	9.3976	8.784	277414	Tp53i11	2	2 E1|2	transformation related protein 53 inducible protein 11	protein-coding
Slc25a22	1.5261	0.0004	0.0048	8.602	7.9922	68267	1300006L01Rik|AI060884|Gc1	7	7 F5|7	solute carrier family 25 (mitochondrial carrier, glutamate), member 22	protein-coding
Ccrn4l	1.6174	0.0005	0.0049	9.1263	8.4326	12457	AU043840|Ccr4|nocturnin	3	3|3 B-D	CCR4 carbon catabolite repression 4-like (S. cerevisiae)	protein-coding
Nmi	1.6457	0.0005	0.0049	8.054	7.3353	64685		2	2|2 C1	N-myc (and STAT) interactor	protein-coding
Mxd1	-1.1748	0.0005	0.005	8.7681	9.0006	17119	AW122478|Mad|Mad1	6	6 D1|6 37.75 cM	MAX dimerization protein 1	protein-coding
Stat5a	1.2872	0.0005	0.005	9.0122	8.648	20850	AA959963|STAT5	11	11 D|11 63.77 cM	signal transducer and activator of transcription 5A	protein-coding
3110001I22Rik	1.3546	0.0005	0.0051	8.4573	8.0194	66598		16	16 A1|16	RIKEN cDNA 3110001I22 gene	protein-coding
Aim1	1.6175	0.0005	0.0053	7.2328	6.539	11630	AI462491|AI463325	10	10 B2|10 23.14 cM	absent in melanoma 1	protein-coding
Ier2	2.2942	0.0005	0.0053	8.0154	6.8174	15936	AI317238|Ch1|Pip92	8	8 C3|8 41.02 cM	immediate early response 2	protein-coding
Nod2	1.5515	0.0005	0.0053	7.9737	7.3401	257632	ACUG|BLAU|CD|Card15|F830032C23Rik|IBD1|Nlrc2	8	8 C3|8	nucleotide-binding oligomerization domain containing 2	protein-coding
Ccdc71l	1.5001	0.0005	0.0053	9.675	9.0899	72123	2010109K11Rik|AV375874	12	12 A3|12	coiled-coil domain containing 71 like	protein-coding
Nod1	1.1781	0.0005	0.0054	8.2252	7.9888	107607	C230079P11|Card4|F830007N14Rik|Nlrc1	6	6 B3|6	nucleotide-binding oligomerization domain containing 1	protein-coding
Serpinb2	2.1154	0.0005	0.0054	8.2022	7.1213	18788	PAI-2|Planh2|ovalbumin	1	1 E2.1|1 50.34 cM	serine (or cysteine) peptidase inhibitor, clade B, member 2	protein-coding
Csf3	1.6589	0.0005	0.0055	7.6797	6.9495	12985	Csfg|G-CSF|MGI-IG	11	11 D|11 62.45 cM	colony stimulating factor 3 (granulocyte)	protein-coding
Cd52	1.8298	0.0005	0.0055	11.6184	10.7467	23833	AI463198|B7|B7-Ag|CAMPATH-1|CLS1|MB7	4	4 D3|4 66.5 cM	CD52 antigen	protein-coding
Pydc4	4.1235	0.0006	0.0056	7.616	5.5722	623121	E030037K03Rik|E430029J22Rik	1	1 H3|1	pyrin domain containing 4	protein-coding
Cst7	2.0505	0.0006	0.0057	7.8644	6.8284	13011	Cmap	2	2|2 G1-G3	cystatin F (leukocystatin)	protein-coding
Dnaja2	1.3885	0.0006	0.0057	10.3954	9.9218	56445	1500017M13Rik|2010206B19Rik|DNAJ|DNJ3|Dnaj3|HIRIP4|PRO3015|mDj3	8	8|8 C4	DnaJ (Hsp40) homolog, subfamily A, member 2	protein-coding
Rbl1	-1.4848	0.0006	0.0058	8.9791	9.5493	19650	AW547426|PRB1|p107	2	2 H1|2 78.05 cM	retinoblastoma-like 1 (p107)	protein-coding
Jag1	1.5937	0.0006	0.0059	10.6048	9.9324	16449	ABE2|Gsfabe2|Htu|Ozz|Ser-1	2	2 F3|2 67.73 cM	jagged 1	protein-coding
Slco3a1	1.7308	0.0006	0.006	8.9391	8.1477	108116	5830414C08Rik|Anr1|MJAM|OATP-D|R75096|Slc21a11	7	7|7 D1	solute carrier organic anion transporter family, member 3a1	protein-coding
Casp1	1.7102	0.0006	0.0061	9.6895	8.9153	12362	ICE|Il1bc	9	9 A1|9 2.46 cM	caspase 1	protein-coding
Nfxl1	1.4105	0.0007	0.0062	9.0827	8.5865	100978	1700012H24Rik|AW538212|D430033A06Rik|DNABF|GCF|Gm1058|TCF9	5	5|5 D	nuclear transcription factor, X-box binding-like 1	protein-coding
Fosl1	1.5788	0.0006	0.0062	8.4462	7.7874	14283	AW538199|Fra1|fra-1	19	19 A|19 4.33 cM	fos-like antigen 1	protein-coding
Zcchc2	1.3105	0.0007	0.0063	10.335	9.9449	227449	9930114B20Rik|AW212015	1	1 E2.1|1	zinc finger, CCHC domain containing 2	protein-coding
Pnpt1	1.3249	0.0007	0.0063	11.0146	10.6087	71701	1200003F12Rik|Old35|PNPase|Pnptl1	11	11|11 A4	polyribonucleotide nucleotidyltransferase 1	protein-coding
Abtb2	1.5557	0.0007	0.0063	8.087	7.4494	99382	AW539457	2	2 E2|2	ankyrin repeat and BTB (POZ) domain containing 2	protein-coding
Elf1	-1.2911	0.0007	0.0064	9.2265	9.5952	13709	Elf-1|Sts1|mElf-1|p70	14	14 D3|14	E74-like factor 1	protein-coding
Skil	1.3582	0.0007	0.0064	10.8205	10.3788	20482	Skir|SnoN|sno	3	3 A3|3 15.12 cM	SKI-like	protein-coding
Vat1	-1.1029	0.0007	0.0064	12.6417	12.783	26949	VAT-1	11	11 D|11	vesicle amine transport protein 1 homolog (T californica)	protein-coding
Pde2a	1.2625	0.0007	0.0065	7.3369	7.0007	207728	CGS-PDE|cGSPDE	7	7 E3|7	phosphodiesterase 2A, cGMP-stimulated	protein-coding
Usp42	1.3678	0.0007	0.0066	9.2745	8.8227	76800	2410140K03Rik|3110031A07Rik|A630018G05Rik|D5Ertd591e	5	5 G2|5 82.5 cM	ubiquitin specific peptidase 42	protein-coding
Setdb2	1.4267	0.0007	0.0068	6.4927	5.98	239122	Clld8|Gm293|KMT1F	14	14 C3|14	SET domain, bifurcated 2	protein-coding
Rnf135	1.4283	0.0007	0.0068	8.6156	8.1012	71956	0610037N03Rik|2410006N06Rik	11	11 B5|11 47.59 cM	ring finger protein 135	protein-coding
4930599N23Rik	1.4108	0.0007	0.0068	7.8803	7.3838	75379		6	6 B1|6	RIKEN cDNA 4930599N23 gene	ncRNA
Stxbp1	1.1139	0.0007	0.0069	9.4124	9.2568	20910	AI317162|AI326233|MMS10-G|Ms10g|Munc-18a|Munc18-1|N-sec1|Rb-sec1|Sxtbp1|Unc18-1|Unc18h|nsec1	2	2 B|2 22.09 cM	syntaxin binding protein 1	protein-coding
Gtpbp2	1.2297	0.0007	0.0069	8.77	8.4717	56055		17	17|17 C-D	GTP binding protein 2	protein-coding
Spaca6	2.0246	0.0008	0.0071	8.5262	7.5086	75202	4930546H06Rik|9530079D04Rik|B230206P06Rik|Ncrna00085	17	17 A3.2|17	sperm acrosome associated 6	protein-coding
Adora2b	1.2876	0.0008	0.0074	7.4314	7.0666	11541	A2BAR|A2BR|A2b|AA2BR|AI480866|AI605384	11	11 B2|11	adenosine A2b receptor	protein-coding
Lad1	1.5469	0.0008	0.0074	7.0743	6.4449	16763		1	1 E4|1	ladinin	protein-coding
Trim25	1.2567	0.0008	0.0074	10.274	9.9443	217069	AA960166|AL022677|EFP|Zfp147	11	11 C|11	tripartite motif-containing 25	protein-coding
Irf7	3.5176	0.0008	0.0075	9.9399	8.1253	54123		7	7 F5|7	interferon regulatory factor 7	protein-coding
Tbk1	1.332	0.0008	0.0075	9.2261	8.8125	56480	1200008B05Rik|AI462036|AW048562	10	10 D2|10	TANK-binding kinase 1	protein-coding
Map2k1	1.3214	0.0009	0.0079	10.2466	9.8445	26395	MAPKK1|MEKK1|Mek1|Prkmk1	9	9 C|9 34.55 cM	mitogen-activated protein kinase kinase 1	protein-coding
Cpeb1	-1.4504	0.0009	0.008	6.9131	7.4495	12877	AU024112|Cpeb|mCPEB	7	7 D3|7	cytoplasmic polyadenylation element binding protein 1	protein-coding
Axl	1.382	0.0009	0.0081	10.2506	9.7838	26362	AI323647|Ark|Tyro7|Ufo	7	7 A3-B1|7 14.02 cM	AXL receptor tyrosine kinase	protein-coding
Spryd7	2.1487	0.0009	0.0082	11.1456	10.0421	66674	6330409N04Rik|Clld6	14	14 D1|14	SPRY domain containing 7	protein-coding
Trafd1	1.2478	0.001	0.0084	11.1437	10.8244	231712	1110008K06Rik|Fln29	5	5 F|5	TRAF type zinc finger domain containing 1	protein-coding
Ms4a14	2.2989	0.001	0.0087	10.508	9.3071	383435	Gm1276|SP3111	19	19 A|19	membrane-spanning 4-domains, subfamily A, member 14	protein-coding
Rsad2	8.2326	0.001	0.0088	11.4862	8.4449	58185	2510004L01Rik|Vig1|cig5	12	12|12 A3	radical S-adenosyl methionine domain containing 2	protein-coding
Gm8995	1.3878	0.001	0.0088	11.0116	10.5389	668139	A630026L20|EG668139	7	7 E3|7	predicted gene 8995	unknown
Myo1b	1.6767	0.001	0.0089	8.0123	7.2666	17912	AA406997|MIH-L|MMIa	1	1 C1.1|1 26.58 cM	myosin IB	protein-coding
Fam129a	1.3397	0.001	0.009	10.1624	9.7405	63913	AI256368|AU019833|Niban	1	1 G2|1	family with sequence similarity 129, member A	protein-coding
Slfn9	1.7123	0.0011	0.0091	8.5809	7.805	237886	9830137M10Rik	11	11 C|11	schlafen 9	protein-coding
Pvrl2	1.4378	0.0011	0.0092	8.5503	8.0264	19294	AI325026|AI987993|Cd112|MPH|Pvr|Pvs|nectin-2	7	7 A3|7 9.94 cM	poliovirus receptor-related 2	protein-coding
Mir674	1.3065	0.0011	0.0094	8.4826	8.0969	732489	Mirn674|mmu-mir-674	2	2|2	microRNA 674	ncRNA
I730030J21Rik	2.5772	0.0012	0.0097	7.6361	6.2702	619313		15		RIKEN cDNA I730030J21 gene	ncRNA
Has1	1.5916	0.0012	0.0098	6.7478	6.0774	15116	HAS	17	17 A3.2|17 10.53 cM	hyaluronan synthase1	protein-coding
Egln3	-1.3008	0.0012	0.0099	7.7333	8.1127	112407	2610021G09Rik|AI505553|AI648162|Hif-p4h-3|Phd3|SM-20	12	12 C1|12	EGL nine homolog 3 (C. elegans)	protein-coding
Il17ra	1.5731	0.0012	0.01	10.0899	9.4363	16172	AW538159|Cdw217|Il17r|VDw217	6	6 F1|6 56.95 cM	interleukin 17 receptor A	protein-coding
Nampt	1.2402	0.0012	0.01	11.5303	11.2198	59027	1110035O14Rik|AI314458|AI480535|NAmPRTase|Pbef|Pbef1|Visfatin	12	12|12 B1	nicotinamide phosphoribosyltransferase	protein-coding
Cmpk2	6.1133	0.0012	0.0101	11.1092	8.4973	22169	1200004E04Rik|TDKI|Tyki	12	12 A2|12 9.69 cM	cytidine monophosphate (UMP-CMP) kinase 2, mitochondrial	protein-coding
Apbb3	1.314	0.0013	0.0103	8.3588	7.9649	225372	Fe65l2|Rirl2|TR2S	18	18 B2|18	amyloid beta (A4) precursor protein-binding, family B, member 3	protein-coding
Actr3b	-1.3983	0.0013	0.0103	4.5142	4.9979	242894	9630005C02|ARP11|AW047569|Arp3b|Arp3beta	5	5 A3|5	ARP3 actin-related protein 3B	protein-coding
Pbk	-1.4542	0.0013	0.0103	8.0284	8.5686	52033	2810434B10Rik|AW538537|D14Ertd732e|TOPK	14	14 D1|14 34.36 cM	PDZ binding kinase	protein-coding
Mmp25	1.4614	0.0013	0.0104	7.1464	6.5991	240047	F730048C11Rik|Leukolysin|MMP20|MT6-MMP	17	17 A3.3|17	matrix metallopeptidase 25	protein-coding
Plk1	-1.4446	0.0013	0.0105	9.6085	10.1391	18817	Plk|STPK13	7	7 F3|7 65.52 cM	polo-like kinase 1	protein-coding
Myc	1.6538	0.0013	0.0107	9.5983	8.8724	17869	AU016757|Myc2|Niard|Nird|bHLHe39	15	15 D2-D3|15 26.19 cM	myelocytomatosis oncogene	protein-coding
Arel1	1.1658	0.0014	0.0109	10.8872	10.6658	68497	1110018G07Rik|AI649076|AW610792|Kiaa0317|mKIAA0317	12	12 D2|12	apoptosis resistant E3 ubiquitin protein ligase 1	protein-coding
Gimap6	2.1619	0.0014	0.0111	7.9792	6.8669	231931	4833419H03Rik|Ian6|mFLJ00102	6	6 B2.3|6	GTPase, IMAP family member 6	protein-coding
Olfr205	2.4153	0.0014	0.0111	5.4238	4.1516	257881	GA_x54KRFPKG5P-55543875-55542958|GA_x5J8B7U0478-6-340|MOR182-11P	16	16 C1.3|16	olfactory receptor 205	protein-coding
Samsn1	2.0112	0.0014	0.0112	11.1622	10.1541	67742	4930571B16Rik|930571B16Rik|Hacs1|SLy2	16	16 C3.1|16	SAM domain, SH3 domain and nuclear localization signals, 1	protein-coding
Il1rap	1.1666	0.0014	0.0113	8.1284	7.9061	16180	6430709H04Rik|AI255955|AV239853|IL-1RAcP	16	16|16 B2	interleukin 1 receptor accessory protein	protein-coding
Id2	1.1056	0.0015	0.0115	13.0662	12.9213	15902	AI255428|C78922|Idb2|bHLHb26	12	12 B|12 8.57 cM	inhibitor of DNA binding 2	protein-coding
Spp1	-1.1356	0.0015	0.0115	12.9974	13.1809	20750	2AR|Apl-1|BNSP|BSPI|Bsp|ETA-1|Eta|OP|Opn|Opnl|Ric|Spp-1	5	5 E5|5 50.68 cM	secreted phosphoprotein 1	protein-coding
Cxcl10	27.1475	0.0016	0.0121	12.9161	8.1533	15945	C7|CRG-2|INP10|IP-10|IP10|Ifi10|Scyb10|gIP-10|mob-1	5	5 E2|5 46.57 cM	chemokine (C-X-C motif) ligand 10	protein-coding
Hpse	-1.3746	0.0016	0.0124	10.1044	10.5634	15442	HSE1|Hpa|Hpr1	5	5 E4|5	heparanase	protein-coding
Adgb	-1.8689	0.0016	0.0125	7.7166	8.6187	215772	9130014G24Rik	10	10 A1|10	androglobin	protein-coding
Treml4	2.1097	0.0016	0.0125	7.3052	6.2282	224840	5031403H21Rik|BB137214|IDCP1|TLT-4|TLT4|Treml3	17	17 C|17	triggering receptor expressed on myeloid cells-like 4	protein-coding
Ereg	1.1843	0.0017	0.0127	6.4421	6.198	13874	EPR	5	5 E1|5	epiregulin	protein-coding
Trdv4	2.7178	0.0017	0.0128	8.9034	7.4609	100114901		14	14 C2|14	T cell receptor delta variable 4	other
Bhlhe40	-1.7324	0.0017	0.0128	8.4106	9.2033	20893	Bhlhb2|C130042M06Rik|CR8|Clast5|Dec1|Sharp2|Stra13|Stra14	6	6|6 E-F1	basic helix-loop-helix family, member e40	protein-coding
Plekhf2	-1.1463	0.0017	0.013	9.7822	9.9792	71801	1110070J07Rik|AA673237|ZFYVE18	4	4 A1|4	pleckstrin homology domain containing, family F (with FYVE domain) member 2	protein-coding
Pml	1.1236	0.0018	0.0134	9.4645	9.2964	18854	1200009E24Rik|AI661194|Trim19	9	9 B|9 31.63 cM	promyelocytic leukemia	protein-coding
Atp10a	1.3094	0.0018	0.0135	7.639	7.2501	11982	Atp10c|pfatp	7	7 C|7	ATPase, class V, type 10A	protein-coding
Sp100	1.4096	0.0019	0.0141	10.2408	9.7455	20684	A430075G10Rik	1	1 C5|1 43.6 cM	nuclear antigen Sp100	protein-coding
Gm14548	2.3602	0.002	0.0145	7.5899	6.351	100038909	OTTMUSG00000017169	7	7 A1|7	predicted gene 14548	protein-coding
Csf1	1.2526	0.002	0.0147	7.912	7.5871	12977	C87615|Csfm|MCSF|op	3	3 F3|3 46.83 cM	colony stimulating factor 1 (macrophage)	protein-coding
Katna1	1.2537	0.0021	0.0153	9.2299	8.9038	23924		10	10 A1|10	katanin p60 (ATPase-containing) subunit A1	protein-coding
Gm5431	-1.4679	0.0021	0.0153	8.2466	8.8004	432555	EG432555	11	11 B1.2|11	predicted gene 5431	protein-coding
Slx4ip	1.3051	0.0021	0.0153	7.7987	7.4145	74243	2210009G21Rik|2410004I22Rik|C85661|Slxip	2	2|2 G1	SLX4 interacting protein	protein-coding
F11r	1.3956	0.0023	0.016	10.1648	9.6839	16456	9130004G24|AA638916|ESTM33|JAM|JAM-1|JAM-A|Jcam|Jcam1|Ly106	1	1 H2|1 79.43 cM	F11 receptor	protein-coding
Ccl22	1.748	0.0023	0.016	7.5663	6.7606	20299	ABCD-1|DCBCK|MDC|Scya22	8	8 C5|8	chemokine (C-C motif) ligand 22	protein-coding
Etnk1	1.3245	0.0023	0.0162	9.542	9.1366	75320	1110061E11Rik|4930555L11Rik|AI195356|AI841245|C80956|D6Ertd3e|EKI1	6	6 G3|6 75.41 cM	ethanolamine kinase 1	protein-coding
Fosl2	1.2307	0.0023	0.0164	8.9562	8.6567	14284	Fra-2	5	5 B1|5 17.33 cM	fos-like antigen 2	protein-coding
Csrnp1	1.76	0.0023	0.0164	8.3346	7.519	215418	4931429D10Rik|Axud1|CSRNP-1|URAX1|taip-3	9	9 F4|9	cysteine-serine-rich nuclear protein 1	protein-coding
Usb1	1.4332	0.0024	0.0166	10.9136	10.3943	101985	AA960436	8	8 D1|8	U6 snRNA biogenesis 1	protein-coding
Mfsd7a	1.3791	0.0024	0.0166	7.2292	6.7655	243197	4732482E20Rik|Mfsd7	5	5 F|5	major facilitator superfamily domain containing 7A	protein-coding
H2-Q7	2.3979	0.0025	0.0169	8.3954	7.1337	15018	H-2Q7|Ped|Q9|Qa-2|Qa-7|Qa7	17	17 B1|17 18.67 cM	histocompatibility 2, Q region locus 7	protein-coding
Bloc1s6	-1.1623	0.0025	0.017	9.274	9.491	18457	BLOC-1|Pldn|Stx13bp1|pa	2	2 E5|2 60.66 cM	biogenesis of lysosomal organelles complex-1, subunit 6, pallidin	protein-coding
Bid	1.1942	0.0025	0.0172	9.0895	8.8334	12122	2700049M22Rik|AI875481|AU022477	6	6 F1|6 57.02 cM	BH3 interacting domain death agonist	protein-coding
Zufsp	1.6084	0.0026	0.0175	9.3875	8.7019	72580	2700019D07Rik	10	10 B1|10	zinc finger with UFM1-specific peptidase domain	protein-coding
Hebp1	-1.1982	0.0026	0.0177	8.4978	8.7587	15199	Hebp	6	6 G1|6	heme binding protein 1	protein-coding
Rras2	2.2176	0.0027	0.0183	9.6223	8.4734	66922	2610016H24Rik|C86394|TC21	7	7 F2|7	related RAS viral (r-ras) oncogene homolog 2	protein-coding
Iigp1	2.1683	0.0028	0.0188	6.2795	5.1629	60440	2900074L10Rik|AI046432|AW111922|Ifgga1|Iigp|Irga6	18	18 D3|18	interferon inducible GTPase 1	protein-coding
Pyhin1	2.9252	0.0029	0.0191	8.8279	7.2794	236312	4930422C14|AI447904|Ifi209|Ifix	1	1 H3|1	pyrin and HIN domain family, member 1	protein-coding
Ccdc25	1.3673	0.0029	0.0192	7.7416	7.2902	67179	2610528H13Rik|NSrp70	14	14 D1|14	coiled-coil domain containing 25	protein-coding
Aff1	1.2031	0.003	0.0194	9.0907	8.824	17355	9630032B01Rik|AW319193|Af4|Mllt2h|Rob	5	5 E|5 50.45 cM	AF4/FMR2 family, member 1	protein-coding
2810055G20Rik	2.9297	0.0031	0.0198	9.2612	7.7105	77994	D730043B02Rik	16	16 C3.1|16	RIKEN cDNA 2810055G20 gene	ncRNA
Nusap1	-1.4912	0.0031	0.0199	8.5356	9.1121	108907	2610201A12Rik|AI481307|ANKT|AW547774|BB165529|BM037|LNP|NuSAP|Q0310|SAPL	2	2 E5|2	nucleolar and spindle associated protein 1	protein-coding
Tor1aip2	1.0894	0.0031	0.0201	9.3377	9.2142	240832	1110020D10Rik|15kDa|A130072J07|AA103493|AW060462|AW610675|C77739|Ifrg15|Lull1	1	1 G3|1	torsin A interacting protein 2	protein-coding
Cd5l	-1.1195	0.0032	0.0202	9.6411	9.804	11801	1/6|AAC-11|AI047839|Api6|CT2|Pdp|Sp-alpha	3	3 F1|3	CD5 antigen-like	protein-coding
Dusp4	2.6256	0.0032	0.0205	8.6574	7.2648	319520	2700078F24Rik|AI844617|BB104621|E130306H24Rik|MKP2	8	8 A4|8	dual specificity phosphatase 4	protein-coding
Tmem202	1.2638	0.0032	0.0205	7.0141	6.6763	73893	4930425N13Rik	9	9 B|9	transmembrane protein 202	protein-coding
Cd86	1.2075	0.0033	0.0211	9.5176	9.2455	12524	B7|B7-2|B7.2|B70|CLS1|Cd28l2|ETC-1|Ly-58|Ly58|MB7|MB7-2|TS/A-2	16	16 B5|16 25.72 cM	CD86 antigen	protein-coding
Mafk	1.4108	0.0033	0.0211	8.5985	8.102	17135	AW061068|NF-E2|Nfe2u	5	5 G2|5 78.81 cM	v-maf musculoaponeurotic fibrosarcoma oncogene family, protein K (avian)	protein-coding
Mllt4	-1.1381	0.0034	0.0213	8.2217	8.4083	17356	5033403D15Rik|AF6|Af-6|Afadin|Gm314|I-afadin|S-afadin	17	17 A2|17	myeloid/lymphoid or mixed-lineage leukemia (trithorax homolog, Drosophila); translocated to, 4	protein-coding
Zfp800	1.3815	0.0036	0.0223	10.4307	9.9644	627049	AA407452|Znf800	6	6 A3.2|6	zinc finger protein 800	protein-coding
Adat2	-1.1772	0.0036	0.0226	9.2494	9.4847	66757	4933426M09Rik|Deadc1	10	10 A2|10	adenosine deaminase, tRNA-specific 2	protein-coding
Fgr	1.2546	0.0037	0.0228	6.4559	6.1287	14191		4	4 D2.3|4 66.11 cM	Gardner-Rasheed feline sarcoma viral (Fgr) oncogene homolog	protein-coding
B3gnt2	1.19	0.0038	0.0233	8.7823	8.5313	53625	AA408337|AA409404|AW260308|B3Galt6|B3gnt1|BGnT-1|BGnT-2|BGnT1|BGnT2|Beta3gnt	11	11 A3.2|11 14.22 cM	UDP-GlcNAc:betaGal beta-1,3-N-acetylglucosaminyltransferase 2	protein-coding
Traf5	1.2401	0.0041	0.0246	7.801	7.4905	22033		1	1 H6|1 97.11 cM	TNF receptor-associated factor 5	protein-coding
Gmppb	1.7503	0.0043	0.0256	7.4357	6.6281	331026	AI317178|E430010H19	9	9 F2|9	GDP-mannose pyrophosphorylase B	protein-coding
Irs2	-1.2882	0.0043	0.026	7.8764	8.2418	384783	Irs-2	8	8 A1.1|8 5.35 cM	insulin receptor substrate 2	protein-coding
Tap2	1.2911	0.0046	0.0273	9.0793	8.7107	21355	ABC18|AI462429|APT2|Abcb3|Ham-2|Ham2|MTP2|PSF2|RING11|Tap-2|Y1|jas	17	17 B1|17 17.98 cM	transporter 2, ATP-binding cassette, sub-family B (MDR/TAP)	protein-coding
Cd22	-1.3757	0.0047	0.0276	8.8552	9.3153	12483	A530093D23|Lyb-8|Lyb8	7	7 B1|7 19.26 cM	CD22 antigen	protein-coding
Trps1	1.7265	0.0047	0.0278	9.5413	8.7534	83925	AI115454|AI447310|D15Ertd586e	15	15 C|15 19.18 cM	trichorhinophalangeal syndrome I (human)	protein-coding
Crispld2	1.2683	0.0049	0.0286	7.5651	7.2222	78892	1810049K24Rik|Lcrisp2|Lgl1|coffeecrisp	8	8 E1|8	cysteine-rich secretory protein LCCL domain containing 2	protein-coding
Usp9x	1.1187	0.0049	0.0287	10.9829	10.8211	22284	5730589N07Rik|AA407302|AA407699|AL022658|AL022749|Dffrx|FAF-X|Fafl	X	X A1.1|X 7.95 cM	ubiquitin specific peptidase 9, X chromosome	protein-coding
Tmem178	1.3399	0.005	0.029	8.5571	8.135	68027	2810417M05Rik|Tmem178a	17	17 E3|17	transmembrane protein 178	protein-coding
Seh1l	1.246	0.0051	0.0295	10.2185	9.9012	72124	2610007A16Rik|AW540070|SEC13L|SEH1A|SEH1B|Seh1	18	18|18 E1	SEH1-like (S. cerevisiae	protein-coding
Ddx60	1.5533	0.0052	0.0296	7.1042	6.4688	234311	9830118M07	8	8 B3.1|8	DEAD (Asp-Glu-Ala-Asp) box polypeptide 60	protein-coding
Emr4	1.22	0.0052	0.0296	4.5861	4.2992	52614	D17Ertd479e|Egf-tm7|Fire|Gpr127	17	17 C-D|17 28.98 cM	EGF-like module containing, mucin-like, hormone receptor-like sequence 4	protein-coding
Igj	-1.1028	0.0053	0.0302	4.7329	4.8741	16069	9530090F24Rik|AI323815|Jch	5	5 E1|5	immunoglobulin joining chain	protein-coding
Acvr1c	1.1561	0.0053	0.0302	5.105	4.8958	269275	ACVRLK7|ALK7|Alk-7|C230097P10	2	2 C1.1|2	activin A receptor, type IC	protein-coding
Mov10	1.2418	0.0053	0.0303	9.564	9.2516	17454	C77703|Mov-10	3	3|3 F2	Moloney leukemia virus 10	protein-coding
Whamm	1.2751	0.0055	0.0309	8.9313	8.5806	434204	BB081391|Whdc1|mKIAA1971	7	7 D3|7	WAS protein homolog associated with actin, golgi membranes and microtubules	protein-coding
March5	1.2002	0.0055	0.0309	9.6007	9.3374	69104	1810015H18Rik|2310008I22Rik|2700055A20Rik|5730499H23Rik|E130202O05Rik|MARCH-V|MITOL|Marchv|Rnf153	19	19 C2|19	membrane-associated ring finger (C3HC4) 5	protein-coding
Casp7	1.2902	0.0056	0.0312	9.1255	8.7579	12369	AI314680|CMH-1|ICE-IAP3|Mch3|caspase-7|mCASP-7	19	19 D2|19 51.84 cM	caspase 7	protein-coding
Chst2	-1.2285	0.0057	0.0316	8.5323	8.8292	54371	AI428561|AW121776|C130041E03Rik|Chts2|GST-2|GlcNAc6ST|Gn6st	9	9 E3.2-3.3|9	carbohydrate sulfotransferase 2	protein-coding
Ifit3	4.705	0.0058	0.0322	10.6096	8.3754	15959	Ifi49|P49	19	19|19 C3	interferon-induced protein with tetratricopeptide repeats 3	protein-coding
Phtf2	1.623	0.0058	0.0323	8.8344	8.1357	68770	1110054G21Rik|9530062N20Rik|AI447096|C77923	5	5 A3|5	putative homeodomain transcription factor 2	protein-coding
Gm11435	1.5148	0.0061	0.0335	5.6367	5.0376	629303	OTTMUSG00000000990	11	11 C|11	predicted gene 11435	protein-coding
Med21	1.2576	0.0062	0.0339	8.9822	8.6516	108098	0610007L03Rik|AI449604|D19234|D6Ertd782e|Srb7|Surb7	6	6 G3|6 77.7 cM	mediator complex subunit 21	protein-coding
Mpst	-1.1889	0.0064	0.0346	7.4504	7.7	246221	Mst	15	15 E2|15	mercaptopyruvate sulfurtransferase	protein-coding
BC016423	1.4338	0.0065	0.035	8.2209	7.7011	105203	AI645998|Fam208b|Pap20|mKIAA2006	13	13 A1|13	cDNA sequence BC016423	protein-coding
Gm14005	1.3725	0.0066	0.0353	7.5328	7.076	100043424	OTTMUSG00000015351	2	2 F1|2	predicted gene 14005	ncRNA
Pcgf5	1.4332	0.0067	0.036	7.8041	7.2849	76073	0610009F02Rik|1110054A01Rik|5830406C17Rik|5830443C21Rik|9530023M17Rik|AI324127	19	19 C2|19	polycomb group ring finger 5	protein-coding
Hk2	-1.2779	0.0068	0.0361	8.8259	9.1797	15277	AI642394|HKII	6	6 C3|6 35.94 cM	hexokinase 2	protein-coding
Stambpl1	-1.2845	0.0068	0.0361	8.4905	8.8518	76630	1700095N21Rik|8230401J17Rik|ALMalpha|AMSH-FP	19	19 C1|19	STAM binding protein like 1	protein-coding
Olfr56	1.3892	0.0073	0.0384	5.5813	5.1071	18356	IF7|MOR276-1	11	11 B1.2|11	olfactory receptor 56	protein-coding
Pla1a	1.1626	0.0074	0.0388	6.2749	6.0575	85031	AA986889|Ps-pla1|Pspla1	16	16 B4|16 26.83 cM	phospholipase A1 member A	protein-coding
Cdyl2	1.4096	0.0076	0.0399	8.1962	7.7009	75796	1700029M19Rik|4930453I21Rik|Gm20194	8	8 E1|8	chromodomain protein, Y chromosome-like 2	protein-coding
Ccl20	2.0084	0.0079	0.0409	7.0905	6.0844	20297	CKb4|LARC|MIP-3A|MIP-3[a]|MIP3A|ST38|Scya20|exodus-1	1	1 C5|1 42.69 cM	chemokine (C-C motif) ligand 20	protein-coding
Clec1a	-1.3857	0.0081	0.0418	5.0997	5.5703	243653	5930406N14Rik	6	6 F3|6	C-type lectin domain family 1, member a	protein-coding
6530402F18Rik	1.6259	0.0081	0.0419	7.2726	6.5713	76220	mKIAA1857	2	2|2	RIKEN cDNA 6530402F18 gene	ncRNA
Azi2	1.2175	0.0085	0.0433	9.8714	9.5875	27215	AA410145|AZ2	9	9 F3|9	5-azacytidine induced gene 2	protein-coding
Prpf4	1.2428	0.0087	0.0439	9.276	8.9623	70052	1600015H11Rik|AI874830|AW047464|bN189G18.1	4	4|4 C1	PRP4 pre-mRNA processing factor 4 homolog (yeast)	protein-coding
D16Ertd472e	1.5281	0.0087	0.044	6.6954	6.0837	67102	1700010I10Rik|2310009O17Rik|E330003K22Rik|Eurl	16	16 C3.1|16 45.36 cM	DNA segment, Chr 16, ERATO Doi 472, expressed	protein-coding
Lrguk	-1.1982	0.0088	0.0444	5.5804	5.8413	74354	4921528H16Rik	6	6|6 B1	leucine-rich repeats and guanylate kinase domain containing	protein-coding
Cenpj	-1.2296	0.0089	0.0446	6.2406	6.5388	219103	4932437H03Rik|CPAP|Gm81|LAP|LIP1	14	14 C3|14	centromere protein J	protein-coding
Ttc39b	1.2078	0.0091	0.0452	8.8285	8.5561	69863	1810054D07Rik|9130422G05Rik|AI450603|AV103077|AW215585	4	4 C3|4	tetratricopeptide repeat domain 39B	protein-coding
Dusp8	1.1798	0.0091	0.0453	7.309	7.0705	18218	5530400B01Rik|AI593498|Nttp1	7	7 F5|7 87.59 cM	dual specificity phosphatase 8	protein-coding
Oas3	1.2489	0.0092	0.0457	7.7325	7.4119	246727	Oasl10	5	5 F|5 60.64 cM	2'-5' oligoadenylate synthetase 3	protein-coding
Irak1bp1	-1.5114	0.0092	0.0458	6.4444	7.0403	65099	4921528N06Rik|AI851240|Aabp3|Aip70|Simpl	9	9 E2|9	interleukin-1 receptor-associated kinase 1 binding protein 1	protein-coding
Tmem86b	1.2783	0.0092	0.0459	7.6707	7.3165	68255	C330014O21Rik	7	7 A1|7	transmembrane protein 86B	protein-coding
Orm2	1.1337	0.0099	0.0486	4.3902	4.2092	18406	Agp1|Orm-2	4	4 C1|4 33.96 cM	orosomucoid 2	protein-coding
Cxcl11	1.2531	0.0101	0.0491	6.7888	6.4633	56066	Cxc11|H174|I-tac|Ip9|Itac|Scyb11|Scyb9b|b-R1|betaR1	5	5|5 E3	chemokine (C-X-C motif) ligand 11	protein-coding
	1.7199	0.0102	0.0494	6.1747	5.3924	101055998
Trem1	1.4206	0.0103	0.0502	6.4487	5.9422	58217		17	17 C|17	triggering receptor expressed on myeloid cells 1	protein-coding
Nol10	1.6224	0.0104	0.0504	7.5469	6.8488	217431	Gm67	12	12 A1.1|12	nucleolar protein 10	protein-coding
Trim26	1.2469	0.0104	0.0504	8.814	8.4956	22670	AI462198|Zfp173|Zfp1736	17	17 B1|17 19.16 cM	tripartite motif-containing 26	protein-coding
Cd5	1.231	0.0105	0.0506	7.3818	7.0821	12507	Ly-1|Ly-12|Ly-A|Lyt-1	19	19 A|19 7.16 cM	CD5 antigen	protein-coding
Vash1	1.2107	0.0107	0.0513	7.9293	7.6535	238328	AI834978|D930046M13Rik|G630009D10Rik	12	12 D2|12	vasohibin 1	protein-coding
B3gnt5	-1.1014	0.0108	0.0515	4.9282	5.0675	108105	beta3GnT5	16	16|16 B1	UDP-GlcNAc:betaGal beta-1,3-N-acetylglucosaminyltransferase 5	protein-coding
Gm15753	1.258	0.0108	0.0517	9.3355	9.0043	624083	OTTMUSG00000025953	5	5 G2|5	predicted gene 15753	protein-coding
Bcl2a1c	1.7007	0.0111	0.0525	10.9726	10.2065	12046	A1-c	9	9 F3|9	B cell leukemia/lymphoma 2 related protein A1c	protein-coding
Melk	-1.252	0.0112	0.0531	8.4991	8.8233	17279	AI327312|MPK38|mKIAA0175	4	4 B1|4 23.46 cM	maternal embryonic leucine zipper kinase	protein-coding
Rad54l	-1.2572	0.0113	0.0534	7.4561	7.7863	19366	RAD54	4	4 D1|4	RAD54 like (S. cerevisiae)	protein-coding
Slc45a3	1.1786	0.0115	0.0543	8.3107	8.0736	212980	2210413P12Rik|AU023994|AU043764|IPCA-6|PRST|Pcanap6	1	1 E4|1	solute carrier family 45, member 3	protein-coding
Mier3	1.2397	0.0116	0.0545	8.9266	8.6166	218613	5730509D14|AU015422|D130064H19Rik	13	13 D2.2|13	mesoderm induction early response 1, family member 3	protein-coding
Slfn1	1.1836	0.0119	0.0554	5.793	5.5498	20555	AV316259	11	11 C|11 50.3 cM	schlafen 1	protein-coding
Stxbp3a	1.2887	0.012	0.056	10.0472	9.6813	20912	Munc-18c|Stxbp3|Sxtbp3|Unc18-3	3	3 F3|3	syntaxin binding protein 3A	protein-coding
Elovl7	-1.3786	0.0126	0.0578	7.1444	7.6077	74559	9130013K24Rik|AI840082	13	13 D2.1|13	ELOVL family member 7, elongation of long chain fatty acids (yeast)	protein-coding
Gbp11	1.4897	0.0127	0.0582	6.7281	6.153	634650	EG634650|Gm7141	5	5 E5|5	guanylate binding protein 11	protein-coding
1110038F14Rik	1.2746	0.0137	0.0614	8.0156	7.6656	117171		15	15|15 E1	RIKEN cDNA 1110038F14 gene	protein-coding
Ptchd1	1.2142	0.0141	0.0627	9.988	9.7081	211612	9630036J22Rik|AI848149|Gm387	X	X F3|X	patched domain containing 1	protein-coding
Susd2	1.3958	0.0141	0.0627	7.3748	6.8938	71733	1200011D11Rik	10	10|10 B5.3	sushi domain containing 2	protein-coding
Gpnmb	-1.0499	0.0141	0.0629	13.3269	13.3972	93695	DC-HIL|Dchil|ipd	6	6 B2.3|6 23.82 cM	glycoprotein (transmembrane) nmb	protein-coding
Fbxw17	1.164	0.0151	0.0658	8.9426	8.7235	109082	1110064L07Rik|C85886	13	13 A5|13	F-box and WD-40 domain protein 17	protein-coding
Aftph	-1.1639	0.0159	0.0684	10.627	10.846	216549		11	11 A3.1|11	aftiphilin	protein-coding
Clic5	1.2458	0.0167	0.071	6.1621	5.845	224796	5730531E12Rik|B330005L24|Gm322|jbg	17	17|17 C	chloride intracellular channel 5	protein-coding
Ptpn2	1.325	0.0174	0.0732	7.5161	7.1101	19255	AI325124|Ptpt|TC-PTP	18	18 E1|18	protein tyrosine phosphatase, non-receptor type 2	protein-coding
Brwd3	1.0968	0.0178	0.0746	7.8176	7.6843	382236	Brodl|D030064D06Rik|Gm596	X	X D|X	bromodomain and WD repeat domain containing 3	protein-coding
Gm12185	-1.1752	0.0178	0.0746	4.1486	4.3815	620913	OTTMUSG00000005523	11	11 B1.2|11	predicted gene 12185	protein-coding
Ly6c1	1.3588	0.0181	0.0758	6.4383	5.996	17067	AA682074|AA959465|Ly-6C|Ly-6C1|Ly6c	15	15 D3|15 34.29 cM	lymphocyte antigen 6 complex, locus C1	protein-coding
Oas1g	1.741	0.0181	0.0758	8.408	7.6081	23960	AI449562|L2|Mmu-L|Mmu-L2|Oas1a|Oias-1|Oias1	5	5 F|5 60.65 cM	2'-5' oligoadenylate synthetase 1G	protein-coding
Psmb9	1.1506	0.0184	0.0765	8.9673	8.7649	16912	Lmp-2|Lmp2	17	17 B1|17 17.98 cM	proteasome (prosome, macropain) subunit, beta type 9 (large multifunctional peptidase 2)	protein-coding
Zc3h7a	1.3553	0.0185	0.0768	9.2255	8.7869	106205	A430104C18Rik|AI447294|AW556219|HSPC055|Zc3h7|Zc3hdc7	16	16 A1|16	zinc finger CCCH type containing 7 A	protein-coding
Ccnj	1.2625	0.0188	0.0777	8.3116	7.9754	240665	D430039C20Rik	19	19 C3|19	cyclin J	protein-coding
Serpina3f	1.2226	0.02	0.0813	6.4338	6.1438	238393	2A1|BC049975	12	12 E|12	serine (or cysteine) peptidase inhibitor, clade A, member 3F	protein-coding
Klf6	1.1575	0.02	0.0814	10.9261	10.7151	23849	AI448727|BCD1|C86813|CPBP|Copeb|FM2|FM6|Ierepo1|Ierepo3|R75280|Zf9	13	13 A1|13	Kruppel-like factor 6	protein-coding
Gypc	1.1587	0.0205	0.0827	7.2441	7.0315	71683	0610037F22Rik|Cd236r	18	18 B1|18 18.05 cM	glycophorin C	protein-coding
Il1bos	1.2786	0.0214	0.0854	6.441	6.0865	329514	9430083I22|Gm14047|OTTMUSG00000015529	2	2 F1|2	interleukin 1 beta, opposite strand	ncRNA
Snx10	1.3544	0.0215	0.0857	9.0758	8.6382	71982	2410004M09Rik	6	6 B3|6	sorting nexin 10	protein-coding
Coro2a	1.145	0.0229	0.0898	9.5249	9.3295	107684	9030208C03Rik|AI563590|IR10	4	4 B1|4	coronin, actin binding protein 2A	protein-coding
Rmdn3	1.2015	0.0231	0.0901	9.7375	9.4727	67809	1200015F23Rik|AI131757|Fam82a2|Ptpip51|RMD-3|Rmd3	2	2 E5|2	regulator of microtubule dynamics 3	protein-coding
9430076C15Rik	1.2222	0.0233	0.0908	5.4571	5.1676	320189		6	6 B3|6	RIKEN cDNA 9430076C15 gene	ncRNA
Sec24b	1.0738	0.024	0.0926	10.4475	10.3447	99683	AI605202|SEC24	3	3 G3|3	Sec24 related gene family, member B (S. cerevisiae)	protein-coding
Tlk2	1.4033	0.0241	0.093	8.9913	8.5025	24086	4933403M19Rik|PKUalpha|Tlk	11	11 E1|11	tousled-like kinase 2 (Arabidopsis)	protein-coding
Cxcl13	1.2472	0.0245	0.0942	4.8438	4.5251	55985	4631412M08Rik|ANGIE2|Angie|BCA-1|BLC|BLR1L|Scyb13	5	5 E3|5	chemokine (C-X-C motif) ligand 13	protein-coding
P2ry14	-1.2127	0.0247	0.0946	6.069	6.3472	140795	A330108O13Rik|Gpr105|P2Y14	3	3 D|3 28.96 cM	purinergic receptor P2Y, G-protein coupled, 14	protein-coding
A630001G21Rik	1.235	0.0253	0.0964	9.2111	8.9066	319997		1	1 C5|1	RIKEN cDNA A630001G21 gene	protein-coding
A4galt	1.2456	0.0258	0.0978	7.0579	6.7411	239559		15	15 E1|15	alpha 1,4-galactosyltransferase	protein-coding
Rbbp8	1.4141	0.0261	0.0986	8.6925	8.1926	225182	9930104E21Rik|CtIP|RBBP-8|RIM|SAE2	18	18 A1|18	retinoblastoma binding protein 8	protein-coding
H2-T10	1.6946	0.0265	0.1	7.5689	6.8079	15024	H-2T10	17	17 B1|17 18.93 cM	histocompatibility 2, T region locus 10	protein-coding
Ms4a4d	1.1522	0.0271	0.1019	5.1648	4.9603	66607	2210417J23Rik	19	19 A|19	membrane-spanning 4-domains, subfamily A, member 4D	protein-coding
Slc25a28	-1.0955	0.0275	0.103	9.9005	10.0321	246696	2210403D18Rik|Mfrn2|Mrs3/4	19	19 C3|19 36.67 cM	solute carrier family 25, member 28	protein-coding
Cenpe	-1.411	0.0277	0.1034	7.8213	8.318	229841	312kDa|AU019344|BC049989|C530022J18|CENP-E|Kif10	3	3 H2|3 62.55 cM	centromere protein E	protein-coding
Chd1	1.191	0.0283	0.105	8.9998	8.7477	12648	4930525N21Rik|AI851787|AW555109	17	17 A2|17 8.95 cM	chromodomain helicase DNA binding protein 1	protein-coding
Usp31	1.2366	0.0288	0.1064	8.8519	8.5455	76179	6330567E21Rik|mKIAA1203	7	7 F2|7	ubiquitin specific peptidase 31	protein-coding
Mylk2	1.1195	0.0291	0.1072	7.3188	7.156	228785	9830004H17Rik|BB138278	2	2 H1|2	myosin, light polypeptide kinase 2, skeletal muscle	protein-coding
Tmod3	1.0903	0.0299	0.1095	9.738	9.6133	50875	U-Tmod|UTMOD	9	9 D|9 42.3 cM	tropomodulin 3	protein-coding
Il10	1.4356	0.03	0.1098	5.0988	4.5772	16153	CSIF|Il-10	1	1 E4|1 56.89 cM	interleukin 10	protein-coding
Il15	1.236	0.0303	0.1106	8.229	7.9234	16168	AI503618|IL-15	8	8 C2|8 39.33 cM	interleukin 15	protein-coding
Asap3	-1.2086	0.0309	0.112	7.2984	7.5718	230837	9430088F20Rik|Ddefl1|Gm140|UPLC1	4	4 D3|4	ArfGAP with SH3 domain, ankyrin repeat and PH domain 3	protein-coding
Cdk18	-1.1078	0.0329	0.1169	10.8883	11.036	18557	AA682070|Ctk18|Pctk3	1	1 E4|1	cyclin-dependent kinase 18	protein-coding
Bdkrb1	1.1759	0.0338	0.1193	8.2488	8.0151	12061	B1BKR|B1R|BKR1|BRADYB1|Bdkrb	12	12|12 F1	bradykinin receptor, beta 1	protein-coding
Il15ra	1.111	0.0341	0.12	7.4359	7.2841	16169	AA690181|IL-15RA	2	2 A1|2 8.97 cM	interleukin 15 receptor, alpha chain	protein-coding
Apol6	-1.1378	0.0347	0.1215	5.5139	5.7002	71939	2310076O14Rik	15	15|15 E1	apolipoprotein L 6	protein-coding
Nxph1	1.15	0.0349	0.122	7.021	6.8194	18231	C130005L03Rik	6	6 A1|6	neurexophilin 1	protein-coding
AA467197	1.264	0.0354	0.123	6.2519	5.9139	433470	Nmes1	2	2 E5|2	expressed sequence AA467197	protein-coding
Epsti1	1.2193	0.0362	0.1253	8.4668	8.1808	108670	2310046K10Rik|5033415K03Rik|BRESI1	14	14 D3|14	epithelial stromal interaction 1 (breast)	protein-coding
Ubash3b	-1.2344	0.0363	0.1255	8.6885	8.9923	72828	2810457I06Rik|BB125008|TULA-2|p70	9	9 A5.1|9	ubiquitin associated and SH3 domain containing, B	protein-coding
Fam102b	-1.1484	0.0365	0.126	9.0907	9.2903	329739	1600010D10Rik|B430201A12Rik	3	3 F3|3	family with sequence similarity 102, member B	protein-coding
Ms4a4a	-1.7576	0.0368	0.1266	9.5867	10.4003	666907	EG666907	19	19 A|19	membrane-spanning 4-domains, subfamily A, member 4A	protein-coding
Megf9	-1.2488	0.0373	0.128	7.9357	8.2563	230316	4933405H16Rik|9630025C07|Egfl5|mKIAA0818	4	4 C2|4	multiple EGF-like-domains 9	protein-coding
Il23r	-1.1279	0.0375	0.1284	5.5643	5.7379	209590	IL-23R	6	6 C1|6	interleukin 23 receptor	protein-coding
Slfn10-ps	1.2125	0.0376	0.1286	8.4316	8.1537	237887	Slfn10|mFLJ00257	11	11 C|11	schlafen 10, pseudogene	pseudo
Gbp4	1.1969	0.0389	0.132	5.8187	5.5593	17472	AW228052|Mag-2|Mpa-2|Mpa2|mKIAA4245	5	5 E5|5 50.68 cM	guanylate binding protein 4	protein-coding
Ptges2	1.3466	0.0406	0.1362	8.5112	8.0819	96979	0610038H10Rik|C79137|Gbf1|Mpges2|Pges2	2	2 B|2	prostaglandin E synthase 2	protein-coding
Fgf2	-1.207	0.0408	0.1365	7.7527	8.0241	14173	Fgf-2|Fgfb|bFGF	3	3 A2-B|3 18.41 cM	fibroblast growth factor 2	protein-coding
Fbxl5	1.3327	0.041	0.1371	9.1922	8.7779	242960	Fbl4|Fir4	5	5 B3|5	F-box and leucine-rich repeat protein 5	protein-coding
Timd4	1.2747	0.0412	0.1375	6.3138	5.9636	276891	B430010N18Rik|TIM-4|Tim4	11	11 B1.1|11	T cell immunoglobulin and mucin domain containing 4	protein-coding
1500012F01Rik	-1.1348	0.0432	0.1421	9.2864	9.4688	68949	Zfas1	2	2 H3|2	RIKEN cDNA 1500012F01 gene	protein-coding
Trim30b	1.1878	0.0451	0.1468	5.5743	5.326	244183	A530023O14Rik|Trim30-1	7	7 E3|7	tripartite motif-containing 30B	protein-coding
Ptx3	1.236	0.0454	0.1474	5.8733	5.5676	19288	AI607804|TSG-14	3	3 E1|3 30.25 cM	pentraxin related gene	protein-coding
Naalad2	-1.1105	0.0464	0.1499	4.4191	4.5703	72560	2700022G20Rik|D9Ertd285e|Folh1b|GCP3|GCPIII|NAADALASE2|NAALADASE2	9	9 A3|9 7.02 cM	N-acetylated alpha-linked acidic dipeptidase 2	protein-coding
Stk38l	1.5412	0.0481	0.1539	7.4584	6.8344	232533	4930473A22Rik|B230328I19|Ndr2|Ndr54	6	6 G3|6	serine/threonine kinase 38 like	protein-coding
BC023105	1.2054	0.0483	0.1543	4.8275	4.558	667597		18	18 D3|18	cDNA sequence BC023105	unknown
4930486L24Rik	-1.1114	0.0484	0.1544	5.2243	5.3767	214639	AW545031	13	13 B2|13	RIKEN cDNA 4930486L24 gene	protein-coding
Ctps	1.2305	0.0492	0.1562	6.605	6.3058	51797	Ctps1	4	4 D2.2|4 56.52 cM	cytidine 5'-triphosphate synthase	protein-coding
G0s2	1.2417	0.0511	0.1603	7.5505	7.2382	14373	AI255151|AV006465	1	1 H6|1 97.69 cM	G0/G1 switch gene 2	protein-coding
Rnf139	1.1091	0.052	0.1623	9.6256	9.4762	75841	4930555P18Rik	15	15 D1|15	ring finger protein 139	protein-coding
Ms4a6b	1.1559	0.052	0.1624	9.3767	9.1676	69774	1810027D10Rik	19		membrane-spanning 4-domains, subfamily A, member 6B	protein-coding
Osmr	1.1578	0.0537	0.1662	7.6424	7.431	18414	OSMRB	15	15 A1|15 3.3 cM	oncostatin M receptor	protein-coding
Tnks1bp1	1.1464	0.0542	0.167	8.8556	8.6584	228140	Tab182|mKIAA1741	2	2 D|2	tankyrase 1 binding protein 1	protein-coding
1600014C10Rik	-1.1372	0.0556	0.1703	8.1006	8.2861	72244	AI428873	7	7|7 B1	RIKEN cDNA 1600014C10 gene	protein-coding
Il18bp	1.0917	0.0558	0.1709	9.2176	9.0911	16068	IL-18BP|Igifbp|MC54L	7	7|7 F1	interleukin 18 binding protein	protein-coding
Trim14	1.0688	0.0559	0.171	9.5022	9.4062	74735	5830400N10Rik|pub	4	4|4 B2	tripartite motif-containing 14	protein-coding
Tnfrsf12a	-1.214	0.056	0.1712	9.5276	9.8074	27279	AI255180|C87282|Fn14|HPIP|TWEAK-R|TweakR	17	17 A3.3|17	tumor necrosis factor receptor superfamily, member 12a	protein-coding
Tgm1	1.1397	0.0568	0.1728	7.5569	7.3683	21816	2310004J08Rik|Tgase1	14	14|14 C1	transglutaminase 1, K polypeptide	protein-coding
Has3	-1.1102	0.0568	0.173	4.7519	4.9027	15118		8	8 D3|8 53.28 cM	hyaluronan synthase 3	protein-coding
Mgat4a	1.1723	0.0569	0.1732	9.9681	9.7388	269181	9530018I07Rik|GnT-IVa|glcNAc-T-IVa	1	1 B|1	mannoside acetylglucosaminyltransferase 4, isoenzyme A	protein-coding
Bckdhb	-1.1181	0.0572	0.1738	7.6161	7.7771	12040		9	9 E2|9	branched chain ketoacid dehydrogenase E1, beta polypeptide	protein-coding
Birc2	1.4108	0.0574	0.1742	7.5682	7.0717	11797	AW146227|Api1|Api2|Birc3|HIAP1|HIAP2|IAP1|IAP2|MIAP1|MIAP2|MIHB|MIHC|RNF48|cIAP1|cIAP2|mcIAP1	9	9 A1|9	baculoviral IAP repeat-containing 2	protein-coding
Cd200r4	-1.3932	0.0585	0.1768	7.9266	8.4049	239849	F630107N04Rik|MCD200RLa	16	16 B4|16	CD200 receptor 4	protein-coding
Slitrk4	1.065	0.0587	0.177	5.5631	5.4722	245446	6430513G13|D930039I09Rik	X	X|X A5	SLIT and NTRK-like family, member 4	protein-coding
Nt5c3	1.2206	0.062	0.1836	7.1979	6.9103	107569	1600024P05Rik|2610206B05Rik|3110004A18Rik|AI842776|Nt5c3a|Nt5y|PN-1|PN-I|PSN1|UMPH|Umph-1|Umph1|cN-III|lupin|p36	6	6 B3|6	5'-nucleotidase, cytosolic III	protein-coding
Clec7a	-1.0532	0.0626	0.1847	12.2002	12.275	56644	BGR|Clecsf12|beta-GR	6	6 F3|6	C-type lectin domain family 7, member a	protein-coding
Dusp28	-1.1272	0.0627	0.1851	8.1433	8.316	67446	0710001B24Rik|AV005521	1	1 D|1	dual specificity phosphatase 28	protein-coding
Osm	1.1441	0.0633	0.1863	9.2165	9.0222	18413	OncoM	11	11 A1|11 2.94 cM	oncostatin M	protein-coding
Arid5a	-1.1592	0.0638	0.1875	7.7492	7.9623	214855	D430024K22Rik|Mrf1	1	1 B|1	AT rich interactive domain 5A (MRF1-like)	protein-coding
Slc30a4	1.0839	0.065	0.1899	9.6622	9.546	22785	Znt4|lm|znT-4	2	2 E5|2 60.65 cM	solute carrier family 30 (zinc transporter), member 4	protein-coding
Magohb	1.1323	0.0649	0.1899	5.552	5.3729	66441	2010012C16Rik|Mago|Magoh|Magoh-rs1	6	6 C7|6	mago-nashi homolog B (Drosophila)	protein-coding
Gbp9	1.2327	0.0652	0.1903	7.6127	7.3108	236573		5	5 E5|5	guanylate-binding protein 9	protein-coding
Ebf1	-1.2127	0.0663	0.1926	4.9403	5.2186	13591	Ebf|O/E-1|OE-1|Olf-1|Olf1	11	11 B1.1|11 26.45 cM	early B cell factor 1	protein-coding
Sp110	1.1261	0.0665	0.1929	10.4425	10.2712	109032	5031415C07Rik|52kDa|5830484A20Rik|ENSMUSG00000075603|Ifi75|Ipr1	1	1 C5|1	Sp110 nuclear body protein	protein-coding
Camsap1	-1.1043	0.0674	0.1944	8.9414	9.0846	227634	9530003A05Rik|C77823|PRO2405	2	2 A3|2	calmodulin regulated spectrin-associated protein 1	protein-coding
Ly6a	-1.4572	0.0681	0.1961	5.513	6.0563	110454	Ly-6A.2|Ly-6A/E|Ly-6E.1|Sca-1|Sca1|TAP	15	15 D3|15 34.29 cM	lymphocyte antigen 6 complex, locus A	protein-coding
Mb21d1	1.2791	0.0693	0.1987	7.1984	6.8433	214763	E330016A19Rik|cGAS|m-cGAS	9	9 E1|9	Mab-21 domain containing 1	protein-coding
Selp	1.1465	0.0694	0.1988	6.1361	5.9388	20344	CD62P|GMP-140|Grmp|LECAM3|PADGEM	1	1 H2.2|1 71.42 cM	selectin, platelet	protein-coding
Mir29a	1.2206	0.0702	0.2006	4.9105	4.623	387222	Mirn29a|mmu-mir-29a	6	6|6	microRNA 29a	ncRNA
Lypd6	-1.2362	0.0707	0.2018	7.0634	7.3693	320343	E130115E03Rik	2	2 C1.1|2	LY6/PLAUR domain containing 6	protein-coding
Hbegf	-1.2023	0.0725	0.2053	7.9447	8.2106	15200	AW047313|Dtr|Dts|Hegfl	18	18 B2|18 19.46 cM	heparin-binding EGF-like growth factor	protein-coding
Syde1	-1.1159	0.0731	0.2064	7.3649	7.5231	71709	1200008N06Rik|BB043000|mSYD1A	10	10 C1|10	synapse defective 1, Rho GTPase, homolog 1 (C. elegans)	protein-coding
Ehd3	1.0491	0.0762	0.2122	7.2642	7.195	57440	Ehd2	17	17 E2|17 45.2 cM	EH-domain containing 3	protein-coding
Slc6a19	1.1403	0.0763	0.2123	5.4438	5.2544	74338	4632401C08Rik|B<0>AT1	13	13 C1|13	solute carrier family 6 (neurotransmitter transporter), member 19	protein-coding
Rab38	1.1201	0.0767	0.2132	6.6569	6.4933	72433	2310011F14Rik|AU043391|cht	7	7 E1|7 49.19 cM	RAB38, member RAS oncogene family	protein-coding
Adamts14	1.0905	0.0785	0.2166	6.5707	6.4457	237360	Adamts-14|TS14	10	10 B4|10	a disintegrin-like and metallopeptidase (reprolysin type) with thrombospondin type 1 motif, 14	protein-coding
C630050I24Rik	1.2006	0.0785	0.2166	6.061	5.7973	78571		8	8 D3|8	RIKEN cDNA C630050I24 gene	ncRNA
Car4	1.1147	0.0792	0.2179	6.6299	6.4733	12351	AW456718|Ca4	11	11 C|11	carbonic anhydrase 4	protein-coding
Uba7	1.1769	0.0804	0.2204	9.0123	8.7773	74153	1300004C08Rik|Ube1l	9	9 F2|9 59.07 cM	ubiquitin-like modifier activating enzyme 7	protein-coding
Asb13	-1.1024	0.0806	0.2206	9.668	9.8086	142688	2210015B19Rik|6430573K02Rik|Asb-13|C85285	13	13 A1|13	ankyrin repeat and SOCS box-containing 13	protein-coding
Scube1	1.1503	0.0867	0.2318	7.791	7.589	64706	7330410C13Rik|A630023E24Rik	15	15 E1|15	signal peptide, CUB domain, EGF-like 1	protein-coding
Steap4	1.1024	0.0868	0.2319	6.1672	6.0266	117167	1110021O17Rik|AI481214|Tiarp|Tnfaip9	5	5 A1|5	STEAP family member 4	protein-coding
Ptger4	-1.1094	0.087	0.2321	8.8422	8.992	19219	EP4|Ptgerep4	15	15 A1|15 1.99 cM	prostaglandin E receptor 4 (subtype EP4)	protein-coding
Il19	1.0917	0.0883	0.2345	5.0166	4.8901	329244		1	1 E4|1	interleukin 19	protein-coding
Pdzrn4	-1.237	0.0887	0.2352	5.1128	5.4196	239618	1110017D07Rik|LNX4|SAMCAP3L|mKIAA3027	15	15 E3|15	PDZ domain containing RING finger 4	protein-coding
Rorb	-1.0973	0.0897	0.2371	5.9363	6.0703	225998	Nr1f2|RZR-beta|RZRB|Rorbeta	19	19 B|19	RAR-related orphan receptor beta	protein-coding
Serpina3h	1.0849	0.0905	0.2385	5.4365	5.319	546546	6C28|Spi2	12	12 E|12	serine (or cysteine) peptidase inhibitor, clade A, member 3H	pseudo
F3	-1.3099	0.091	0.2393	7.6132	8.0027	14066	AA409063|CD142|Cf-3|Cf3|TF	3	3 G1|3 52.94 cM	coagulation factor III	protein-coding
Pcdh17	1.1561	0.0913	0.2399	7.3313	7.1221	219228	C030033F14Rik|Gm78	14	14 D3|14	protocadherin 17	protein-coding
Cox6a2	1.0971	0.0927	0.2426	8.4342	8.3004	12862	CoxVIaH|VIaH	7	7 F3|7 70.04 cM	cytochrome c oxidase subunit VIa polypeptide 2	protein-coding
Ucn	1.1697	0.0926	0.2426	7.6584	7.4323	22226	Mpv17|Ucn1	5	5 B1|5 17.11 cM	urocortin	protein-coding
Slc16a3	1.2722	0.0937	0.2449	9.9598	9.6125	80879	Mct3|Mct4	11	11 E2|11	solute carrier family 16 (monocarboxylic acid transporters), member 3	protein-coding
Pi4k2a	-1.0827	0.095	0.2472	10.4833	10.5979	84095	Pi4k2	19	19 C3|19 35.74 cM	phosphatidylinositol 4-kinase type 2 alpha	protein-coding
Tnc	-1.1173	0.0964	0.2498	8.6654	8.8254	21923	AI528729|C130033P17Rik|Hxb|TN|TN-C|Ten|cytotactin|tenascin-C	4	4 C1|4 34.06 cM	tenascin C	protein-coding
Rab3ip	1.1101	0.097	0.2509	8.5119	8.3612	216363	B230311A06|Gtpat12|Rabin3	10	10 D2|10 64.96 cM	RAB3A interacting protein	protein-coding
Cyp7b1	-1.1342	0.101	0.2585	5.8483	6.03	13123	AW261589|D3Ertd552e|hct-1	3	3 A1|3 4.98 cM	cytochrome P450, family 7, subfamily b, polypeptide 1	protein-coding
Pla2g16	1.1352	0.1029	0.2617	6.8545	6.6716	225845	C78643|HRSL3|Hrasls3|Hrev107|MLP-3	19	19 A|19	phospholipase A2, group XVI	protein-coding
Fbn1	-1.078	0.1032	0.2621	7.3955	7.5039	14118	AI536462|B430209H23|Fib-1|Tsk	2	2 F|2 61.38 cM	fibrillin 1	protein-coding
Cd70	1.098	0.1037	0.263	5.4387	5.3038	21948	CD27LG|Cd27l|Tnfsf7	17	17 C-D|17 29.69 cM	CD70 antigen	protein-coding
Vgf	1.0799	0.1041	0.2637	7.5245	7.4136	381677	Gm1052	5	5 G2|5 76.13 cM	VGF nerve growth factor inducible	protein-coding
Pydc3	1.3185	0.1051	0.2654	4.7657	4.3668	100033459	9830148g24rik|E430029J22Rik	1	1 H3|1	pyrin domain containing 3	protein-coding
Smim3	-1.0646	0.1061	0.2673	9.0845	9.1748	106878	2010002N04Rik|AI195350|AW561905|Nid67|cI-41	18	18 D3|18	small integral membrane protein 3	protein-coding
Madcam1	1.1969	0.108	0.2703	7.2059	6.9466	17123	AV211525	10	10 C1-C2|10 39.72 cM	mucosal vascular addressin cell adhesion molecule 1	protein-coding
Ccl8	1.1345	0.1079	0.2703	4.9826	4.8006	20307	1810063B20Rik|AB023418|HC14|MCP-2|Mcp2|Scya8	11	11 C|11 49.91 cM	chemokine (C-C motif) ligand 8	protein-coding
Tekt4	-1.1082	0.1079	0.2703	5.0203	5.1686	71840	1700010L19Rik	17	17 A3.3|17	tektin 4	protein-coding
Milr1	1.1616	0.1096	0.2732	12.1907	11.9746	380732	Allergin-1|Gm885|Mca32	11	11 E1|11	mast cell immunoglobulin like receptor 1	protein-coding
A630012P03Rik	1.1155	0.1115	0.2766	5.5651	5.4074	100504594		X	X A5|X	RIKEN cDNA A630012P03 gene	ncRNA
Il27ra	1.0978	0.1122	0.2778	6.2437	6.1091	50931	CRL1|IL-27R|Tccr|WSX-1|Wsx1|zcytor1	8	8 C3|8	interleukin 27 receptor, alpha	protein-coding
Usp16	1.1868	0.1122	0.2778	9.553	9.3059	74112	1200004E02Rik|2810483I07Rik|6330514E22Rik|UBPM	16	16 C3.3|16	ubiquitin specific peptidase 16	protein-coding
1300002K09Rik	-1.1807	0.1124	0.278	8.0252	8.2649	74152	Rbpr2	4	4 B1|4	RIKEN cDNA 1300002K09 gene	protein-coding
St8sia6	1.1195	0.1128	0.2786	4.9676	4.8047	241230	1700007J08Rik|AI314453|AI875066|ST8SiaVI|Siat8f	2	2 A1|2	ST8 alpha-N-acetyl-neuraminide alpha-2,8-sialyltransferase 6	protein-coding
Trip13	1.1826	0.1184	0.2879	6.9138	6.6719	69716	2410002G23Rik|D13Ertd328e	13	13 C1|13 40.15 cM	thyroid hormone receptor interactor 13	protein-coding
Cecr2	-1.1906	0.1187	0.2885	5.2733	5.525	330409	2610101O16Rik|2810409N01Rik|Gtl4|mKIAA1740	6	6 F1|6 56.97 cM	cat eye syndrome chromosome region, candidate 2	protein-coding
Ifi204	1.4402	0.1196	0.29	10.6609	10.1346	15951	Ifi16|p204	1	1 H3|1 80.63 cM	interferon activated gene 204	protein-coding
Il1r2	-1.1235	0.1198	0.2905	5.1132	5.2813	16178	CD121b|Il1r-2	1	1 B|1 18.65 cM	interleukin 1 receptor, type II	protein-coding
Lrrc63	1.1437	0.1207	0.2918	4.8364	4.6427	70859	4921509B22Rik	14	14 D2|14	leucine rich repeat containing 63	protein-coding
Serpine1	-1.0815	0.1241	0.297	10.9197	11.0327	18787	PAI-1|PAI1|Planh1	5	5 G2|5	serine (or cysteine) peptidase inhibitor, clade E, member 1	protein-coding
Xrn1	1.0591	0.1266	0.3009	9.3369	9.254	24127	Dhm2|exo|mXrn1	9	9|9 E4	5'-3' exoribonuclease 1	protein-coding
Zcchc6	-1.0836	0.1294	0.3046	10.7276	10.8435	214290	6030448M23Rik|AA420405	13	13 B2|13	zinc finger, CCHC domain containing 6	protein-coding
Rasgrp1	1.0892	0.1298	0.3052	6.4159	6.2925	19419	Rasgrp	2	2 E5|2 59.19 cM	RAS guanyl releasing protein 1	protein-coding
Hectd2	1.0873	0.1343	0.3114	6.0509	5.9301	226098	4921524L07|A630025O09Rik|AW212605	19	19 C2|19	HECT domain containing 2	protein-coding
St14	-1.1337	0.1345	0.3117	7.4556	7.6366	19143	Epithin|MT-SP1|Prss14|Tmprss14|mCAP3|matriptase	9	9 A4|9 16.61 cM	suppression of tumorigenicity 14 (colon carcinoma)	protein-coding
Slain1	-1.1108	0.1373	0.3162	5.8966	6.0482	105439	9630044O09Rik|AA675320|AW742596	14	14 E2.3|14	SLAIN motif family, member 1	protein-coding
Tnfaip8l3	1.0976	0.1391	0.319	5.9326	5.7982	244882	9930029P06Rik|Gm517	9	9 A5.3|9	tumor necrosis factor, alpha-induced protein 8-like 3	protein-coding
Frmd5	1.116	0.1395	0.3195	6.3227	6.1643	228564	1500032A09Rik|5830442F04|A930004K21Rik|R75430	2	2 E5|2	FERM domain containing 5	protein-coding
Adam12	1.0753	0.1418	0.3228	6.3752	6.2704	11489	Mltna|mKIAA4001	7	7 F4|7	a disintegrin and metallopeptidase domain 12 (meltrin alpha)	protein-coding
Slfn3	1.1837	0.1431	0.325	7.1918	6.9485	20557		11	11 C|11	schlafen 3	protein-coding
Rgs14	-1.0922	0.1452	0.3281	6.8792	7.0064	51791	RPIP1	13	13 B1|13 29.8 cM	regulator of G-protein signaling 14	protein-coding
Prr5l	1.1723	0.1456	0.3286	8.4428	8.2135	72446	2600010E01Rik|4833411O04Rik|Protor-2|Protor2	2	2 E2|2	proline rich 5 like	protein-coding
Ppm1k	1.1562	0.1484	0.3326	8.436	8.2266	243382	2900063A19Rik|A930026L03Rik|PP2Cm	6	6 B3|6	protein phosphatase 1K (PP2C domain containing)	protein-coding
Oas1c	-1.1394	0.149	0.3336	5.6338	5.8221	114643	Oasl2|Oasl5	5	5 F|5 60.64 cM	2'-5' oligoadenylate synthetase 1C	protein-coding
Pcdh19	-1.1151	0.1505	0.3361	6.0295	6.1867	279653	B530002L05Rik|Gm717|mKIAA1313	X	X E3|X	protocadherin 19	protein-coding
Creb3l1	1.1337	0.1518	0.3377	8.3629	8.1819	26427	Oasis	2	2 E1|2	cAMP responsive element binding protein 3-like 1	protein-coding
Prpf38a	1.2908	0.1536	0.3403	9.3897	9.0215	230596	2410002M20Rik	4	4 C7|4	PRP38 pre-mRNA processing factor 38 (yeast) domain containing A	protein-coding
Sco1	1.1397	0.1544	0.3416	8.2035	8.0149	52892	2610001C07Rik|D11Bwg1310e	11	11 B3|11 40.59 cM	SCO cytochrome oxidase deficient homolog 1 (yeast)	protein-coding
Adamts6	-1.1341	0.157	0.3456	6.1203	6.3018	108154	5031426K13|A930019D11Rik|ADAM-TS6|b2b1879.1Clo	13	13 D1|13	a disintegrin-like and metallopeptidase (reprolysin type) with thrombospondin type 1 motif, 6	protein-coding
Rap2c	1.2708	0.1586	0.3479	8.9549	8.6092	72065	2010200P20Rik|AI194294|AL022976	X	X A5|X	RAP2C, member of RAS oncogene family	protein-coding
Slc23a2	1.0782	0.1591	0.3485	11.3637	11.2551	54338	AI844736|NBTL1|SVCT2|Slc23a1|YSPL2|YSPL3|mKIAA0238	2	2|2 G2	solute carrier family 23 (nucleobase transporters), member 2	protein-coding
Inhba	-1.1477	0.1619	0.3525	6.992	7.1907	16323		13	13 A1|13 5.85 cM	inhibin beta-A	protein-coding
Fndc3a	-1.0632	0.1629	0.3542	10.2105	10.2989	319448	1700094E19Rik|D14Ertd453e|F730017H24Rik|Fndc3|sys	14	14 D2|14 37.62 cM	fibronectin type III domain containing 3A	protein-coding
2010002M12Rik	1.0637	0.1646	0.3566	4.2153	4.1262	112419	AW412491	19	19 C1|19	RIKEN cDNA 2010002M12 gene	protein-coding
Crlf2	1.1509	0.1657	0.3583	9.864	9.6612	57914	CRLM2|Ly114|Tpte2|Tslpr	5	5 F|5	cytokine receptor-like factor 2	protein-coding
Kcna7	1.1314	0.1668	0.3602	5.9506	5.7724	16495	Kv1.7	7	7 B4|7 29.3 cM	potassium voltage-gated channel, shaker-related subfamily, member 7	protein-coding
Tiam1	-1.1112	0.1689	0.3625	6.5706	6.7227	21844	AI847750|D16Ium10|D16Ium10e	16	16 C3-4|16 51.5 cM	T cell lymphoma invasion and metastasis 1	protein-coding
Fam169a	-1.0431	0.1705	0.3646	5.2989	5.3598	320557	B230112C05Rik|SLAP75	13	13 D1|13	family with sequence similarity 169, member A	protein-coding
Hpx	1.1355	0.1715	0.366	6.9656	6.7823	15458	Hpxn|hx	7	7|7 F1	hemopexin	protein-coding
Endod1	-1.1768	0.1722	0.3667	8.4829	8.7178	71946	2210414F18Rik|2310067E08Rik|C85344	9	9|9 A3	endonuclease domain containing 1	protein-coding
Smg7	1.1064	0.1733	0.3681	9.8297	9.6838	226517	9430023P16Rik|mKIAA0250	1	1 G3|1	Smg-7 homolog, nonsense mediated mRNA decay factor (C. elegans)	protein-coding
Hcst	1.0527	0.1771	0.3735	7.808	7.7338	23900	DAP10|KAP10	7	7 B1|7 17.45 cM	hematopoietic cell signal transducer	protein-coding
Il12a	1.0734	0.1788	0.3758	6.4025	6.3002	16159	IL-12p35|Il-12a|Ll12a|p35	3	3 E1|3 31.92 cM	interleukin 12a	protein-coding
Gm1673	-1.1203	0.1813	0.3791	8.5991	8.7629	381633		5	5 B2|5	predicted gene 1673	protein-coding
Tnfsf4	-1.052	0.1834	0.3818	4.7845	4.8576	22164	Ath-1|Ath1|CD134L|OX-40L|Ox40l|TXGP1|Txgp1l|gp34	1	1 H2.1|1 69.75 cM	tumor necrosis factor (ligand) superfamily, member 4	protein-coding
Hopx	1.1151	0.1859	0.3855	6.7797	6.6225	74318	1110018K11Rik|1200015P04Rik|2300002F06Rik|AI848177|AW490897|Cameo|Hdop|Hod|Hop|Ob1|Obl|Toto	5	5 C3.3|5	HOP homeobox	protein-coding
Tpbpa	-1.1082	0.1878	0.3882	4.2891	4.4373	21984	4311|AV033951|Tb-1|Tb1|Tpbp|b2b1247Clo	13	13 B2|13 32.57 cM	trophoblast specific protein alpha	protein-coding
Eif4e3	1.0923	0.1885	0.3892	8.6841	8.5566	66892	1300018P11Rik|AI451927|eIF4E-3	6	6 D3|6	eukaryotic translation initiation factor 4E member 3	protein-coding
Pram1	-1.2158	0.1892	0.3902	5.6803	5.9622	378460	AY665714	17	17 B1|17	PML-RAR alpha-regulated adaptor molecule 1	protein-coding
Lif	1.2045	0.1945	0.3971	6.202	5.9336	16878		11	11 A1-A2|11 2.94 cM	leukemia inhibitory factor	protein-coding
Dtwd1	-1.1253	0.1972	0.4009	7.1759	7.3463	69185	1810033A06Rik	2	2|2 F2	DTW domain containing 1	protein-coding
Pdss1	1.1155	0.1995	0.4038	7.1026	6.9449	56075	2610203G20Rik|2700031G06Rik|TPT|TPT 1|Tprt|mDLP1|mSPS1	2	2 A3|2	prenyl (solanesyl) diphosphate synthase, subunit 1	protein-coding
Eda2r	-1.0645	0.204	0.4099	5.7232	5.8133	245527	9430060M22Rik|TNFRSF27|Xedar	X	X C3|X	ectodysplasin A2 receptor	protein-coding
Serpina3g	1.1312	0.2085	0.4155	4.6053	4.4273	20715	2A2|AI119734|Spi2-1|Spi2/eb.1|Spi2A|spi2	12	12 E|12	serine (or cysteine) peptidase inhibitor, clade A, member 3G	protein-coding
Lyzl4	-1.188	0.2096	0.4169	6.0038	6.2523	69032	1810009N24Rik|AI504271|Lyc4	9	9 F4|9	lysozyme-like 4	protein-coding
Btc	-1.1083	0.21	0.4174	5.6311	5.7795	12223	Bcn	5	5 E2|5 44.78 cM	betacellulin, epidermal growth factor family member	protein-coding
Zfp365	1.0685	0.2105	0.4181	5.4883	5.3926	216049	AI839779|AV340892|Su48|Znf365|talanin	10	10 B5.1|10	zinc finger protein 365	protein-coding
Dll1	-1.1285	0.2129	0.4212	6.4121	6.5865	13388	Delta1	17	17 A2|17 8.95 cM	delta-like 1 (Drosophila)	protein-coding
Prdm9	-1.0719	0.2221	0.4328	4.862	4.9621	213389	BC012016|Dsbc1|G1-419-29|Meisetz|Rcr1|repro7	17	17 A2|17	PR domain containing 9	protein-coding
Zfp296	1.0582	0.2252	0.4363	6.6604	6.5788	63872	2210018A16Rik	7	7 A3|7	zinc finger protein 296	protein-coding
Esrp1	-1.0885	0.2261	0.4376	4.8747	4.997	207920	2210008M09Rik|A630065D16|BC031468|Rbm35a	4	4 A1|4	epithelial splicing regulatory protein 1	protein-coding
Igf2r	1.0693	0.2271	0.4387	10.8398	10.7431	16004	AI661837|CD222|CI-MPR|M6P/IGF2R|Mpr300	17	17 A-C|17 8.64 cM	insulin-like growth factor 2 receptor	protein-coding
Acpp	1.0428	0.2274	0.4389	5.6189	5.5584	56318	5'-NT|A030005E02Rik|FRAP|Lap|PAP|Ppal	9	9 F1|9	acid phosphatase, prostate	protein-coding
Rgs8	1.0836	0.228	0.4398	6.8127	6.6969	67792	6530413N01Rik	1	1 G3|1 65.41 cM	regulator of G-protein signaling 8	protein-coding
Fam26f	1.1807	0.2336	0.4468	7.4181	7.1785	215900	A630077B13Rik	10	10 B1|10	family with sequence similarity 26, member F	protein-coding
Ly6i	1.2443	0.2357	0.4492	4.9689	4.6537	57248	AI789751|Ly-6I|Ly-6M	15	15 D3|15	lymphocyte antigen 6 complex, locus I	protein-coding
Crabp2	-1.077	0.2384	0.4522	5.7964	5.9035	12904	AI893628|Crabp-2|CrabpII	3	3F1|3	cellular retinoic acid binding protein II	protein-coding
BC094916	-1.2361	0.2407	0.4548	4.2989	4.6046	545384	Ifi214|p214	1	1 H3|1	cDNA sequence BC094916	protein-coding
Gm10388	-1.3482	0.2461	0.4607	7.3697	7.8007	100038707	ENSMUSG00000072655	6		predicted gene 10388	unknown
Phf11a	1.2732	0.2503	0.4661	7.1866	6.8382	219131	4933417L10Rik|Phf11|Phf11l	14	14 C3|14	PHD finger protein 11A	protein-coding
Tnfsf18	1.1061	0.2508	0.4663	5.4234	5.278	240873	Gitrl	1	1 H2.1|1 69.75 cM	tumor necrosis factor (ligand) superfamily, member 18	protein-coding
Etv6	-1.0259	0.2546	0.4713	9.9933	10.0302	14011	AW123102|AW557856|Tel	6	6 G2|6 64.58 cM	ets variant gene 6 (TEL oncogene)	protein-coding
Ube2l6	1.099	0.2546	0.4713	10.4249	10.2887	56791	2810489I21Rik|RIG-B|UBCH8|Ubce8|Ubcm8	2	2|2 E1	ubiquitin-conjugating enzyme E2L 6	protein-coding
Usp12	1.091	0.256	0.473	9.7227	9.597	22217	Ubh1	5	5|5 G2	ubiquitin specific peptidase 12	protein-coding
Dgkg	-1.0775	0.2594	0.4768	5.3714	5.4791	110197	2900055E17Rik|90kDa|AI854428|Dagk3|E430001K23Rik|mKIAA4131	16	16 B1|16 13.37 cM	diacylglycerol kinase, gamma	protein-coding
Atf5	1.0805	0.2599	0.4772	8.0632	7.9515	107503	AFTA|Atf7|Atfx|ODA-10	7	7 B4|7	activating transcription factor 5	protein-coding
Igsf10	-1.0778	0.2614	0.4789	5.9419	6.05	242050	6530405F15Rik|9030224D03|AA409708|AA536958|AI414626|Adlican2|CMF608	3	3 D|3	immunoglobulin superfamily, member 10	protein-coding
Bco2	-1.1072	0.2644	0.4821	5.4699	5.6169	170752	B-diox-II|Bcdo2|Bcmo2|CMO2	9	9|9 B	beta-carotene oxygenase 2	protein-coding
Csf2ra	-1.0492	0.2657	0.4834	10.959	11.0283	12982	CD116|Csfgmra|GM-CSF-Ra|GM-CSFR	19	19 D3|19 56.89 cM	colony stimulating factor 2 receptor, alpha, low-affinity (granulocyte-macrophage)	protein-coding
Acsl1	1.0482	0.2661	0.4838	8.9912	8.9233	14081	Acas|Acas1|Acs|FACS|Facl2	8	8|8 B2	acyl-CoA synthetase long-chain family member 1	protein-coding
Phactr1	-1.0887	0.2661	0.4838	6.9544	7.0769	218194	9630030F18Rik|Rpel1	13	13 A4|13	phosphatase and actin regulator 1	protein-coding
Ltbp1	1.071	0.2664	0.484	7.1525	7.0535	268977	9430031G15Rik|9830146M04|Ltbp-1|Tgfb|b2b1000Clo	17	17|17 E3	latent transforming growth factor beta binding protein 1	protein-coding
Areg	-1.0667	0.269	0.487	6.524	6.6171	11839	AR|Sdgf	5	5 E1|5 44.78 cM	amphiregulin	protein-coding
Zfhx4	-1.0717	0.2693	0.4873	6.0151	6.115	80892	A930021B15|C130041O22Rik|Zfh-4|Zfh4	3	3 A1|3	zinc finger homeodomain 4	protein-coding
Htra3	-1.0896	0.2727	0.4908	7.0932	7.217	78558	2210021K23Rik|9530081K03Rik|Prsp|Tasp	5	5|5 B1	HtrA serine peptidase 3	protein-coding
Tslp	1.0283	0.2728	0.4909	4.6687	4.6284	53603		18	18 B1|18 18.12 cM	thymic stromal lymphopoietin	protein-coding
Map3k5	1.0751	0.2739	0.4922	8.5492	8.4446	26408	7420452D20Rik|ASK|ASK1|MAPKKK5|Mekk5	10	10 A3|10	mitogen-activated protein kinase kinase kinase 5	protein-coding
Parm1	1.0399	0.2773	0.4962	7.1743	7.1179	231440	2210012L08Rik|9130213B05Rik|W91666	5	5 E2|5	prostate androgen-regulated mucin-like protein 1	protein-coding
Dph5	1.0801	0.2775	0.4964	7.6337	7.5225	69740	2410012M04Rik|AU045680|C80186	3	3 G1|3	DPH5 homolog (S. cerevisiae)	protein-coding
Stk32c	-1.0754	0.2777	0.4966	6.4384	6.5432	57740	PKE|Pkek|YANK3	7	7 F4|7	serine/threonine kinase 32C	protein-coding
A230050P20Rik	-1.0439	0.2791	0.4981	7.9753	8.0373	319278		9	9 A3|9	RIKEN cDNA A230050P20 gene	protein-coding
Apol9b	1.2034	0.2799	0.4989	5.9828	5.7157	71898	2310016F22Rik	15	15 E1|15	apolipoprotein L 9b	protein-coding
Prg2	-1.0436	0.2811	0.5001	5.4273	5.4889	19074	MBP|mMBP|mMBP-1	2	2 D|2 49.45 cM	proteoglycan 2, bone marrow	protein-coding
Sytl2	1.0661	0.2821	0.5012	7.2875	7.1951	83671	AI266830|Slp2|mKIAA1597	7	7 E1|7	synaptotagmin-like 2	protein-coding
Nr4a3	1.1285	0.2823	0.5014	6.044	5.8696	18124	AI573420|CHN|CSMF|MINOR|NOR-1|Nor1|TEC	4	4|4 B2	nuclear receptor subfamily 4, group A, member 3	protein-coding
A630072M18Rik	1.1534	0.2832	0.5024	6.9448	6.7389	320770		5	5|5	RIKEN cDNA A630072M18 gene	ncRNA
Sln	1.1845	0.2844	0.5035	5.4034	5.1591	66402	2310045A07Rik	9	9|9 C	sarcolipin	protein-coding
Il7	1.0649	0.2882	0.5076	4.7221	4.6314	16196	A630026I06Rik|Il-7|hlb368	3	3 A1|3 2.02 cM	interleukin 7	protein-coding
Hydin	1.033	0.2891	0.5082	6.1039	6.057	244653	1700034M11Rik|4930545D19Rik|4932703P14|A830061H17|AC069308.21gm4|hy-3|hy3|hyrh	8	8 E1|8 57.5 cM	HYDIN, axonemal central pair apparatus protein	protein-coding
Il1f9	1.0845	0.2981	0.5177	5.2638	5.1467	215257	Il36g	2	2 A3|2 16.24 cM	interleukin 1 family, member 9	protein-coding
Sele	-1.0884	0.3032	0.5231	6.6912	6.8134	20339	CD62E|E-selectin|Elam	1	1 H2.2|1 71.35 cM	selectin, endothelial cell	protein-coding
Il11	-1.1425	0.306	0.5259	6.387	6.5792	16156	IL-11	7	7 A1|7 2.76 cM	interleukin 11	protein-coding
A530040E14Rik	-1.2017	0.3092	0.5295	5.0663	5.3314	621875		1	1 C5|1	RIKEN cDNA A530040E14 gene	ncRNA
Crp	-1.0791	0.3116	0.5317	5.2464	5.3562	12944	AI255847	1	1 H3|1 80.13 cM	C-reactive protein, pentraxin-related	protein-coding
BC018473	-1.0592	0.312	0.532	5.8018	5.8847	193217		11	11 E2|11	cDNA sequence BC018473	ncRNA
Chst1	-1.0701	0.3127	0.5324	7.339	7.4368	76969	2610008E20Rik|AW125896|C6ST|GST-1|Gst1|KSGAL6ST	2	2 D-E1|2	carbohydrate (keratan sulfate Gal-6) sulfotransferase 1	protein-coding
Vps54	-1.0581	0.3214	0.541	9.4389	9.5203	245944	Hcc8|Vps54l|mSLP8|wr	11	11 A3|11 13.89 cM	vacuolar protein sorting 54 (yeast)	protein-coding
Erich6	1.07	0.3247	0.5446	5.1239	5.0263	545527	4932431H17Rik|Fam194a	3	3 D|3	glutamate rich 6	protein-coding
Iglv1	-1.0708	0.3271	0.5469	6.2913	6.3901	16142	1810027O01Rik|Igl-V1	16	16 A3|16 11.82 cM	immunoglobulin lambda variable 1	other
Neurl1b	-1.0631	0.3271	0.5469	7.1178	7.206	240055	C230078M08Rik|EG240055	17	17 A3.3|17	neuralized homolog 1b (Drosophila)	protein-coding
Chsy3	1.1009	0.3304	0.5503	6.2594	6.1208	78923	4833446K15Rik|AI662215	18	18 D3|18	chondroitin sulfate synthase 3	protein-coding
	1.1602	0.3321	0.552	6.8172	6.6029	100861722
Lrfn5	1.0568	0.3327	0.5526	6.5958	6.516	238205	AI427653|AI604817|C130061B21|mKIAA4208	12	12 C1|12	leucine rich repeat and fibronectin type III domain containing 5	protein-coding
Pot1b	1.1688	0.3329	0.5529	8.0413	7.8163	72836	2810458H16Rik	17	17 C|17	protection of telomeres 1B	protein-coding
Tlr3	1.1554	0.3333	0.5533	9.2007	8.9923	142980	AI957183	8	8|8 B2	toll-like receptor 3	protein-coding
Prr16	1.1125	0.3369	0.557	7.1394	6.9856	71373	5430406M13Rik|AI607429	18	18 D1|18	proline rich 16	protein-coding
1700020L24Rik	1.0584	0.3379	0.5581	6.7879	6.7059	66330		11	11|11 B5	RIKEN cDNA 1700020L24 gene	protein-coding
Slco2a1	-1.0904	0.3413	0.5614	5.2718	5.3966	24059	2310021C19Rik|Pgt|Slc21a2|mPgt	9	9 F1|9 54.72 cM	solute carrier organic anion transporter family, member 2a1	protein-coding
Cd209d	1.0765	0.3417	0.5618	4.8871	4.7807	170779	SIGN-R3|SIGNR3|mSIGNR3	8	8 A1.1|8	CD209d antigen	protein-coding
Tll1	-1.036	0.3441	0.5642	5.5713	5.6223	21892	Tll|Tll-1	8	8 B3.1|8 32.19 cM	tolloid-like	protein-coding
Rspo3	-1.0736	0.3452	0.5651	6.6628	6.7654	72780	2810459H04Rik|AW742308|Cristin1|Thsd2	10	10 A4|10	R-spondin 3 homolog (Xenopus laevis)	protein-coding
Cst8	-1.0481	0.346	0.5657	5.4187	5.4865	13012	Cres|Cst-rs1	2	2 G3|2 73.56 cM	cystatin 8 (cystatin-related epididymal spermatogenic)	protein-coding
Ifi44l	1.0498	0.346	0.5657	5.1691	5.0989	15061	H-28|H28|H28-1|NS1178	3	3 H3|3 76.94 cM	interferon-induced protein 44 like	protein-coding
Arhgap15	-1.0659	0.3512	0.5704	5.4088	5.5009	76117	5830480G12Rik	2	2 B|2	Rho GTPase activating protein 15	protein-coding
Ktn1	-1.0617	0.3515	0.5705	6.9792	7.0655	16709		14	14|14 C2	kinectin 1	protein-coding
Vcan	-1.0259	0.3557	0.5745	7.0342	7.0711	13003	5430420N07Rik|9430051N09|Cspg2|DPEAAE|NG2|PG-M|PG-M(V0)|PG-M(V1)|hdf	13	13 C3|13 45.5 cM	versican	protein-coding
Lrrc55	1.1673	0.3557	0.5745	6.403	6.1798	241528	A330097E02Rik|Gm351	2	2 D|2	leucine rich repeat containing 55	protein-coding
Uaca	-1.063	0.36	0.5784	7.3478	7.4359	72565	2700059D02Rik|nucling	9	9|9 C	uveal autoantigen with coiled-coil domains and ankyrin repeats	protein-coding
Rbm43	-1.0512	0.3626	0.5805	8.7367	8.8087	71684	0610033I05Rik	2	2|2 C1	RNA binding motif protein 43	protein-coding
Sult1c2	1.0552	0.3642	0.5821	4.6274	4.5498	69083	1810008N17Rik|ST1C1|ST1C2|Sult1c1	17	17|17 D	sulfotransferase family, cytosolic, 1C, member 2	protein-coding
Klf8	1.0572	0.3647	0.5827	5.6844	5.6042	245671	A830097P10Rik|BKLF3|ZNF74	X	X F3|X	Kruppel-like factor 8	protein-coding
Lgals3	-1.0346	0.3654	0.5832	12.988	13.037	16854	GBP|L-34|Mac-2|gal3	14	14 C1|14	lectin, galactose binding, soluble 3	protein-coding
Pdcd1	1.0813	0.3733	0.592	6.3603	6.2475	18566	Ly101|PD-1|Pdc1	1	1 D|1	programmed cell death 1	protein-coding
Hap1	-1.0634	0.3741	0.5929	7.1545	7.2432	15114	HAP-1	11	11 D|11 63.47 cM	huntingtin-associated protein 1	protein-coding
Flt4	-1.0634	0.3823	0.6003	5.6352	5.7239	14257	AI323512|Chy|Flt-4|VEGFR-3|VEGFR3	11	11 A5-B1|11 29.69 cM	FMS-like tyrosine kinase 4	protein-coding
Cacna1s	1.0196	0.384	0.6012	5.8067	5.7787	12292	AW493108|Cav1.1|Cchl1a3|fmd|mdg|sj	1	1 F|1 59.55 cM	calcium channel, voltage-dependent, L type, alpha 1S subunit	protein-coding
Slc26a9	1.0571	0.3844	0.6015	6.4013	6.3212	320718	E030002L01Rik	1	1 E4|1	solute carrier family 26, member 9	protein-coding
A830080D01Rik	1.1348	0.3918	0.608	8.3275	8.145	382252	2310067E24Rik|Gm1146	X	X F4|X	RIKEN cDNA A830080D01 gene	protein-coding
Thbs2	-1.0774	0.394	0.6099	7.2453	7.3528	21826	TSP2|Thbs-2	17	17 A3-B|17 8.95 cM	thrombospondin 2	protein-coding
Il3ra	-1.0446	0.3944	0.6103	9.1259	9.1888	16188	CD123|CDw123|SUT-1	14	14 A2|14 7.08 cM	interleukin 3 receptor, alpha chain	protein-coding
1700003F12Rik	1.077	0.4034	0.6183	7.912	7.805	75480		2	2 H1|2	RIKEN cDNA 1700003F12 gene	protein-coding
Pcbp3	-1.0331	0.4038	0.6186	7.7152	7.7622	59093	AlphaCP-3	10	10|10 B5.1-B5.3	poly(rC) binding protein 3	protein-coding
Srd5a2	-1.0747	0.4072	0.6224	6.0593	6.1632	94224	5ART2|S5AR 2	17	17 E2|17	steroid 5 alpha-reductase 2	protein-coding
Glipr2	1.0624	0.4098	0.6246	7.9041	7.8168	384009	5730414A08Rik|C77180|GAPR-1	4	4 B1|4	GLI pathogenesis-related 2	protein-coding
Six1	-1.0751	0.412	0.626	5.2001	5.3046	20471	BB138287	12	12 C3|12 30.34 cM	sine oculis-related homeobox 1	protein-coding
Pi4k2b	-1.0483	0.412	0.626	6.9914	7.0596	67073	2610042N09Rik|4933409G22Rik	5	5 C1|5	phosphatidylinositol 4-kinase type 2 beta	protein-coding
Cacnb2	1.0639	0.4163	0.63	6.3274	6.238	12296	AW060387|CAB2|Cavbeta2|Cchb2	2	2 A2|2 10.7 cM	calcium channel, voltage-dependent, beta 2 subunit	protein-coding
Cfb	1.054	0.4203	0.6335	6.2356	6.1597	14962	AI195813|AI255840|B|Bf|C2|Fb|H2-Bf	17	17 B1|17 18.41 cM	complement factor B	protein-coding
Ube2e1	1.0629	0.4242	0.6368	8.3449	8.2569	22194	UbcM3|Ubce5|ubcM2	14	14|14 A3	ubiquitin-conjugating enzyme E2E 1	protein-coding
Dnase1l3	1.0737	0.43	0.6423	5.3495	5.247	13421	DNasegamma|Dhp2|Lsd	14	14 A1|14	deoxyribonuclease 1-like 3	protein-coding
Tac2	1.0445	0.43	0.6423	4.8084	4.7455	21334	Tac3	10	10 D3|10	tachykinin 2	protein-coding
Mt2	1.0381	0.4309	0.6431	12.287	12.2331	17750	AA409533|MT-II|Mt-2	8	8 C5|8 46.32 cM	metallothionein 2	protein-coding
Dgat2	1.0633	0.4309	0.6431	6.9411	6.8525	67800	0610010B06Rik|ARAT|DGAT-2	7	7|7 F1	diacylglycerol O-acyltransferase 2	protein-coding
Tmem132e	1.0245	0.4334	0.645	6.2468	6.2119	270893	Gm644	11	11 C|11	transmembrane protein 132E	protein-coding
Cdc20	-1.0785	0.4348	0.6463	7.8817	7.9908	107995	2310042N09Rik|C87100|p55CDC	4	4 D2.1|4	cell division cycle 20	protein-coding
Gzmk	1.0384	0.4359	0.6472	7.1368	7.0824	14945		13	13 D2.2|13	granzyme K	protein-coding
Gbp2b	1.0598	0.4372	0.6483	4.9648	4.881	14468	5830475C06|Gbp-1|Gbp1|Mag-1|Mpa-1|Mpa1	3	3 H1|3 66.69 cM	guanylate binding protein 2b	protein-coding
Ankrd35	-1.1206	0.4383	0.6494	6.7644	6.9287	213121	4732436F15Rik	3	3 F2.1|3	ankyrin repeat domain 35	protein-coding
Perm1	-1.0264	0.4392	0.6502	5.5735	5.6111	74183	2310042D19Rik	4	4 E2|4	PPARGC1 and ESRR induced regulator, muscle 1	protein-coding
Itgax	1.0612	0.4436	0.6535	10.6657	10.58	16411	AI449405|Cd11c|Cr4|N418	7	7 F3|7	integrin alpha X	protein-coding
Col6a3	1.0417	0.4458	0.6551	6.6258	6.5668	12835	AI507288|Col6a-3	1	1 D|1 45.53 cM	collagen, type VI, alpha 3	protein-coding
H2-T22	1.0988	0.4466	0.6559	9.6374	9.5015	15039	27b|H-2T17|H-2T22|H2-T17|T22b	17	17 B1|17 18.87 cM	histocompatibility 2, T region locus 22	protein-coding
Phf11c	1.0586	0.4511	0.66	6.2836	6.2015	628705	EG628705|Gm6907|Phf11	14	14 C3|14	PHD finger protein 11C	protein-coding
Gm3642	-1.1514	0.4554	0.6641	4.1769	4.3804	100042054		14	14 A1|14	predicted gene 3642	protein-coding
Lnp	1.0822	0.4587	0.6667	8.9937	8.8798	69605	2310011O18Rik|4921514L11Rik|9530051D01Rik|AI666268|Ul|ulnaless	2	2 C3|2	limb and neural patterns	protein-coding
Gad2	1.0467	0.459	0.6669	4.9916	4.9257	14417	6330404F12Rik|GAD(65)|GAD65|Gad-2	2	2 A3|2 15.15 cM	glutamic acid decarboxylase 2	protein-coding
Rbm11	1.0252	0.4604	0.6684	5.1644	5.1284	224344	A330018F01	16	16 C3.1|16	RNA binding motif protein 11	protein-coding
Acaca	-1.0585	0.4616	0.6692	7.6453	7.7273	107476	A530025K05Rik|Acac|Acc1|Gm738	11	11 C|11	acetyl-Coenzyme A carboxylase alpha	protein-coding
Mir23b	1.1327	0.4677	0.6747	7.5223	7.3425	387217	Mirn23b|mmu-mir-23b	13	13|13	microRNA 23b	ncRNA
Alcam	-1.0727	0.4717	0.6782	11.1858	11.2871	11658	AI853494|BEN|CD166|DM-GRASP|MuSC|SC1	16	16 B5|16	activated leukocyte cell adhesion molecule	protein-coding
BC147527	1.0642	0.4718	0.6782	4.5454	4.4556	625360		13	13|13	cDNA sequence BC147527	protein-coding
Lmnb1	-1.0587	0.4734	0.6791	7.5981	7.6804	16906		18	18 D3|18 30.84 cM	lamin B1	protein-coding
Ctrl	-1.0414	0.4793	0.6834	7.117	7.1755	109660	0910001G08Rik|1810004D15Rik|AV005227|Ctra-1|Ctra1|chymopasin|mFLJ00366	8	8 D3|8 53.06 cM	chymotrypsin-like	protein-coding
Gnb4	1.0971	0.4791	0.6834	5.9761	5.8424	14696	6720453A21Rik|G(beta)4	3	3|3 B	guanine nucleotide binding protein (G protein), beta 4	protein-coding
Diras2	-1.1062	0.4842	0.6882	6.6231	6.7687	68203	2900052J15Rik|AI414999	13	13 A5|13	DIRAS family, GTP-binding RAS-like 2	protein-coding
Arfgef1	1.0443	0.4978	0.6988	10.2932	10.2307	211673	ARFGEP1|BIG1|D130059B05Rik|D730028O18Rik|P200	1	1 A2|1	ADP-ribosylation factor guanine nucleotide-exchange factor 1(brefeldin A-inhibited)	protein-coding
Rgs7	-1.0549	0.5008	0.7012	4.9141	4.9912	24012		1	1 H3-H4|1 81.11 cM	regulator of G protein signaling 7	protein-coding
Rhbg	-1.0611	0.5083	0.7068	6.9115	6.997	58176		3	3 F1|3 38.78 cM	Rhesus blood group-associated B glycoprotein	protein-coding
Ifitm2	-1.0775	0.5084	0.7069	10.8321	10.9398	80876	DSPA2c|Ifitm3l|fragilis3|mil-3	7	7|7 F5	interferon induced transmembrane protein 2	protein-coding
Pcdhb22	1.0551	0.5097	0.7078	6.3168	6.2394	93893	Pcdhb15|PcdhbV	18	18 B3|18	protocadherin beta 22	protein-coding
Enpp4	1.0663	0.5153	0.7119	8.1884	8.0957	224794	4933413N07Rik|AA986363|AI195364|E-NPP 4|Gm90|mKIAA0879	17	17 B3|17	ectonucleotide pyrophosphatase/phosphodiesterase 4	protein-coding
Sgms2	-1.0381	0.5153	0.7119	5.6856	5.7395	74442	4933405A16Rik|5133401H06Rik|AI854299	3	3 G3|3	sphingomyelin synthase 2	protein-coding
Samhd1	-1.0688	0.5161	0.7124	11.1816	11.2777	56045	E330031J07Rik|Mg11	2	2|2 H2	SAM domain and HD domain, 1	protein-coding
Upp1	1.0738	0.517	0.7131	5.4171	5.3144	22271	AI325217|UPase|UdRPase|Up|Upp	11	11|11 A1-2	uridine phosphorylase 1	protein-coding
Coch	-1.0523	0.523	0.7172	6.438	6.5116	12810	AW122937|Coch-5B2|D12H14S564E	12	12 C1|12 22.11 cM	coagulation factor C homolog (Limulus polyphemus)	protein-coding
A530032D15Rik	1.0842	0.5295	0.7225	8.7888	8.6722	381287	Gm1888	1	1 C5|1	RIKEN cDNA A530032D15Rik gene	protein-coding
Gfpt2	-1.042	0.5305	0.7232	6.6041	6.6635	14584	AI480523|GFAT2	11	11 B1.2|11 29.9 cM	glutamine fructose-6-phosphate transaminase 2	protein-coding
Sntb1	1.0416	0.5318	0.7237	8.4027	8.3439	20649		15	15 D1|15 22.14 cM	syntrophin, basic 1	protein-coding
Cav1	1.0483	0.5336	0.7252	7.9636	7.8955	12389	Cav|Cav-1	6	6|6 A2	caveolin 1, caveolae protein	protein-coding
Crem	-1.0722	0.5365	0.7271	7.16	7.2606	12916	ICER|ICERI	18	18|18 A	cAMP responsive element modulator	protein-coding
Prrx1	1.0523	0.5384	0.7281	6.3533	6.2797	18933	A230024N07Rik|AA755424|AI385634|AI843499|K-2|Pmx|Pmx1|Prx1|mHox	1	1 H2.1|1 70.53 cM	paired related homeobox 1	protein-coding
Tor1aip1	1.0311	0.5393	0.7291	10.5052	10.461	208263	LAP1|Lap1B	1	1 G3|1	torsin A interacting protein 1	protein-coding
Apoc4	-1.0297	0.5426	0.7309	7.6135	7.6558	11425	Acl	7	7 A3|7 9.94 cM	apolipoprotein C-IV	protein-coding
Igfbp6	1.0584	0.5434	0.7314	6.4942	6.4123	16012	IGFBP-6	15	15 F3|15	insulin-like growth factor binding protein 6	protein-coding
Mtmr7	-1.0418	0.5476	0.7348	4.6759	4.735	54384		8	8|8 B1.2	myotubularin related protein 7	protein-coding
Tex12	1.0477	0.5526	0.7379	4.9949	4.9277	66654	5730518K06Rik	9	9 A5.3|9	testis expressed gene 12	protein-coding
Apoc1	-1.0487	0.5538	0.7387	8.4512	8.5197	11812	Apo-CIB|ApoC-IB|apo-CI|apoC-I	7	7 A3|7 9.94 cM	apolipoprotein C-I	protein-coding
C130026I21Rik	1.1959	0.5617	0.7448	6.0791	5.821	620078	4930565N07Rik|OTTMUSG00000029174	1	1 C5|1	RIKEN cDNA C130026I21 gene	protein-coding
Klra3	1.0446	0.5634	0.7462	5.9532	5.8902	16634	5E6|Ly49c|NK-2.1|Nk-2|Nk2|Nk2.1	6	6 F3|6 63.44 cM	killer cell lectin-like receptor, subfamily A, member 3	protein-coding
C1s1	1.0601	0.5637	0.7464	4.0443	3.9601	50908	AA959438|AI255193|AI327365|C1s|C1sa	6	6 F2|6	complement component 1, s subcomponent 1	protein-coding
Tmem243	-1.0513	0.5708	0.7513	11.2742	11.3463	652925	4930420K17Rik|E030031F02Rik	5	5 A1|5	transmembrane protein 243, mitochondrial	protein-coding
Gpx7	-1.0459	0.5738	0.7529	5.7615	5.8263	67305	3110050F08Rik|AI327032|GPX6	4	4 C7|4	glutathione peroxidase 7	protein-coding
Akap2	1.0714	0.5748	0.7537	7.0584	6.959	11641	AA959716|AI649048|Akap-2|Akap-kl|B230340M18Rik|Prka2	4	4 B3|4	A kinase (PRKA) anchor protein 2	protein-coding
Ifi202b	1.0248	0.5874	0.7628	4.5139	4.4786	26388	Ifbip-1|Ifi202|Ifi202a|p202	1	1 H3|1	interferon activated gene 202B	protein-coding
Gbp8	1.0826	0.5885	0.7638	5.0007	4.8862	76074	5830443L24Rik|mGBP8	5	5 E5|5	guanylate-binding protein 8	protein-coding
Cdyl	1.0453	0.5892	0.7641	7.0858	7.0218	12593	AI325931	13	13 A3.3|13 14.39 cM	chromodomain protein, Y chromosome-like	protein-coding
Klrb1b	1.0207	0.5932	0.767	7.2035	7.174	80782	Klrb1d|Ly55b|Ly55d|NKR-P1B|NKR-P1D|Nkrp1-b|Nkrp1d	6	6 F3|6 63.09 cM	killer cell lectin-like receptor subfamily B member 1B	protein-coding
Prg4	-1.0284	0.5981	0.7707	5.1221	5.1625	96875	CACP|DOL54|JCAP|MSF|SZP|lubricin	1	1|1 G	proteoglycan 4 (megakaryocyte stimulating factor, articular superficial zone protein)	protein-coding
Klrk1	1.0207	0.6026	0.774	4.7564	4.7268	27007	D6H12S2489E|NKG2-D|Nkg2d	6	6 F3|6 63.44 cM	killer cell lectin-like receptor subfamily K, member 1	protein-coding
Il23a	1.0337	0.6108	0.7792	5.7295	5.6816	83430	IL-23|p19	10	10 D3|10	interleukin 23, alpha subunit p19	protein-coding
Zfp558	1.0385	0.6128	0.7806	5.7856	5.731	72230	1700007A21Rik|4932704I17Rik|Zfp558-ps	9	9|9 A3	zinc finger protein 558	protein-coding
Tmem67	-1.0451	0.6136	0.7812	8.0984	8.1621	329795	5330408M12Rik|B230117O07|b2b1163.1Clo|b2b1291.1Clo	4	4 A1|4	transmembrane protein 67	protein-coding
Haao	1.0655	0.619	0.7847	6.948	6.8564	107766	0610007K21Rik|0610012J07Rik|3-HAO|3-HAOxase|3HAO	17	17 E4|17	3-hydroxyanthranilate 3,4-dioxygenase	protein-coding
Parp11	-1.0211	0.6304	0.7922	7.618	7.648	101187	5330431N24Rik|AI851877|ARTD11|HIN1L	6	6 F3|6	poly (ADP-ribose) polymerase family, member 11	protein-coding
4933416C03Rik	-1.0244	0.6473	0.8046	5.959	5.9937	619332		10	10 D2|10	RIKEN cDNA 4933416C03 gene	protein-coding
Reg3g	-1.0294	0.6485	0.805	4.4456	4.4874	19695	AI449515	6	6 C3|6	regenerating islet-derived 3 gamma	protein-coding
Aldoart2	1.0247	0.6497	0.8059	6.6123	6.577	79459	4933425L11Rik|Aldo1-ps1|Aldoa-ps1	12	12 C1|12	aldolase 1 A, retrogene 2	protein-coding
Sass6	1.0312	0.6559	0.8105	9.0842	9.0399	72776	2810453L12Rik	3	3|3 G2	spindle assembly 6 homolog (C. elegans)	protein-coding
Arsj	-1.0229	0.6579	0.8116	5.8518	5.8844	271970	9330196J05Rik|D830047F08	3	3 G1|3	arylsulfatase J	protein-coding
Il1f6	1.0247	0.6683	0.818	4.5699	4.5347	54448	Fil1|IL-1H1|IL1RP2|Il1f9|Il36a	2	2 A3|2 16.26 cM	interleukin 1 family, member 6	protein-coding
Tuba8	-1.0223	0.6685	0.8182	8.0555	8.0874	53857		6	6 F1|6	tubulin, alpha 8	protein-coding
Clec2i	1.0211	0.6688	0.8185	6.3012	6.2711	93675	Clr-g|Clrg|Dcl1|LCL-1|OCILrP2	6	6 F3|6	C-type lectin domain family 2, member i	protein-coding
Mmp3	1.0346	0.6747	0.8219	5.6108	5.5617	17392	SLN-1|SLN1|STR-1|Stmy1|Str1	9	9 A1|9 2.46 cM	matrix metallopeptidase 3	protein-coding
Arhgap8	-1.0232	0.6755	0.8224	6.3912	6.4242	73167	3110043J09Rik	15	15 E2|15	Rho GTPase activating protein 8	protein-coding
Mb21d2	1.0293	0.6824	0.8266	6.6235	6.5818	239796	1600021P15Rik|A430031N04|C87006	16	16 B2|16	Mab-21 domain containing 2	protein-coding
Brinp1	-1.0251	0.6823	0.8266	6.4893	6.5251	56710	BRINP|Dbc1|Dbccr1|Fam5a	4	4|4 C2	bone morphogenic protein/retinoic acid inducible neural specific 1	protein-coding
Tmem74	-1.0263	0.6827	0.8268	4.616	4.6535	239408	AA549547|B230382K22Rik	15	15 B3.2|15	transmembrane protein 74	protein-coding
Ildr2	1.02	0.6839	0.8278	6.8773	6.8487	100039795	2810478N18Rik|3110063L10Rik|AI852300|D1Ertd471e|Dbsm1|ENSMUSG00000040612|Ll	1	1 H2.3|1 73.61 cM	immunoglobulin-like domain containing receptor 2	protein-coding
Penk	1.0236	0.6895	0.8313	7.5394	7.5058	18619	AI326464|ENK|PPA|Penk1	4	4 A1|4 2.31 cM	preproenkephalin	protein-coding
Fuz	-1.0281	0.6899	0.8316	7.7625	7.8025	70300	2600013E07Rik|b2b1273Clo	7	7 B2|7 28.99 cM	fuzzy homolog (Drosophila)	protein-coding
Serpina3i	1.1391	0.6906	0.832	6.0113	5.8233	628900	2B2|EG628900|Gm6930	12	12 E|12	serine (or cysteine) peptidase inhibitor, clade A, member 3I	protein-coding
Larp1b	1.0242	0.6928	0.8336	6.4097	6.3752	214048	1700108L22Rik|4933421B21Rik|AA690246|Larp2	3	3 B|3	La ribonucleoprotein domain family, member 1B	protein-coding
Bdkrb2	1.0316	0.6996	0.8377	7.1257	7.0808	12062	B(2)|B2|B2R|BK-2|BK2|BK2R|BKR2|BRB2	12	12 E|12 55.76 cM	bradykinin receptor, beta 2	protein-coding
Fap	-1.0143	0.7	0.838	4.6392	4.6596	14089		2	2 C1.3|2 35.85 cM	fibroblast activation protein	protein-coding
Gm4792	1.0142	0.7007	0.8383	4.6644	4.644	215472	E130012K09|EG215472	10	10 C2|10	predicted gene 4792	ncRNA
U90926	1.0289	0.7044	0.8403	5.0454	5.0042	57425		5	5 E2|5	cDNA sequence U90926	ncRNA
Rtdr1	-1.025	0.7055	0.841	5.5533	5.5889	71236	4933431K05Rik	10	10 B5.3|10	rhabdoid tumor deletion region gene 1	protein-coding
Prkar1b	-1.011	0.7109	0.845	7.283	7.2988	19085	AI385716|RIbeta	5	5 G2|5 77.74 cM	protein kinase, cAMP dependent regulatory, type I beta	protein-coding
Has2	-1.0414	0.7158	0.8475	6.1157	6.1742	15117		15	15 D1|15 23.31 cM	hyaluronan synthase 2	protein-coding
Tnfsf8	1.0226	0.717	0.8482	4.9934	4.9612	21949	CD153|CD30LG|Cd30l	4	4 C1|4 34.06 cM	tumor necrosis factor (ligand) superfamily, member 8	protein-coding
Ube2ql1	-1.0317	0.7173	0.8483	7.3361	7.3811	76980	3110006E14Rik	13	13 C1|13	ubiquitin-conjugating enzyme E2Q family-like 1	protein-coding
Vnn1	1.027	0.7208	0.8508	5.9617	5.9232	22361	V-1	10	10|10 A1-B2	vanin 1	protein-coding
Clec1b	1.0216	0.7244	0.8527	5.0018	4.9709	56760	1810061I13Rik|Clec-2|Clec2	6	6 F3|6	C-type lectin domain family 1, member b	protein-coding
Gdnf	1.0406	0.7322	0.8575	5.996	5.9386	14573	AI385739	15	15 A1|15	glial cell line derived neurotrophic factor	protein-coding
Gdf6	1.0146	0.7346	0.8583	6.1253	6.1044	242316	BMP-13|BMP13|GDF16	4	4 A1|4	growth differentiation factor 6	protein-coding
Pcsk1	1.0311	0.7365	0.8593	5.7293	5.685	18548	Nec-1|Nec1|PC1|PC3|Phpp-1|SPC3	13	13 C2|13 40.63 cM	proprotein convertase subtilisin/kexin type 1	protein-coding
C1ra	1.1133	0.7404	0.8616	6.3804	6.2255	50909	AI132558|C1r|mC1rA	6	6 F2|6	complement component 1, r subcomponent A	protein-coding
Cycs	-1.041	0.745	0.8646	5.1724	5.2304	13063		6	6 B2.3|6 24.32 cM	cytochrome c, somatic	protein-coding
Plekhn1	-1.0165	0.7451	0.8646	8.5985	8.6222	231002	BC025458	4	4 E2|4	pleckstrin homology domain containing, family N member 1	protein-coding
4930453N24Rik	1.0421	0.745	0.8646	8.805	8.7455	67609	AI649104	16	16 C1.3|16	RIKEN cDNA 4930453N24 gene	protein-coding
Fzd8	-1.0262	0.7502	0.868	8.0689	8.1061	14370	Fz8	18	18 A1|18 4.91 cM	frizzled homolog 8 (Drosophila)	protein-coding
Mkx	-1.0256	0.7558	0.8714	5.5871	5.6236	210719	9430023B20Rik|Irxl1	18	18 A1|18 4.53 cM	mohawk homeobox	protein-coding
Mir27b	1.0668	0.7583	0.8724	7.086	6.9927	387221	Mirn27b|mmu-mir-27b	13	13|13	microRNA 27b	ncRNA
Lat	1.0253	0.7608	0.8737	6.1919	6.1558	16797		7	7 F3|7	linker for activation of T cells	protein-coding
Hilpda	-1.0253	0.767	0.8778	6.705	6.7411	69573	2310016C08Rik|AW049004|Hig2	6	6 A3.3|6	hypoxia inducible lipid droplet associated	protein-coding
Atp10d	-1.0189	0.7711	0.8799	7.1804	7.2073	231287	9830145H18Rik|ATPVD|D5Buc24e	5	5 C3.2|5	ATPase, class V, type 10D	protein-coding
Sectm1a	-1.0293	0.7717	0.8802	4.8186	4.8602	209588	BC010462	11	11 E2|11	secreted and transmembrane 1A	protein-coding
Slfn4	1.0229	0.7729	0.8809	5.336	5.3033	20558	AI450778	11	11 C|11	schlafen 4	protein-coding
Timp1	-1.0383	0.7732	0.8812	9.6689	9.7232	21857	Clgi|TIMP-1|Timp	X	X A1.3|X 16.38 cM	tissue inhibitor of metalloproteinase 1	protein-coding
Prkaa2	1.0251	0.7739	0.8816	7.0162	6.9805	108079	2310008I11Rik|A830082D05|AMPKalpha2	4	4 C6|4	protein kinase, AMP-activated, alpha 2 catalytic subunit	protein-coding
Amigo2	-1.0187	0.7848	0.8872	6.5816	6.6082	105827	AI415330|AMIGO-2|AW208913|Ali1	15	15 F1|15	adhesion molecule with Ig like domain 2	protein-coding
Ly6k	1.0297	0.7905	0.8908	7.8245	7.7823	76486	2410015A16Rik|3110035B01Rik|mLy-6K	15		lymphocyte antigen 6 complex, locus K	protein-coding
Ifnb1	-1.0158	0.7917	0.8917	6.4194	6.4421	15977	IFN-beta|IFNB|Ifb	4	4 C4|4 41.91 cM	interferon beta 1, fibroblast	protein-coding
Tfap2a	-1.0169	0.8002	0.8967	6.0301	6.0544	21418	AP-2|AP2alpha|Ap2|Ap2tf|Tcfap2a	13	13 A5-B1|13 20.01 cM	transcription factor AP-2, alpha	protein-coding
Peg12	1.0095	0.809	0.9018	8.3904	8.3767	27412	Frat3	7	7 C|7 34.38 cM	paternally expressed 12	protein-coding
F630111L10Rik	-1.0115	0.81	0.9024	5.5808	5.5972	320463		3	3 D|3	RIKEN cDNA F630111L10 gene	ncRNA
Lipg	1.0161	0.8118	0.9036	5.7807	5.7577	16891	3110013K01Rik|EL|lipase|mEDL	18	18|18 E2	lipase, endothelial	protein-coding
Prkg1	1.0183	0.8125	0.904	8.2526	8.2264	19091	AW125416|CGKI|Gm19690|Prkg1b|Prkgr1b	19	19|19 C2	protein kinase, cGMP-dependent, type I	protein-coding
Capg	1.0154	0.8154	0.9054	12.0511	12.0291	12332	gCap39|mbh1	6	6|6 C3	capping protein (actin filament), gelsolin-like	protein-coding
Cxcl5	-1.0218	0.8186	0.9074	4.7724	4.8035	20311	AMCF-II|ENA-78|GCP-2|LIX|Scyb5|Scyb6	5	5 E1|5 44.78 cM	chemokine (C-X-C motif) ligand 5	protein-coding
Il21	-1.0118	0.8192	0.9077	4.4333	4.4502	60505	IL-21	3	3 B|3	interleukin 21	protein-coding
Foxf1	1.0175	0.8217	0.9092	6.3362	6.3112	15227	AI450827|FREAC1|Foxf1a|Freac-1|HFH-8|Hfh8	8	8 E1|8 70.31 cM	forkhead box F1	protein-coding
Kcna4	1.0187	0.8221	0.9094	4.4722	4.4455	16492	Kv1.4	2	2 E|2 56.12 cM	potassium voltage-gated channel, shaker-related subfamily, member 4	protein-coding
Mageh1	1.0115	0.8258	0.9117	5.2633	5.2469	75625	2010107K23Rik|APR-1|APR1	X	X|X F2	melanoma antigen, family H, 1	protein-coding
Fmr1	-1.0232	0.8267	0.9122	9.2592	9.2923	14265	FMRP|Fmr-1	X	X A7.1|X 34.83 cM	fragile X mental retardation syndrome 1	protein-coding
Htra4	1.0135	0.8301	0.9138	7.8379	7.8185	330723	B430206E18Rik	8	8 A2|8	HtrA serine peptidase 4	protein-coding
Gfi1	1.0141	0.8335	0.9159	5.8542	5.8341	14581	AW495828|Gfi-1|Pal-1|Pal1	5	5 F|5 52.23 cM	growth factor independent 1	protein-coding
Csf2	1.0085	0.8351	0.9171	4.8058	4.7936	12981	Csfgm|GMCSF|Gm-CSf|MGI-IGM	11	11 B1.3|11 32.13 cM	colony stimulating factor 2 (granulocyte-macrophage)	protein-coding
Cd3d	1.0103	0.8386	0.9187	5.931	5.9162	12500	T3d	9	9 A5.2|9 24.84 cM	CD3 antigen, delta polypeptide	protein-coding
F10	-1.0118	0.8394	0.9189	6.2187	6.2357	14058	Cf10|fX	8	8 A1.1|8 5.73 cM	coagulation factor X	protein-coding
Atp8b1	-1.0127	0.8402	0.9194	5.998	6.0162	54670	AI451886|FIC1|Ic	18	18 E1|18	ATPase, class I, type 8B, member 1	protein-coding
Cdkn2a	-1.014	0.8438	0.9215	6.2856	6.3056	12578	ARF-INK4a|Arf|INK4a-ARF|Ink4a/Arf|MTS1|Pctr1|p16|p16(INK4a)|p16INK4a|p19<ARF>|p19ARF	4	4 C3-C6|4 42.15 cM	cyclin-dependent kinase inhibitor 2A	protein-coding
Mmp12	-1.0066	0.8439	0.9216	12.857	12.8665	17381	AV378681|Mmel	9	9 A1|9 2.46 cM	matrix metallopeptidase 12	protein-coding
Chic1	-1.0147	0.8518	0.9263	5.1099	5.1309	12212	Brx	X	X D|X 42.3 cM	cysteine-rich hydrophobic domain 1	protein-coding
Lysmd2	-1.0193	0.8571	0.929	6.4958	6.5234	70082	2210402C18Rik|AV033872|AW538442	9	9 D|9	LysM, putative peptidoglycan-binding, domain containing 2	protein-coding
Ckap2l	1.0072	0.8571	0.929	8.2562	8.2458	70466	2010016H04Rik|2610318C08Rik|AV070319|radmis|rdm	2	2 F1|2	cytoskeleton associated protein 2-like	protein-coding
Arhgef17	1.0093	0.8616	0.9314	7.247	7.2337	207212	8030463K16|AI428794|AW558066|BC035332|mKIAA0337	7	7 E3|7	Rho guanine nucleotide exchange factor (GEF) 17	protein-coding
Cspg4	1.015	0.862	0.9315	7.4149	7.3935	121021	4732461B14Rik|AN2|NG2	9	9 B|9	chondroitin sulfate proteoglycan 4	protein-coding
Dlg5	-1.0094	0.8619	0.9315	7.0663	7.0798	71228	4933429D20Rik|T25557|mKIAA0583	14	14 A3|14	discs, large homolog 5 (Drosophila)	protein-coding
Zyx	-1.0069	0.8625	0.9318	10.1557	10.1656	22793	9530098H06Rik|R75157	6	6 B2.1|6	zyxin	protein-coding
Crym	-1.0115	0.867	0.9344	6.8226	6.8392	12971		7	7 F2|7 64.47 cM	crystallin, mu	protein-coding
Cmtm1	-1.0084	0.8691	0.9354	4.597	4.6091	100504164	CHLFH1a|CKLFH|CKLFH1|Cklfsf1	8	8 D3|8	CKLF-like MARVEL transmembrane domain containing 1	protein-coding
Cd209g	-1.0197	0.87	0.9358	5.896	5.9241	70192	2310066I10Rik|AI481039|SIGNR7	8	8 A1.1|8	CD209g antigen	protein-coding
Gm4841	-1.0097	0.8738	0.9375	4.2971	4.3109	225594	EG225594|Ifgga3	18	18 D3|18	predicted gene 4841	protein-coding
Apol9a	-1.0231	0.8869	0.9446	6.6711	6.7041	223672		15	15 E1|15	apolipoprotein L 9a	protein-coding
Rbp4	-1.012	0.89	0.9464	5.1117	5.129	19662	Rbp-4	19	19 D1|19 32.75 cM	retinol binding protein 4, plasma	protein-coding
Ifi27l2a	-1.0196	0.8949	0.9486	7.8876	7.9156	76933	2310061N23Rik|Ifi27|Isg12|Isg12(b1)	12	12 E|12	interferon, alpha-inducible protein 27 like 2A	protein-coding
Tmem8c	1.009	0.8969	0.9498	6.4932	6.4802	66139	1110002H13Rik|AI131587	2	2 A3|2	transmembrane protein 8C	protein-coding
Hcn4	1.0155	0.9017	0.9525	6.5502	6.528	330953	Bcng3|Hcn3	9	9|9 C	hyperpolarization-activated, cyclic nucleotide-gated K+ 4	protein-coding
Sell	-1.0074	0.9032	0.9531	5.3062	5.3168	20343	AI528707|CD62L|L-selectin|LECAM-1|Lnhr|Ly-22|Ly-m22|Lyam-1|Lyam1	1	1 H2.2|1 71.37 cM	selectin, lymphocyte	protein-coding
Treml2	-1.0098	0.9086	0.9562	6.493	6.507	328833	AW049306|Gm750|Tlt2	17	17 C|17	triggering receptor expressed on myeloid cells-like 2	protein-coding
Lpl	1.0035	0.9148	0.9587	12.923	12.918	16956		8	8 B3.3|8 33.88 cM	lipoprotein lipase	protein-coding
Tro	1.0057	0.9179	0.9602	4.9679	4.9597	56191	AA409408|Maged3|Maged3l|Tnn|Trol|magphinin	X	X F3|X	trophinin	protein-coding
Zfp536	-1.008	0.9216	0.9626	5.3005	5.312	243937	9630010P11Rik|Znf536|mKIAA0390	7	7 B2|7	zinc finger protein 536	protein-coding
Rai14	1.0082	0.9283	0.9657	8.5202	8.5084	75646	1700008J19Rik|1700020L11Rik|Ankycorbin|Norpeg|mKIAA1334	15	15|15 A2	retinoic acid induced 14	protein-coding
Dck	-1.0074	0.93	0.9666	7.8871	7.8978	13178		5	5 E2|5	deoxycytidine kinase	protein-coding
Mir24-1	1.0079	0.9304	0.9669	6.1405	6.1292	387142	Mirn189|Mirn24|Mirn24-1|miR-189|miR-24|miR-24-1	13	13|13	microRNA 24-1	ncRNA
Il33	-1.0043	0.9335	0.9683	5.4482	5.4544	77125	9230117N10Rik|Il-33|Il1f11|NF-HEV	19	19|19 C2	interleukin 33	protein-coding
Bend7	-1.0049	0.9346	0.9688	5.8268	5.8338	209645	1110017O21Rik|E130319B15Rik	2	2 A1|2	BEN domain containing 7	protein-coding
Gap43	-1.0062	0.942	0.9717	5.503	5.5119	14432	B-50|Basp2|GAP-43	16	16 B4|16 28.37 cM	growth associated protein 43	protein-coding
Trem3	-1.0051	0.9429	0.972	6.3465	6.3538	58218	BB134760	17	17 C|17	triggering receptor expressed on myeloid cells 3	protein-coding
Tnfrsf11b	1.004	0.9432	0.9721	6.255	6.2492	18383	OCIF|Opg|TR1	15	15 D1|15	tumor necrosis factor receptor superfamily, member 11b (osteoprotegerin)	protein-coding
Plekha4	1.0043	0.9435	0.9721	5.4862	5.4801	69217	2410005C22Rik|C88169|Pepp1	7	7 B4|7	pleckstrin homology domain containing, family A (phosphoinositide binding specific) member 4	protein-coding
Ighg2c	-1.0085	0.9668	0.9837	5.1527	5.165	404711	Igh-1b	12	12 F2|12	immunoglobulin heavy constant gamma 2C	other
Htr2a	-1.0018	0.982	0.9924	6.6235	6.6262	15558	E030013E04|Htr-2|Htr2	14	14 D2|14 39.37 cM	5-hydroxytryptamine (serotonin) receptor 2A	protein-coding
Gpr162	1.0009	0.9894	0.9956	7.3993	7.398	14788	A-2|BC031437|Grca	6	6 F2|6 59.17 cM	G protein-coupled receptor 162	protein-coding
BC061237	1.0016	0.9901	0.9957	7.2372	7.2349	385138		14	14 C1|14	cDNA sequence BC061237	protein-coding
Sult1c1	-1.0005	0.9937	0.9972	4.6302	4.631	20888	(PST)G|P-SULT|ST1C1|Stp2|Sult1a2|mOLFST	17	17 C|17 28.07 cM	sulfotransferase family, cytosolic, 1C, member 1	protein-coding
Slc1a2	1.0004	0.9941	0.9974	6.463	6.4624	20511	1700091C19Rik|2900019G14Rik|AI159670|Eaat2|GLT-1|GLT1|MGLT1	2	2 E2|2 54.13 cM	solute carrier family 1 (glial high affinity glutamate transporter), member 2	protein-coding
Bnc2	-1.0004	0.9959	0.9979	5.2844	5.285	242509	5031434M05Rik|8430420F16Rik	4	4 C4|4	basonuclin 2	protein-coding
Apela	1	1	1	5.1812	5.1812	100038489	ENSMUSG00000074303|Ela|Ende|Gm10664	8		apelin receptor early endogenous ligand	ncRNA

## Sheet: GSE62426 Aging
	Cerebellum -> 12M vs 4M			Cerebellum -> 22M vs 4M			Cortex -> 12M vs 4M			Cortex -> 22M vs 4M			Hippocampus -> 12M vs 4M			Hippocampus -> 22M vs 4M			Striatum -> 12M vs 4M			Striatum -> 22M vs 4M			Log2 Expression												Gene Annotation
GENE_SYMBOL	Fold Change	Raw PValue	FDR_BH	Fold Change	Raw PValue	FDR_BH	Fold Change	Raw PValue	FDR_BH	Fold Change	Raw PValue	FDR_BH	Fold Change	Raw PValue	FDR_BH	Fold Change	Raw PValue	FDR_BH	Fold Change	Raw PValue	FDR_BH	Fold Change	Raw PValue	FDR_BH	Cerebellum:4M	Cerebellum:12M	Cerebellum:22M	Cortex:4M	Cortex:12M	Cortex:22M	Hippocampus:4M	Hippocampus:12M	Hippocampus:22M	Striatum:4M	Striatum:12M	Striatum:22M	GeneID	SYNONYMS	MAPLOCATION	GENE_NAME	LOCATION	FAMILY
Cst7	1.9762	2.1797e-07	0.0006	6.0907	1.0313e-18	1.8092e-14	1.5729	0.0001	0.0405	3.3613	1.8951e-13	4.1557e-10	1.6216	6.3307e-05	0.0197	4.7274	1.2066e-16	5.2919e-13	1.5038	0.0005	0.0414	3.956	4.8565e-15	1.392e-11	9.0084	9.9911	11.615	8.8331	9.4865	10.5821	8.5694	9.2668	10.8104	8.742	9.3306	10.726	13011	Cmap	2|2 G1-G3	cystatin F (leukocystatin)	Extracellular Space	other
Gpnmb	1.2317	0.2911	0.7009	20.11	1.9182e-17	1.4553e-13	1.0658	0.745	0.9484	4.3442	6.3062e-09	4.255e-06	1.1498	0.4776	0.8603	10.1267	4.883e-14	1.2238e-10	1.1873	0.3832	0.757	5.6956	1.125e-10	8.5805e-08	6.792	7.0927	11.1219	6.282	6.374	8.4011	5.9931	6.1944	9.3331	6.1403	6.3881	8.6502	93695	DC-HIL,Dchil,ipd	6 B2.3|6 23.82 cM	glycoprotein (transmembrane) nmb	Plasma Membrane	enzyme
Spp1	2.6485	2.396e-07	0.0006	10.2423	3.3182e-17	1.4553e-13	3.8013	2.2242e-10	1.951e-06	18.4439	2.4012e-20	4.2124e-16	2.2755	5.0164e-06	0.0052	10.3259	2.9752e-17	2.6097e-13	3.1264	9.0887e-09	3.9861e-05	12.9753	1.5517e-18	1.3611e-14	9.8194	11.2246	13.1759	7.1764	9.1029	11.3815	8.601	9.7872	11.9692	8.0542	9.6987	11.752	20750	2AR,Apl-1,BNSP,BSPI,Bsp,ETA-1,Eta,OP,Opn,Opnl,Ric,Spp-1	5 E5|5 50.68 cM	secreted phosphoprotein 1	Extracellular Space	cytokine
Clec7a	1.3966	9.9974e-06	0.0042	2.6056	8.3843e-17	2.9417e-13	1.0779	0.2564	0.7087	3.0166	9.3828e-19	8.2301e-15	1.094	0.1759	0.633	2.8002	8.6625e-18	1.5197e-13	1.425	3.8751e-06	0.0031	3.1296	3.2638e-19	5.7257e-15	11.6174	12.0993	12.999	10.2091	10.3174	11.8021	10.8022	10.9318	12.2878	10.6941	11.205	12.3401	56644	BGR,Clecsf12,beta-GR	6 F3|6	C-type lectin domain family 7, member a	Plasma Membrane	transmembrane receptor
Cox6a2	2.1477	1.9687e-06	0.0018	6.5037	5.1894e-16	1.5173e-12	1.5896	0.0015	0.1082	5.4062	1.1685e-14	4.0998e-11	1.5107	0.0042	0.1415	6.991	1.6263e-16	5.7061e-13	1.6392	0.0008	0.0522	4.2381	9.9752e-13	1.4583e-09	7.4316	8.5344	10.1329	6.5924	7.2611	9.027	6.3839	6.9791	9.1894	7.5655	8.2785	9.6489	12862	CoxVIaH,VIaH	7 F3|7 70.04 cM	cytochrome c oxidase subunit VIa polypeptide 2	Cytoplasm	enzyme
Mmp12	2.5038	7.4418e-07	0.0012	7.9543	1.1578e-15	2.9017e-12	1.4416	0.0226	0.3121	5.5819	2.767e-13	5.3935e-10	1.7246	0.0011	0.0736	10.0065	4.6117e-17	2.6968e-13	1.6217	0.0033	0.1066	7.5231	2.6285e-15	1.1464e-11	7.6298	8.9539	10.6216	7.0896	7.6173	9.5703	6.6739	7.4602	9.9968	7.0556	7.7531	9.9669	17381	AV378681,Mmel	9 A1|9 2.46 cM	matrix metallopeptidase 12	Extracellular Space	peptidase
Itgax	1.8053	6.2942e-05	0.012	5.5431	2.7274e-15	5.681e-12	1.1498	0.2918	0.7416	3.7822	3.6778e-12	4.9631e-09	1.2011	0.1687	0.6231	4.0638	8.7407e-13	1.7038e-09	1.3801	0.0184	0.2349	3.6521	7.5145e-12	7.7546e-09	8.0271	8.8793	10.4978	7.5047	7.706	9.4239	7.6618	7.9261	9.6846	8.1534	8.6182	10.0221	16411	AI449405,Cd11c,Cr4,N418	7 F3|7	integrin alpha X	Plasma Membrane	transmembrane receptor
Cxcl13	7.3123	4.7703e-09	4.1843e-05	30.2279	2.9145e-15	5.681e-12	4.5741	1.1293e-06	0.0022	29.3339	3.796e-15	1.6648e-11	4.7467	7.289e-07	0.0016	18.9551	2.1245e-13	4.6587e-10	3.3264	4.7937e-05	0.0118	12.3173	1.6017e-11	1.3617e-08	6.4003	9.2706	11.3181	5.0653	7.2588	9.9398	5.951	8.198	10.1955	5.8534	7.5873	9.476	55985	4631412M08Rik,ANGIE2,Angie,BCA-1,BLC,BLR1L,Scyb13	5 E3|5	chemokine (C-X-C motif) ligand 13	Extracellular Space	cytokine
Cdo1	1.4349	0.0763	0.4108	12.9829	4.0123e-15	6.3557e-12	-1.1591	0.4604	0.844	2.2808	0.0002	0.0124	1.114	0.5886	0.9031	1.9045	0.0025	0.0576	-1.0344	0.8653	0.9666	1.2081	0.3457	0.6854	3.7613	4.2822	7.4598	4.0769	3.864	5.2665	4.1791	4.3349	5.1086	4.1068	4.058	4.3795	12583	1300002L19Rik,Cdo,D18Ucla3	18 C|18 24.75 cM	cysteine dioxygenase 1, cytosolic	Cytoplasm	enzyme
Fblim1	1.3672	6.8639e-05	0.0122	2.3707	1.4194e-14	1.9155e-11	1.1469	0.0564	0.4415	1.3357	0.0002	0.0124	1.2714	0.0014	0.0845	1.9119	3.9107e-11	4.5737e-08	1.2327	0.0048	0.1258	1.5052	9.9693e-07	0.0003	8.6602	9.1115	9.9056	9.0267	9.2244	9.4443	8.4518	8.7982	9.3868	9.0798	9.3816	9.6697	74202	2410043F08Rik,Cal,Fblp1,Gt10,migfilin,migfilin(s)	4 E1|4	filamin binding LIM protein 1	Plasma Membrane	other
Capg	1.2893	0.0026	0.075	2.6282	1.9251e-14	2.4123e-11	1.268	0.0046	0.164	1.4761	1.7413e-05	0.0025	1.2313	0.012	0.2308	1.6399	2.8496e-07	0.0001	1.0513	0.5286	0.8392	1.329	0.0009	0.0317	10.0332	10.3999	11.4273	9.5936	9.9361	10.1553	9.7675	10.0676	10.4811	10.0732	10.1453	10.4835	12332	gCap39,mbh1	6|6 C3	capping protein (actin filament), gelsolin-like	Nucleus	other
Lphn2	-2.019	7.9834e-11	1.4005e-06	-2.5848	2.0958e-14	2.4511e-11	-1.1875	0.033	0.359	-1.408	8.8369e-05	0.008	-1.2073	0.0202	0.2773	-1.2933	0.0021	0.0523	-1.2185	0.0152	0.2129	-1.3357	0.0006	0.0259	9.4564	8.4428	8.0864	10.3283	10.0803	9.8347	9.9695	9.6977	9.5984	10.0141	9.7289	9.5965	99633	AI450192,Gm619,Lec1,Lphh1,mKIAA0786	3 H3|3	latrophilin 2	Plasma Membrane	G-protein coupled receptor
Lpl	1.5555	0.0004	0.0266	3.8355	4.1006e-14	4.4961e-11	1.3174	0.0191	0.2942	4.0273	1.4498e-14	4.239e-11	1.1336	0.2713	0.7379	2.8918	2.6949e-11	3.377e-08	1.5623	0.0003	0.0333	3.7177	8.069e-14	1.3384e-10	9.8716	10.509	11.811	8.5803	8.9779	10.5901	9.2545	9.4354	10.7864	9.0435	9.6871	10.9379	16956	NA	8 B3.3|8 33.88 cM	lipoprotein lipase	Cytoplasm	enzyme
Actr3b	1.4156	0.0973	0.4604	10.1933	1.7994e-13	1.8569e-10	1.3243	0.1774	0.6355	1.8453	0.0049	0.0797	1.0463	0.826	0.9703	2.9076	7.4823e-06	0.0014	-1.0697	0.7432	0.931	2.5317	5.8977e-05	0.0057	3.953	4.4544	7.3026	3.5295	3.9348	4.4134	3.9662	4.0314	5.506	3.7236	3.6263	5.0637	242894	9630005C02,ARP11,AW047569,Arp3b,Arp3beta	5 A3|5	ARP3 actin-related protein 3B	Other	other
Lgals3	1.0895	0.4101	0.7852	3.0525	6.6834e-13	5.8623e-10	1.1213	0.2728	0.7212	2.4462	2.2415e-10	2.0696e-07	1.1382	0.2162	0.6836	2.5927	4.5905e-11	4.7371e-08	1.2359	0.0467	0.3436	2.9463	1.6279e-12	2.1967e-09	11.0083	11.132	12.6184	9.8849	10.0501	11.1754	10.0568	10.2435	11.4312	9.8039	10.1094	11.3628	16854	GBP,L-34,Mac-2,gal3	14 C1|14	lectin, galactose binding, soluble 3	Extracellular Space	other
Crlf2	1.2918	6.4475e-05	0.0121	1.8502	6.5376e-13	5.8623e-10	1.3604	3.981e-06	0.0058	2.1092	2.4537e-15	1.4349e-11	1.2444	0.0005	0.05	1.9666	4.4665e-14	1.2238e-10	1.362	3.7334e-06	0.0031	2.0943	3.2675e-15	1.1464e-11	10.7592	11.1286	11.6469	10.4418	10.8858	11.5185	10.5306	10.846	11.5063	10.6163	11.062	11.6827	57914	CRLM2,Ly114,Tpte2,Tslpr	5 F|5	cytokine receptor-like factor 2	Plasma Membrane	transmembrane receptor
Vat1	1.2476	0.0701	0.399	3.5871	8.1049e-13	6.7707e-10	1.0508	0.6786	0.9248	1.4146	0.0059	0.0886	-1.0387	0.7505	0.9525	1.6522	0.0002	0.0104	-1.0658	0.5942	0.872	1.4621	0.0028	0.0626	5.4075	5.7266	7.2503	5.287	5.3584	5.7874	5.4009	5.3461	6.1252	5.6445	5.5526	6.1925	26949	VAT-1	11 D|11	vesicle amine transport protein 1 homolog (T californica)	Plasma Membrane	transporter
Mamdc2	1.6707	0.0752	0.4086	19.4286	1.3084e-12	9.9794e-10	-1.0486	0.8663	0.9734	4.695	3.0347e-06	0.0007	1.1826	0.5531	0.8902	1.478	0.1716	0.5404	3.3185	0.0001	0.0211	8.1063	7.9935e-09	4.5235e-06	5.9967	6.7372	10.2769	4.6995	4.631	6.9307	6.8088	7.0508	7.3724	4.8372	6.5677	7.8563	71738	1200015L10Rik,AI591564,mamcan	19 B|19	MAM domain containing 2	Extracellular Space	other
Cspg4	1.2491	0.1115	0.4892	4.1498	1.9531e-12	1.3705e-09	1.3168	0.051	0.4244	1.686	0.0005	0.022	1.076	0.5946	0.9049	1.7617	0.0002	0.0121	1.1805	0.2315	0.6354	1.8587	5.9476e-05	0.0057	6.104	6.4249	8.1571	5.9162	6.3133	6.6699	5.8374	5.943	6.6544	5.7777	6.0171	6.672	121021	4732461B14Rik,AN2,NG2	9 B|9	chondroitin sulfate proteoglycan 4	Plasma Membrane	other
Il1rn	1.1515	0.1989	0.6133	3.0619	2.2631e-12	1.527e-09	-1.0212	0.847	0.9691	1.5441	0.0003	0.0158	1.0846	0.456	0.854	2.8833	9.9644e-12	1.4567e-08	-1.0047	0.9657	0.9931	2.1838	1.5649e-08	7.8437e-06	6.4939	6.6974	8.1083	5.9607	5.9305	6.5875	5.924	6.0412	7.4517	6.1053	6.0985	7.2321	16181	F630041P17Rik,IL-1ra	2 A3|2 16.36 cM	interleukin 1 receptor antagonist	Extracellular Space	cytokine
Cd200r4	1.691	0.01	0.1529	7.2364	3.2324e-12	2.1002e-09	1.0442	0.8241	0.9651	3.0027	1.7925e-06	0.0005	1.1146	0.5777	0.8982	2.9563	2.2967e-06	0.0006	1.3224	0.1566	0.5549	2.8692	3.6993e-06	0.0008	7.1352	7.8931	9.9905	6.0919	6.1543	7.6781	6.402	6.5586	7.9659	6.419	6.8222	7.9397	239849	F630107N04Rik,MCD200RLa	16 B4|16	CD200 receptor 4	Plasma Membrane	other
Egln3	1.5405	0.0047	0.1014	4.2737	4.5023e-12	2.7236e-09	1.1986	0.215	0.6726	3.371	4.3369e-10	3.8041e-07	1.2615	0.1143	0.5446	2.8431	1.4106e-08	7.9825e-06	1.3993	0.0249	0.2643	3.1733	1.4658e-09	9.8904e-07	6.1631	6.7865	8.2586	5.3749	5.6362	7.128	5.7274	6.0625	7.2349	5.8486	6.3333	7.5146	112407	2610021G09Rik,AI505553,AI648162,Hif-p4h-3,Phd3,SM-20	12 C1|12	EGL nine homolog 3 (C. elegans)	Cytoplasm	enzyme
Cd52	1.2635	0.0002	0.0198	1.7395	9.8535e-12	5.5761e-09	1.1719	0.0078	0.2045	1.6875	4.2826e-11	5.0086e-08	-1.0222	0.6992	0.9388	1.5948	7.3062e-10	6.1034e-07	1.1665	0.0096	0.1767	1.7265	1.4112e-11	1.303e-08	12.4659	12.8033	13.2646	11.908	12.1368	12.6629	12.0548	12.0231	12.7281	12.0239	12.2461	12.8117	23833	AI463198,B7,B7-Ag,CAMPATH-1,CLS1,MB7	4 D3|4 66.5 cM	CD52 antigen	Other	other
Axl	1.3344	0.0047	0.1014	2.5368	1.3189e-11	7.2303e-09	1.384	0.0017	0.1121	2.8201	7.1562e-13	1.0462e-09	1.0055	0.9545	0.9935	1.6597	6.1751e-06	0.0012	1.5183	0.0001	0.0179	3.1605	3.707e-14	7.2258e-11	10.0572	10.4734	11.4002	8.664	9.1329	10.1598	9.6709	9.6788	10.4018	8.6319	9.2343	10.292	26362	AI323647,Ark,Tyro7,Ufo	7 A3-B1|7 14.02 cM	AXL receptor tyrosine kinase	Plasma Membrane	kinase
Cd22	1.4458	0.0015	0.0553	2.8176	1.4963e-11	7.9547e-09	1.3196	0.0138	0.2582	1.9856	2.004e-07	8.7888e-05	1.2081	0.086	0.4914	2.9421	5.0558e-12	8.8695e-09	1.3789	0.0049	0.1278	2.2052	1.0324e-08	5.4884e-06	8.3178	8.8497	9.8122	8.1547	8.5547	9.1442	7.7014	7.9741	9.2582	8.458	8.9216	9.599	12483	A530093D23,Lyb-8,Lyb8	7 B1|7 19.26 cM	CD22 antigen	Plasma Membrane	transmembrane receptor
Prkar1b	1.2469	0.0024	0.0711	1.9161	1.7097e-11	8.8215e-09	1.0064	0.9254	0.9872	1.2913	0.0006	0.0235	-1.0968	0.1799	0.6371	1.4818	1.2096e-06	0.0003	-1.0095	0.8897	0.9754	1.4127	1.0613e-05	0.0018	7.3903	7.7086	8.3285	7.8145	7.8237	8.1833	7.6054	7.4721	8.1727	8.0021	7.9885	8.5006	19085	AI385716,RIbeta	5 G2|5 77.74 cM	protein kinase, cAMP dependent regulatory, type I beta	Cytoplasm	kinase
Dkk2	1.4275	0.2394	0.6557	16.9741	2.2891e-11	1.1473e-08	-1.227	0.4962	0.8598	-1.3557	0.3132	0.6501	-1.0656	0.8322	0.9716	2.1818	0.0127	0.1462	1.1337	0.6756	0.906	3.0743	0.0006	0.0244	3.7492	4.2627	7.8345	4.6667	4.3716	4.2276	4.0148	3.9232	5.1404	4.0607	4.2418	5.6809	56811	NA	3|3 H2	dickkopf homolog 2 (Xenopus laevis)	Extracellular Space	other
Ildr2	1.9051	1.7653e-08	0.0001	2.2961	4.2369e-11	2.0089e-08	2.1788	2.1914e-10	1.951e-06	2.9135	4.2792e-14	1.0724e-10	1.8434	5.358e-08	0.0008	2.4396	6.7121e-12	1.0705e-08	2.5473	1.8709e-12	3.2821e-08	3.147	5.5542e-15	1.392e-11	8.4564	9.3862	9.6556	8.1299	9.2534	9.6726	8.5701	9.4524	9.8567	8.1223	9.4713	9.7763	100039795	2810478N18Rik,3110063L10Rik,AI852300,D1Ertd471e,Dbsm1,ENSMUSG00000040612,Ll	1 H2.3|1 73.61 cM	immunoglobulin-like domain containing receptor 2	Other	other
Gimap6	-1.5029	0.0012	0.0505	-2.848	9.0765e-11	4.1902e-08	-1.2121	0.1061	0.5512	-1.5101	0.0011	0.0346	-1.2166	0.0998	0.5171	-1.5698	0.0004	0.0196	1.0282	0.8119	0.9524	-1.3137	0.0243	0.2008	7.4419	6.8541	5.9319	8.4727	8.1952	7.878	8.187	7.9042	7.5363	8.2331	8.2732	7.8394	231931	4833419H03Rik,Ian6,mFLJ00102	6 B2.3|6	GTPase, IMAP family member 6	Cytoplasm	other
St14	1.5344	0.0059	0.116	3.6627	1.3439e-10	6.0452e-08	1.3139	0.07	0.4772	1.7778	0.0004	0.019	1.2861	0.0938	0.5067	2.22	3.7201e-06	0.0008	1.1624	0.3102	0.7027	2.0352	2.2993e-05	0.0031	7.7872	8.4049	9.6601	8.8372	9.231	9.6673	8.3453	8.7084	9.4959	8.7932	9.0103	9.8183	19143	Epithin,MT-SP1,Prss14,Tmprss14,mCAP3,matriptase	9 A4|9 16.61 cM	suppression of tumorigenicity 14 (colon carcinoma)	Plasma Membrane	peptidase
Alcam	1.4067	0.0399	0.3077	3.9832	2.7009e-10	1.1845e-07	1.0718	0.6674	0.9217	2.3982	3.6191e-06	0.0008	1.0496	0.7643	0.9555	2.596	7.885e-07	0.0002	1.2664	0.1488	0.5443	2.3887	3.9069e-06	0.0008	7.2249	7.7173	9.2189	6.2373	6.3374	7.4993	6.2411	6.3109	7.6173	6.1718	6.5125	7.428	11658	AI853494,BEN,CD166,DM-GRASP,MuSC,SC1	16 B5|16	activated leukocyte cell adhesion molecule	Plasma Membrane	other
Clec1a	2.1796	6.5546e-06	0.0034	3.5628	3.0122e-10	1.2889e-07	1.6572	0.0016	0.1089	2.4166	7.6478e-07	0.0002	1.5044	0.009	0.2028	2.9232	1.5172e-08	8.2252e-06	1.9978	3.9606e-05	0.0104	4.2473	1.1101e-11	1.0819e-08	5.9475	7.0716	7.7806	5.692	6.4207	6.9649	5.4737	6.0629	7.0212	6.0189	7.0173	8.1055	243653	5930406N14Rik	6 F3|6	C-type lectin domain family 1, member a	Plasma Membrane	transmembrane receptor
Cpeb1	1.8617	0.01	0.1531	6.6693	7.0274e-10	2.7396e-07	1.3158	0.2378	0.6959	2.6405	0.0001	0.0108	1.3744	0.1727	0.6293	2.1854	0.0016	0.0442	1.3343	0.2153	0.6216	2.6605	0.0001	0.0094	5.8023	6.6989	8.5398	5.3359	5.7319	6.7368	6.3892	6.848	7.517	5.8907	6.3067	7.3024	12877	AU024112,Cpeb,mCPEB	7 D3|7	cytoplasmic polyadenylation element binding protein 1	Cytoplasm	other
Nceh1	1.1763	0.0561	0.3647	1.9684	8.4801e-10	3.2253e-07	1.016	0.8478	0.9693	1.6726	3.1786e-07	0.0001	1.0906	0.2987	0.7617	1.6534	4.8912e-07	0.0002	1.0107	0.8975	0.9778	1.7566	5.1672e-08	2.0602e-05	9.1342	9.3684	10.1112	8.3172	8.3401	9.0593	8.6462	8.7713	9.3717	8.5489	8.5643	9.3616	320024	Aadacl1,B230106I24Rik,CPO-BP,Nceh	3 A3|3	neutral cholesterol ester hydrolase 1	Plasma Membrane	enzyme
Tmem178	1.6387	0.035	0.289	6.3625	9.1508e-10	3.2762e-07	1.149	0.5417	0.8771	1.6054	0.0428	0.2529	-1.0686	0.7702	0.957	2.6372	0.0001	0.0092	-1.449	0.1086	0.4796	1.6692	0.0291	0.2212	4.2771	4.9897	6.9467	3.9171	4.1175	4.6	4.1744	4.0787	5.5734	4.739	4.204	5.4782	68027	2810417M05Rik,Tmem178a	17 E3|17	transmembrane protein 178	Other	other
Fam20c	1.4643	0.0197	0.2177	3.6043	9.1346e-10	3.2762e-07	1.6599	0.0025	0.1298	3.5729	1.075e-09	8.5724e-07	1.2651	0.1409	0.5847	2.5396	7.6811e-07	0.0002	1.3408	0.0686	0.3997	2.4936	1.1019e-06	0.0003	8.4088	8.959	10.2585	7.5665	8.2976	9.4035	7.9538	8.2931	9.2984	8.2106	8.6337	9.5288	80752	C76981,DMP-4,DMP4,GEF-CK,mKIAA4081	5 G2|5	family with sequence similarity 20, member C	Extracellular Space	other
Irf7	1.9812	0.0003	0.0248	4.035	1.021e-09	3.5821e-07	-1.0309	0.8594	0.9716	1.9137	0.0005	0.0229	-1.1626	0.3833	0.817	1.6282	0.0071	0.1075	-1.1158	0.525	0.8369	2.4115	9.3306e-06	0.0016	7.3851	8.3715	9.3977	6.2298	6.1859	7.1662	6.3719	6.1545	7.0752	6.1089	5.9508	7.3788	54123	NA	7 F5|7	interferon regulatory factor 7	Nucleus	transcription regulator
Treml2	1.2407	0.037	0.2977	2.1968	2.2224e-09	7.356e-07	1.023	0.8206	0.965	1.2733	0.0204	0.1724	-1.0003	0.9977	0.9994	1.5277	0.0001	0.01	1.0066	0.9479	0.9882	1.4059	0.0016	0.0443	7.0579	7.3691	8.1933	7.1609	7.1937	7.5094	6.9416	6.9412	7.5529	7.3222	7.3317	7.8137	328833	AW049306,Gm750,Tlt2	17 C|17	triggering receptor expressed on myeloid cells-like 2	Plasma Membrane	other
Ifi44	2.4802	0.0035	0.0865	9.4476	3.7711e-09	1.2028e-06	-1.0171	0.9539	0.9907	1.3618	0.2953	0.6352	1.2372	0.4688	0.8566	1.838	0.0434	0.2771	-1.3571	0.3006	0.6945	3.1341	0.0004	0.0186	6.243	7.5535	9.483	4.4667	4.4423	4.9122	5.2558	5.5629	6.134	4.6344	4.1938	6.2825	99899	A430056A10Rik,AW261460,MTAP44,p44	3 H3|3	interferon-induced protein 44	Cytoplasm	other
Cxcl14	1.7184	0.0283	0.257	6.1806	4.1882e-09	1.2668e-06	1.6924	0.0327	0.3577	4.4923	2.432e-07	9.9219e-05	1.1603	0.5342	0.884	5.2281	3.4626e-08	1.6418e-05	1.3844	0.1782	0.58	3.526	5.6403e-06	0.0011	6.5382	7.3193	9.166	5.0437	5.8028	7.2111	5.4952	5.7097	7.8815	5.5701	6.0393	7.3881	57266	1110031L23Rik,1200006I23Rik,AI414372,BMAC,BRAK,KS1,Kec,MIP-2g,MIP2gamma,NJAC,Scyb14,bolekine	13 B1|13	chemokine (C-X-C motif) ligand 14	Extracellular Space	cytokine
Lox	1.7364	0.0017	0.0611	3.5008	4.1192e-09	1.2668e-06	-1.1736	0.3322	0.7695	1.3229	0.0943	0.3795	-1.0379	0.8207	0.9701	2.0377	0.0001	0.0079	1.096	0.5769	0.8628	1.8797	0.0004	0.0205	6.3056	7.1017	8.1133	6.6295	6.3986	7.0332	6.6144	6.5608	7.6414	6.4774	6.6097	7.3879	16948	AI893619,TSC-160,rrg	18 D1|18 28.22 cM	lysyl oxidase	Extracellular Space	enzyme
St8sia6	1.5238	0.0002	0.0198	2.1539	5.9855e-09	1.7797e-06	1.0548	0.602	0.9007	1.5977	4.7423e-05	0.0054	1.1695	0.1312	0.5681	1.6904	8.713e-06	0.0015	1.2688	0.0245	0.2618	1.7452	3.3095e-06	0.0007	9.4897	10.0973	10.5967	9.5326	9.6096	10.2086	9.4027	9.6286	10.16	9.2628	9.6063	10.0663	241230	1700007J08Rik,AI314453,AI875066,ST8SiaVI,Siat8f	2 A1|2	ST8 alpha-N-acetyl-neuraminide alpha-2,8-sialyltransferase 6	Cytoplasm	enzyme
Rxrg	1.6501	0.052	0.3519	6.5175	6.8911e-09	2.0149e-06	1.6964	0.0409	0.3923	4.5194	5.924e-07	0.0002	1.4317	0.1586	0.6097	6.3084	1.0176e-08	5.9504e-06	1.2984	0.3018	0.6951	4.3995	8.254e-07	0.0002	5.3231	6.0457	8.0274	5.378	6.1405	7.5541	5.0534	5.5711	7.7107	5.2998	5.6765	7.4371	20183	Nr2b3	1 H2.3|1 74.99 cM	retinoid X receptor gamma	Nucleus	ligand-dependent nuclear receptor
Niacr1	1.8744	2.6887e-05	0.008	2.6216	1.0571e-08	2.8954e-06	1.247	0.0997	0.5392	3.1468	1.8068e-10	1.7609e-07	1.3913	0.016	0.2554	2.6416	8.8886e-09	5.377e-06	1.2834	0.0641	0.3917	2.2813	2.659e-07	9.1464e-05	9.0455	9.9519	10.436	8.116	8.4345	9.7699	8.9971	9.4736	10.3986	9.2183	9.5783	10.4082	80885	Gpr109a,Gpr109b,HM74,Hcar2,PUMA-G,Pumag,mHM74b	5 F|5	niacin receptor 1	Plasma Membrane	G-protein coupled receptor
Cdkn2a	1.8618	0.0609	0.3774	10.6124	1.1341e-08	3.0145e-06	1.0177	0.9566	0.9915	2.4324	0.0089	0.1099	1.1639	0.6393	0.9193	5.3423	7.7336e-06	0.0014	1.3904	0.3117	0.7039	3.8232	0.0002	0.0119	4.9656	5.8622	8.3733	4.8602	4.8856	6.1426	4.9995	5.2186	7.417	4.7809	5.2564	6.7157	12578	ARF-INK4a,Arf,INK4a-ARF,Ink4a/Arf,MTS1,Pctr1,p16,p16(INK4a),p16INK4a,p19<ARF>,p19ARF	4 C3-C6|4 42.15 cM	cyclin-dependent kinase inhibitor 2A	Nucleus	transcription regulator
Ets1	-1.3371	4.8338e-05	0.0106	-1.5816	1.3931e-08	3.4076e-06	-1.1819	0.0117	0.2365	-1.3002	0.0002	0.0123	-1.1548	0.0282	0.3108	-1.3225	8.1574e-05	0.007	-1.1911	0.0086	0.1671	-1.3012	0.0002	0.0117	8.0745	7.6554	7.413	8.3541	8.113	7.9754	8.3895	8.1818	7.9862	8.4338	8.1815	8.054	23871	AI196000,AI448617,D230050P06,Ets-1,Tpl1	9 A4|9 17.97 cM	E26 avian leukemia oncogene 1, 5' domain	Nucleus	transcription regulator
Ifit1	1.7414	0.012	0.1684	4.5502	1.6666e-08	4.0052e-06	-1.2424	0.3075	0.7501	1.6587	0.021	0.1743	1.2743	0.2554	0.7243	2.0805	0.0013	0.0393	1.0613	0.7783	0.9435	2.436	0.0001	0.01	7.8173	8.6175	10.0032	7.2303	6.9171	7.9603	7.0181	7.3678	8.075	7.3042	7.39	8.5887	15957	ISG56,Ifi56,P56	19 C1|19	interferon-induced protein with tetratricopeptide repeats 1	Cytoplasm	other
Cd274	1.6854	0.0002	0.0193	2.4283	2.4982e-08	5.5476e-06	1.2819	0.0548	0.4369	1.7013	0.0001	0.0108	1.3389	0.0254	0.3008	2.1581	4.4113e-07	0.0002	1.2635	0.0697	0.4015	1.9046	9.5161e-06	0.0016	8.5214	9.2745	9.8014	8.2077	8.566	8.9744	8.4914	8.9125	9.6012	8.8316	9.1691	9.7611	60533	A530045L16Rik,B7h1,Pdcd1l1,Pdcd1lg1,Pdl1	19|19 C2	CD274 antigen	Plasma Membrane	enzyme
Rsad2	1.5422	0.0024	0.0711	2.5229	3.4853e-08	7.3666e-06	-1.1243	0.3826	0.8023	2.0618	3.687e-06	0.0008	-1.1017	0.4698	0.8567	1.8832	2.9865e-05	0.0037	1.4416	0.0091	0.1695	2.8515	2.225e-09	1.4457e-06	8.1347	8.7597	9.4698	6.7086	6.5395	7.7525	7.0745	6.9348	7.9877	6.7979	7.3256	8.3096	58185	2510004L01Rik,Vig1,cig5	12|12 A3	radical S-adenosyl methionine domain containing 2	Cytoplasm	enzyme
Chst2	1.7126	0.0743	0.4069	7.5957	4.1011e-08	8.5649e-06	2.3369	0.0063	0.186	8.1725	1.9294e-08	1.2088e-05	2.1157	0.0148	0.2501	6.8477	1.203e-07	5.1472e-05	1.8172	0.0487	0.3502	7.9066	2.711e-08	1.2194e-05	5.6326	6.4088	8.5577	5.0144	6.239	8.0452	5.4482	6.5294	8.2239	5.2074	6.0691	8.1904	54371	AI428561,AW121776,C130041E03Rik,Chts2,GST-2,GlcNAc6ST,Gn6st	9 E3.2-3.3|9	carbohydrate sulfotransferase 2	Cytoplasm	enzyme
Adssl1	-1.0174	0.8381	0.9604	1.7805	4.8146e-08	9.9367e-06	1.1511	0.1022	0.5443	1.4775	4.3467e-05	0.0051	1.0323	0.707	0.9404	1.541	9.4371e-06	0.0016	1.1344	0.1417	0.5315	1.6666	5.3328e-07	0.0002	9.2595	9.2346	10.0918	8.934	9.1371	9.4971	8.8554	8.9013	9.4792	8.8854	9.0674	9.6224	11565	AI528595,Adss,Adss1	12 F1|12	adenylosuccinate synthetase like 1	Cytoplasm	enzyme
Clec1b	1.4991	0.0033	0.0839	2.4086	5.5537e-08	1.1329e-05	1.4011	0.0128	0.2496	2.0288	3.2999e-06	0.0007	1.1042	0.4465	0.8519	2.6246	7.4779e-09	4.6852e-06	1.5456	0.0018	0.0819	2.0366	3.0124e-06	0.0007	6.825	7.409	8.0931	6.5924	7.079	7.6131	6.0634	6.2064	7.4555	7.2404	7.8685	8.2665	56760	1810061I13Rik,Clec-2,Clec2	6 F3|6	C-type lectin domain family 1, member b	Plasma Membrane	transmembrane receptor
Psmb8	1.1507	0.0149	0.1883	1.4521	6.126e-08	1.2212e-05	-1.0152	0.7846	0.9585	1.1259	0.0375	0.2367	-1.0379	0.5022	0.8707	1.1898	0.0031	0.0675	1.0016	0.9765	0.9955	1.2379	0.0004	0.0203	11.3365	11.5391	11.8747	11.4173	11.3955	11.5884	11.1682	11.1145	11.4189	11.3448	11.3472	11.6527	16913	Lmp-7,Lmp7	17 B1|17 17.98 cM	proteasome (prosome, macropain) subunit, beta type 8 (large multifunctional peptidase 7)	Cytoplasm	peptidase
Oasl1	2.9697	0.0004	0.0265	6.4903	6.3164e-08	1.245e-05	-1.3415	0.2937	0.7424	-1.0131	0.9626	0.9908	-1.4213	0.2104	0.6759	1.0803	0.7809	0.9385	1.6573	0.0752	0.414	1.3917	0.2384	0.593	5.1276	6.6979	7.8258	5.1599	4.7361	5.1411	5.3155	4.8083	5.427	4.6747	5.4035	5.1515	231655	7530414C13Rik,oasl9	5 F|5	2'-5' oligoadenylate synthetase-like 1	Cytoplasm	enzyme
1500012F01Rik	1.328	0.0174	0.2042	2.1102	1.2506e-07	2.3489e-05	1.179	0.1568	0.6161	1.5351	0.0006	0.0241	1.0269	0.817	0.969	1.7936	1.0036e-05	0.0016	-1.0383	0.7434	0.9311	1.6423	0.0001	0.0082	8.7794	9.1887	9.8567	8.4788	8.7163	9.0972	8.3755	8.4138	9.2183	8.528	8.4738	9.2437	68949	Zfas1	2 H3|2	RIKEN cDNA 1500012F01 gene	Other	other
Slfn5	1.7006	0.0043	0.0969	3.137	1.2586e-07	2.3489e-05	-1.1375	0.4646	0.8458	1.2308	0.2415	0.5822	1.0634	0.7266	0.9464	1.6344	0.0078	0.1134	1.2839	0.1604	0.5587	1.9332	0.0006	0.0244	5.9437	6.7097	7.5931	5.1244	4.9385	5.4239	5.0872	5.1759	5.796	4.7971	5.1577	5.7481	327978	AI956840	11 C|11	schlafen 5	Nucleus	enzyme
Procr	1.7254	0.0004	0.0284	2.4992	1.3236e-07	2.4187e-05	-1.1323	0.3807	0.8007	1.2637	0.1034	0.3951	1.0344	0.8107	0.968	1.3704	0.0307	0.2316	1.3343	0.0467	0.3436	1.5053	0.006	0.0939	6.664	7.451	7.9855	7.7189	7.5396	8.0566	7.5507	7.5994	8.0052	7.372	7.7881	7.9621	19124	AI325044,Ccca,Ccd41,Epcr	2|2 H1-3	protein C receptor, endothelial	Plasma Membrane	other
Oas3	1.1481	0.3727	0.7607	2.7095	1.4257e-07	2.5784e-05	1.2181	0.2053	0.6615	1.1815	0.2827	0.6227	1.0226	0.8846	0.9814	-1.0209	0.8931	0.9715	1.0151	0.9224	0.9824	1.4799	0.0147	0.1542	4.2846	4.4838	5.7227	3.8542	4.1388	4.0948	4.1259	4.1582	4.0961	4.0454	4.0671	4.6109	246727	Oasl10	5 F|5 60.64 cM	2'-5' oligoadenylate synthetase 3	Cytoplasm	enzyme
Gla	1.2591	0.115	0.4959	2.5229	1.5613e-07	2.7949e-05	-1.1672	0.2858	0.7339	1.4777	0.0096	0.1142	1.1147	0.4517	0.8529	1.7138	0.0006	0.0236	1.1222	0.4244	0.7836	1.643	0.0013	0.0406	7.1365	7.469	8.4716	6.4679	6.2449	7.0313	6.8112	6.9678	7.5884	6.4713	6.6375	7.1876	11605	Ags	X E-F1|X 56.2 cM	galactosidase, alpha	Cytoplasm	enzyme
Csf1	1.8466	0.0004	0.0276	2.7554	1.6653e-07	2.9509e-05	1.3275	0.0791	0.4968	1.5344	0.0097	0.115	1.5551	0.0078	0.1949	2.2256	1.0944e-05	0.0017	1.4218	0.031	0.2898	1.609	0.0045	0.0774	7.5998	8.4846	9.062	7.535	7.9437	8.1527	7.6855	8.3225	8.8396	7.9381	8.4458	8.6243	12977	C87615,Csfm,MCSF,op	3 F3|3 46.83 cM	colony stimulating factor 1 (macrophage)	Extracellular Space	cytokine
Nrp2	1.1256	0.2294	0.647	1.8452	2.5132e-07	4.1593e-05	1.014	0.8866	0.9803	1.1556	0.1436	0.4614	-1.1431	0.1754	0.6322	-1.0544	0.5872	0.861	-1.0601	0.5501	0.8506	1.1321	0.2079	0.5575	8.5621	8.7328	9.4459	9.124	9.144	9.3327	9.2624	9.0694	9.1859	9.2855	9.2012	9.4645	18187	1110048P06Rik,Np-2,Np2,Npn-2,Npn2	1 C2|1	neuropilin 2	Plasma Membrane	kinase
Treml4	1.2197	0.502	0.8376	6.381	2.5402e-07	4.1647e-05	1.2176	0.5057	0.8644	3.0033	0.0006	0.0246	-1.2015	0.5347	0.8842	1.5812	0.1265	0.4721	1.0845	0.7834	0.9452	2.4745	0.0038	0.0718	5.3213	5.6079	7.9951	5.4301	5.7142	7.0166	4.6756	4.4108	5.3366	4.7457	4.8628	6.0528	224840	5031403H21Rik,BB137214,IDCP1,TLT-4,TLT4,Treml3	17 C|17	triggering receptor expressed on myeloid cells-like 4	Other	other
Dlg5	1.8502	9.2767e-06	0.0042	2.1187	2.8253e-07	4.5059e-05	2.1359	2.2956e-07	0.0006	2.9608	7.2871e-11	7.9899e-08	1.5323	0.001	0.0723	2.1941	1.1532e-07	5.0577e-05	1.798	1.9342e-05	0.0076	2.4034	1.147e-08	5.9184e-06	4.4876	5.3754	5.5708	4.127	5.2219	5.693	4.6007	5.2164	5.7343	4.4689	5.3152	5.7339	71228	4933429D20Rik,T25557,mKIAA0583	14 A3|14	discs, large homolog 5 (Drosophila)	Plasma Membrane	other
Usp18	1.9935	1.2469e-06	0.0016	2.1082	2.93e-07	4.6307e-05	-1.0928	0.4596	0.8436	2.135	2.1156e-07	9.0523e-05	-1.0004	0.997	0.9994	2.8377	1.7615e-10	1.5451e-07	1.5083	0.0014	0.0726	3.3407	4.0779e-12	4.4711e-09	9.1922	10.1875	10.2682	8.0136	7.8855	9.1078	7.8184	7.8178	9.3231	7.8376	8.4305	9.5777	24110	1110058H21Rik,AW047653,UBP43,Ubp15	6 F|6 57.17 cM	ubiquitin specific peptidase 18	Cytoplasm	peptidase
Olr1	1.9097	0.046	0.3317	6.8104	4.6795e-07	6.7845e-05	-1.755	0.0807	0.4997	2.8195	0.0021	0.052	2.0745	0.0255	0.3009	15.9864	1.4429e-10	1.3323e-07	1.2299	0.5127	0.8317	4.6945	1.8041e-05	0.0026	6.3636	7.297	9.1313	5.5762	4.7647	7.0716	4.7988	5.8516	8.7976	5.9086	6.2072	8.1396	108078	LOX-1,SR-EI,Scare1	6 F3|6	oxidized low density lipoprotein (lectin-like) receptor 1	Plasma Membrane	transmembrane receptor
Il3ra	1.3888	0.0351	0.289	2.4965	5.0995e-07	7.2146e-05	1.3982	0.0317	0.3535	1.8093	0.0003	0.0182	1.0709	0.6504	0.923	1.4719	0.0142	0.154	1.2137	0.2047	0.6132	1.5669	0.0049	0.0823	5.3417	5.8155	6.6616	4.8446	5.3282	5.7	4.9639	5.0628	5.5216	5.1012	5.3807	5.7491	16188	CD123,CDw123,SUT-1	14 A2|14 7.08 cM	interleukin 3 receptor, alpha chain	Plasma Membrane	transmembrane receptor
AF529169	1.7416	0.0091	0.1447	3.4119	5.0775e-07	7.2146e-05	1.2223	0.3249	0.7634	2.0821	0.0008	0.0292	1.0759	0.7182	0.9446	2.3527	0.0001	0.01	1.2717	0.2398	0.6428	2.3559	0.0001	0.0098	4.2083	5.0087	5.9789	3.9982	4.2878	5.0562	4.0326	4.1382	5.2669	4.3093	4.6561	5.5456	209743	DD1,Kiaa1024	9 E3.1|9	cDNA sequence AF529169	Other	other
Il2rg	1.2021	0.1563	0.5611	2.1709	5.1547e-07	7.2344e-05	-1.1177	0.3874	0.8062	2.1982	3.8093e-07	0.0001	-1.1929	0.1738	0.6311	2.062	1.7916e-06	0.0005	1.1058	0.434	0.7878	2.4164	3.9346e-08	1.6835e-05	8.9345	9.2	10.0528	8.2211	8.0606	9.3575	8.3631	8.1086	9.4071	8.1135	8.2586	9.3864	16186	CD132,[g]c,gamma(c),gc	X D|X 43.9 cM	interleukin 2 receptor, gamma chain	Plasma Membrane	transmembrane receptor
Trps1	1.601	0.0009	0.0438	2.2068	5.4786e-07	7.5086e-05	1.1584	0.2664	0.7165	1.9475	1.0479e-05	0.0017	1.2212	0.1336	0.5725	1.2556	0.0891	0.3984	1.2437	0.1027	0.4683	1.7179	0.0002	0.0124	8.2933	8.9723	9.4353	7.0301	7.2422	7.9918	7.9347	8.223	8.263	7.2597	7.5743	8.0403	83925	AI115454,AI447310,D15Ertd586e	15 C|15 19.18 cM	trichorhinophalangeal syndrome I (human)	Nucleus	transcription regulator
Csf2ra	1.2341	0.0968	0.4591	2.1066	6.1646e-07	8.1928e-05	-1.0254	0.8402	0.9683	1.2697	0.0608	0.3037	-1.0842	0.5164	0.8777	1.6774	0.0002	0.0112	1.0313	0.8042	0.9505	1.4663	0.0037	0.0716	8.7364	9.0399	9.8113	8.2336	8.1975	8.5781	8.2136	8.0969	8.9598	8.3838	8.4282	8.936	12982	CD116,Csfgmra,GM-CSF-Ra,GM-CSFR	19 D3|19 56.89 cM	colony stimulating factor 2 receptor, alpha, low-affinity (granulocyte-macrophage)	Plasma Membrane	transmembrane receptor
Klrb1b	1.1914	0.2123	0.628	2.2791	7.5562e-07	9.3826e-05	1.0164	0.907	0.984	1.5321	0.0038	0.0701	-1.0941	0.5185	0.8781	1.4537	0.0102	0.1297	1.0202	0.8855	0.974	1.423	0.0149	0.1553	5.4322	5.6849	6.6207	4.7624	4.7858	5.3779	4.5785	4.4488	5.1183	4.3427	4.3716	4.8517	80782	Klrb1d,Ly55b,Ly55d,NKR-P1B,NKR-P1D,Nkrp1-b,Nkrp1d	6 F3|6 63.09 cM	killer cell lectin-like receptor subfamily B member 1B	Plasma Membrane	other
Ifih1	1.1028	0.1825	0.5955	1.5369	7.6481e-07	9.3826e-05	1.1002	0.1931	0.6518	-1.0007	0.9919	0.9979	1.0512	0.4928	0.867	1.1988	0.0164	0.1658	-1.1707	0.0351	0.3052	1.0529	0.479	0.7804	10.0931	10.2343	10.7131	9.9818	10.1196	9.9807	9.8016	9.8736	10.0632	10.1376	9.9102	10.2119	71586	9130009C22Rik,Helicard,Hlcd,MDA5,RLR-2	2|2 C3	interferon induced with helicase C domain 1	Nucleus	enzyme
Tlr2	1.1331	0.0292	0.2613	1.3893	7.5115e-07	9.3826e-05	1.0441	0.4385	0.833	1.2874	5.2172e-05	0.0057	1.0443	0.4363	0.8473	1.4237	1.9209e-07	7.8367e-05	1.2114	0.0013	0.0693	1.5216	5.0095e-09	3.1386e-06	11.6365	11.8169	12.1109	11.1425	11.2047	11.5069	11.3937	11.4562	11.9033	11.3216	11.5982	11.9272	24088	Ly105	3 E3|3	toll-like receptor 2	Plasma Membrane	transmembrane receptor
Mllt4	1.3806	0.0022	0.0689	1.7936	7.4483e-07	9.3826e-05	1.5112	0.0002	0.0414	1.6322	1.4461e-05	0.0022	1.4206	0.001	0.0711	1.5058	0.0002	0.0113	1.601	2.6402e-05	0.0085	1.8374	3.4928e-07	0.0001	7.9876	8.4529	8.8305	7.8638	8.4595	8.5707	7.9646	8.4711	8.5551	7.7367	8.4156	8.6143	17356	5033403D15Rik,AF6,Af-6,Afadin,Gm314,I-afadin,S-afadin	17 A2|17	myeloid/lymphoid or mixed-lineage leukemia (trithorax homolog, Drosophila); translocated to, 4	Nucleus	other
Hpse	1.4021	0.2543	0.6699	5.6678	8.174e-07	9.7549e-05	1.1557	0.6228	0.9083	3.5007	0.0001	0.0099	-1.4506	0.2104	0.676	1.8425	0.0433	0.2767	1.0029	0.992	0.9981	1.8805	0.0371	0.2497	6.0427	6.5302	8.5455	5.1309	5.3396	6.9385	5.2549	4.7183	6.1365	5.6285	5.6327	6.5396	15442	HSE1,Hpa,Hpr1	5 E4|5	heparanase	Plasma Membrane	enzyme
Cd3d	1.2086	0.4236	0.7936	3.9265	1.1219e-06	0.0001	2.8592	7.0768e-05	0.0303	1.1046	0.6733	0.8831	1.7703	0.0197	0.2756	1.9526	0.007	0.1069	1.1198	0.6318	0.8881	1.2513	0.3445	0.6844	4.6623	4.9356	6.6356	4.5319	6.0475	4.6754	4.0315	4.8555	4.9969	4.4491	4.6123	4.7726	12500	T3d	9 A5.2|9 24.84 cM	CD3 antigen, delta polypeptide	Plasma Membrane	transmembrane receptor
Ccl5	1.3575	0.0302	0.2655	2.1926	1.2948e-06	0.0001	1.1596	0.2815	0.7302	2.0185	8.4762e-06	0.0015	-1.4002	0.0177	0.2662	1.311	0.0531	0.3102	1.5034	0.0047	0.1256	2.0737	4.5974e-06	0.0009	9.4134	9.8543	10.546	8.4635	8.6771	9.4768	9.139	8.6534	9.5296	8.5056	9.0938	9.5579	20304	MuRantes,RANTES,SISd,Scya5,TCP228	11 C|11 50.66 cM	chemokine (C-C motif) ligand 5	Extracellular Space	cytokine
Cacna1s	1.8855	0.0047	0.1008	3.4186	1.1045e-06	0.0001	1.0217	0.9193	0.9865	1.8154	0.0074	0.1006	1.5005	0.0614	0.4275	2.7034	3.3928e-05	0.0041	1.2543	0.2882	0.685	1.7533	0.0113	0.1338	6.1191	7.034	7.8925	6.6971	6.7281	7.5574	6.0913	6.6767	7.5261	7.1914	7.5182	8.0015	12292	AW493108,Cav1.1,Cchl1a3,fmd,mdg,sj	1 F|1 59.55 cM	calcium channel, voltage-dependent, L type, alpha 1S subunit	Plasma Membrane	ion channel
Ifi27l2a	1.4062	0.0031	0.0818	1.8677	1.2868e-06	0.0001	1.1802	0.1328	0.5846	2.5914	1.5011e-10	1.549e-07	-1.2061	0.0904	0.5007	1.7	1.8815e-05	0.0026	1.388	0.0043	0.1188	3.5184	8.3923e-14	1.3384e-10	10.9318	11.4237	11.8331	9.0142	9.2532	10.388	9.7625	9.4922	10.5281	8.9096	9.3826	10.7245	76933	2310061N23Rik,Ifi27,Isg12,Isg12(b1)	12 E|12	interferon, alpha-inducible protein 27 like 2A	Other	other
Ccl8	2.0744	0.0029	0.0775	3.8234	1.0025e-06	0.0001	1.531	0.07	0.477	3.5751	2.4812e-06	0.0006	1.2032	0.4225	0.8404	2.4435	0.0004	0.0185	-1.395	0.153	0.5506	1.1296	0.5963	0.8464	9.0169	10.0696	10.9518	8.2581	8.8726	10.0961	8.5039	8.7709	9.7929	9.6676	9.1874	9.8435	20307	1810063B20Rik,AB023418,HC14,MCP-2,Mcp2,Scya8	11 C|11 49.91 cM	chemokine (C-C motif) ligand 8	Extracellular Space	other
Ptchd1	1.0696	0.5387	0.8571	1.8534	1.7872e-06	0.0002	1.1322	0.2595	0.7115	1.4618	0.0012	0.0378	-1.0591	0.5997	0.9064	1.7484	9.3433e-06	0.0016	1.0174	0.8744	0.9706	1.7307	1.2464e-05	0.002	7.3291	7.4261	8.2192	6.4386	6.6177	6.9864	6.5851	6.5023	7.3911	7.3316	7.3565	8.123	211612	9630036J22Rik,AI848149,Gm387	X F3|X	patched domain containing 1	Plasma Membrane	other
Crip1	1.1763	0.1406	0.5372	1.8417	1.9386e-06	0.0002	-1.0013	0.9905	0.9983	1.3625	0.0068	0.0957	-1.0621	0.5795	0.899	1.4219	0.0024	0.0569	1.1681	0.158	0.556	1.5013	0.0006	0.0244	10.2812	10.5155	11.1623	9.8938	9.892	10.3401	9.6695	9.5825	10.1773	9.6049	9.829	10.1911	12925	CRHP,CRP1,Crip	12 F1|12 61.59 cM	cysteine-rich protein 1 (intestinal)	Cytoplasm	other
Cmpk2	1.218	0.0808	0.4241	1.8846	1.3962e-06	0.0002	-1.3068	0.0198	0.2963	1.1735	0.1536	0.4752	1.0548	0.63	0.9167	1.2695	0.0363	0.2528	1.2493	0.05	0.3552	1.6076	0.0001	0.0086	7.1938	7.4783	8.1081	6.5864	6.2003	6.8172	6.4408	6.5177	6.7851	6.4102	6.7313	7.0951	22169	1200004E04Rik,TDKI,Tyki	12 A2|12 9.69 cM	cytidine monophosphate (UMP-CMP) kinase 2, mitochondrial	Cytoplasm	kinase
Cxcl16	1.2339	0.0201	0.219	1.6302	2.0184e-06	0.0002	1.175	0.0703	0.4778	1.2868	0.0061	0.0898	1.0695	0.4422	0.8493	1.3172	0.003	0.065	1.1932	0.0484	0.3491	1.5346	1.7263e-05	0.0025	10.1055	10.4088	10.8106	9.7609	9.9936	10.1247	9.8765	9.9735	10.274	9.7664	10.0212	10.3843	66102	0910001K24Rik,AV290116,BB024863,CXCL16v1,CXCL16v2,SR-PSOX,Zmynd15,b2b498Clo	11|11 B4	chemokine (C-X-C motif) ligand 16	Extracellular Space	cytokine
Ckap2l	1.2893	0.0163	0.1973	1.7535	2.6076e-06	0.0002	1.222	0.0544	0.4353	1.6443	1.8454e-05	0.0026	1.0764	0.4697	0.8567	1.4346	0.001	0.0339	1.168	0.1321	0.5174	1.4876	0.0004	0.0184	6.6575	7.024	7.4677	6.5398	6.829	7.2573	6.7908	6.8971	7.3115	6.7842	7.0083	7.3572	70466	2010016H04Rik,2610318C08Rik,AV070319,radmis,rdm	2 F1|2	cytoskeleton associated protein 2-like	Cytoplasm	other
Mageh1	1.3733	0.0071	0.1266	1.8722	2.0579e-06	0.0002	2.2988	7.4209e-09	4.3395e-05	3.3838	4.8581e-13	8.5225e-10	1.9793	4.4071e-07	0.0012	2.7471	7.2519e-11	7.0678e-08	2.0902	9.808e-08	0.0003	3.1525	2.5254e-12	2.9536e-09	6.949	7.4067	7.8537	6.5565	7.7574	8.3151	6.6622	7.6472	8.1201	6.7259	7.7896	8.3824	75625	2010107K23Rik,APR-1,APR1	X|X F2	melanoma antigen, family H, 1	Cytoplasm	other
Tbk1	-1.2755	3.5883e-05	0.009	-1.3434	1.6553e-06	0.0002	-1.1256	0.0279	0.3391	-1.2533	9.9877e-05	0.0088	-1.2259	0.0004	0.0434	-1.2055	0.0009	0.0315	-1.1705	0.0043	0.1181	-1.232	0.0003	0.0153	9.8914	9.5403	9.4655	10.0086	9.8379	9.6828	9.9298	9.6359	9.6602	9.9415	9.7144	9.6405	56480	1200008B05Rik,AI462036,AW048562	10 D2|10	TANK-binding kinase 1	Cytoplasm	kinase
Slc7a11	1.2459	0.2912	0.7009	3.0519	3.932e-06	0.0003	1.0379	0.8572	0.971	1.634	0.0221	0.1797	1.0212	0.9191	0.9876	1.6318	0.0224	0.1954	1.0866	0.6881	0.9122	1.5195	0.0489	0.2858	4.4522	4.7693	6.0619	4.8287	4.8823	5.5371	5.0784	5.1086	5.7848	4.8974	5.0172	5.501	26570	9930009M05Rik,AI451155,sut,xCT	3 D|3 21.72 cM	solute carrier family 7 (cationic amino acid transporter, y+ system), member 11	Plasma Membrane	transporter
Cd40	1.2788	0.1256	0.5158	2.354	3.6744e-06	0.0003	-1.218	0.2167	0.6736	1.3923	0.0418	0.2495	1.1177	0.4826	0.8627	1.5834	0.0058	0.0965	-1.0064	0.968	0.9935	1.5263	0.0106	0.1291	6.5261	6.8808	7.7612	6.06	5.7756	6.5375	5.9197	6.0802	6.5827	5.7058	5.6967	6.3159	21939	AI326936,Bp50,GP39,HIGM1,IGM,IMD3,T-BAM,TRAP,Tnfrsf5,p50	2 H3|2 85.38 cM	CD40 antigen	Plasma Membrane	transmembrane receptor
Isg20	1.4413	0.0104	0.1559	2.0922	3.6728e-06	0.0003	-1.3131	0.0515	0.4259	1.2034	0.1794	0.5094	-1.0554	0.6923	0.9358	1.3656	0.0271	0.2167	-1.1649	0.2664	0.6674	1.5593	0.0023	0.0553	7.8226	8.35	8.8877	7.4749	7.082	7.7421	7.1514	7.0736	7.601	7.2739	7.0537	7.9148	57444	1600023I01Rik,2010107M23Rik,20kDa,DnaQL,HEM45	7 D3|7	interferon-stimulated protein	Nucleus	enzyme
Eif4e3	1.2578	2.2507e-05	0.0071	1.2872	5.0082e-06	0.0004	1.1707	0.0019	0.1202	1.1298	0.0138	0.1391	1.1253	0.0169	0.2595	1.2254	0.0001	0.009	1.1564	0.0039	0.1134	1.2622	1.797e-05	0.0026	9.8401	10.171	10.2044	9.8345	10.0619	10.0106	9.699	9.8693	9.9923	9.8276	10.0372	10.1635	66892	1300018P11Rik,AI451927,eIF4E-3	6 D3|6	eukaryotic translation initiation factor 4E member 3	Cytoplasm	translation regulator
Areg	4.1049	1.6103e-05	0.006	4.6534	4.1514e-06	0.0004	1.1018	0.7347	0.9451	-1.4029	0.2406	0.5811	1.5911	0.1104	0.5359	2.2112	0.0082	0.1171	1.8132	0.043	0.3326	2.2938	0.0059	0.0932	4.425	6.4623	6.6432	4.5606	4.7004	4.0722	4.3119	4.982	5.4568	4.6863	5.5449	5.8841	11839	AR,Sdgf	5 E1|5 44.78 cM	amphiregulin	Extracellular Space	growth factor
Apoc1	1.5243	0.0264	0.2474	2.6189	6.1793e-06	0.0005	1.1875	0.3513	0.7818	1.7747	0.0033	0.0655	1.122	0.5311	0.8831	1.5041	0.0312	0.2335	-1.1228	0.5284	0.8391	1.1866	0.3536	0.6922	7.7692	8.3773	9.1582	7.3185	7.5664	8.146	7.8481	8.0142	8.437	7.727	7.5598	7.9738	11812	Apo-CIB,ApoC-IB,apo-CI,apoC-I	7 A3|7 9.94 cM	apolipoprotein C-I	Extracellular Space	transporter
Bnc2	1.3786	0.017	0.2016	1.9643	6.7352e-06	0.0005	1.3344	0.0308	0.3523	1.6762	0.0003	0.0159	1.1921	0.1793	0.6366	1.3708	0.0189	0.1776	1.1584	0.2592	0.6605	1.3836	0.0159	0.1611	4.8302	5.2934	5.8042	4.8264	5.2426	5.5716	5.0496	5.3031	5.5046	5.2154	5.4276	5.6839	242509	5031434M05Rik,8430420F16Rik	4 C4|4	basonuclin 2	Nucleus	other
Myo1b	-1.516	8.6832e-05	0.0134	-1.6448	6.2316e-06	0.0005	-1.0817	0.4097	0.8175	-1.0918	0.3572	0.6872	-1.139	0.1752	0.632	-1.1373	0.1802	0.5502	1.0498	0.609	0.8785	-1.0473	0.6263	0.861	9.0287	8.4284	8.3108	9.3056	9.1924	9.179	9.2332	9.0454	9.0476	9.1651	9.2352	9.0985	17912	AA406997,MIH-L,MMIa	1 C1.1|1 26.58 cM	myosin IB	Cytoplasm	other
Cd5l	1.2016	0.6185	0.8879	6.6355	8.7535e-06	0.0006	1.0873	0.8203	0.965	2.4528	0.0191	0.166	1.2421	0.5568	0.8918	1.6294	0.1901	0.5644	-1.0268	0.9428	0.9874	1.6321	0.1887	0.5364	4.6079	4.8728	7.3381	5.1351	5.2558	6.4295	4.8555	5.1683	5.5598	4.8274	4.7893	5.5342	11801	1/6,AAC-11,AI047839,Api6,CT2,Pdp,Sp-alpha	3 F1|3	CD5 antigen-like	Plasma Membrane	transmembrane receptor
Slc16a10	1.1054	0.2581	0.674	1.5762	7.7183e-06	0.0006	1.0259	0.7714	0.9541	1.2113	0.0345	0.2264	-1.1056	0.2573	0.7265	1.2472	0.0158	0.1629	-1.068	0.4554	0.801	1.275	0.0085	0.1141	7.2435	7.3881	7.9	7.5013	7.5381	7.7778	7.3286	7.1838	7.6473	7.5966	7.5017	7.9472	72472	2610103N14Rik,9830169E08,Mct10,PRO0813,TAT1	10 B1|10	solute carrier family 16 (monocarboxylic acid transporters), member 10	Plasma Membrane	transporter
Slamf9	1.1003	0.2179	0.6335	1.4905	7.276e-06	0.0006	-1.028	0.7188	0.9378	1.3271	0.0007	0.0259	-1.1452	0.0836	0.4878	1.5233	3.016e-06	0.0007	1.1443	0.0854	0.4366	1.6465	1.3129e-07	4.7006e-05	11.3256	11.4634	11.9013	11.1602	11.1203	11.5685	10.8609	10.6653	11.4681	11.1743	11.3688	11.8938	98365	2310026I04Rik,AI462096,CD2F-10,CD84-H1,Cd2f10,SF2001	1 H3|1	SLAM family member 9	Extracellular Space	other
Irg1	1.7524	0.1156	0.4975	6.153	7.5921e-06	0.0006	1.3218	0.4278	0.8274	1.6517	0.1578	0.4805	1.217	0.5759	0.8981	2.8758	0.0044	0.0834	1.2125	0.5831	0.8652	2.9211	0.0039	0.073	5.6194	6.4287	8.2407	4.2899	4.6924	5.0138	4.5234	4.8067	6.0473	4.3125	4.5905	5.859	16365	AI323667,CAD	14 E2.3|14 51.67 cM	immunoresponsive gene 1	Cytoplasm	enzyme
AW112010	1.2298	0.0476	0.3375	1.6859	8.6857e-06	0.0006	-1.0386	0.7097	0.9338	1.2557	0.0301	0.211	-1.1083	0.3147	0.7734	1.3386	0.0065	0.1028	1.1822	0.1057	0.4739	1.6158	3.1372e-05	0.0038	10.1813	10.4798	10.9348	10.0348	9.9802	10.3633	9.9516	9.8033	10.3723	9.7321	9.9736	10.4244	107350	NA	19 A|19	expressed sequence AW112010	Other	other
Slamf8	1.0322	0.7482	0.9371	1.6551	9.8947e-06	0.0007	-1.2123	0.0574	0.4448	1.2857	0.0147	0.1445	-1.0754	0.4634	0.8565	1.731	2.4256e-06	0.0006	1.1067	0.3084	0.7013	1.8016	6.9189e-07	0.0002	9.6349	9.6807	10.3618	9.7721	9.4944	10.1347	9.2392	9.1343	10.0308	9.7485	9.8947	10.5978	74748	5830408F06Rik,Blame,SBBI42	1|1 H2	SLAM family member 8	Extracellular Space	other
Crabp2	1.7372	0.0055	0.1111	2.5963	1.0759e-05	0.0007	-1.1774	0.3877	0.8065	1.0978	0.6202	0.8592	1.3198	0.146	0.5927	1.4595	0.0504	0.3011	-1.0452	0.8141	0.9532	1.4639	0.0486	0.285	4.1532	4.9499	5.5296	4.332	4.0964	4.4666	4.1689	4.5691	4.7143	4.3576	4.2938	4.9075	12904	AI893628,Crabp-2,CrabpII	3F1|3	cellular retinoic acid binding protein II	Cytoplasm	transporter
Zbp1	1.555	0.0628	0.381	3.2289	1.115e-05	0.0008	-1.1302	0.5978	0.8993	1.7582	0.0191	0.166	-1.4177	0.1378	0.5794	1.6638	0.0333	0.242	-1.0171	0.9416	0.9869	2.9107	4.4044e-05	0.0046	7.2264	7.8634	8.9175	6.0741	5.8975	6.8882	6.1222	5.6186	6.8566	5.7446	5.7201	7.286	58203	2010010H03Rik,Dai,Dlm1,mZaDLM	2 H3|2	Z-DNA binding protein 1	Cytoplasm	other
Srxn1	-1.0402	0.7856	0.9468	2.0553	1.4553e-05	0.0009	-1.0241	0.8691	0.9744	1.8301	0.0002	0.0117	-1.3635	0.0378	0.3534	1.5332	0.0052	0.0906	1.036	0.8071	0.9511	1.9757	3.3605e-05	0.0039	5.8521	5.7952	6.8915	5.3743	5.3398	6.2462	6.0798	5.6325	6.6964	5.319	5.37	6.3014	76650	1700127B04Rik,AI854065,AW488194,Npn3,Srx,Srx1,TX01	2|2 H1	sulfiredoxin 1 homolog (S. cerevisiae)	Cytoplasm	enzyme
Pbk	1.1368	0.401	0.7792	2.1307	1.4381e-05	0.0009	1.2752	0.1158	0.564	3.2956	2.2138e-09	1.6182e-06	-1.0259	0.8665	0.9786	1.4783	0.0137	0.1514	1.0306	0.8429	0.9609	2.554	3.5846e-07	0.0001	7.0439	7.2288	8.1352	6.0859	6.4367	7.8065	7.014	6.9771	7.5779	7.0845	7.1279	8.4372	52033	2810434B10Rik,AW538537,D14Ertd732e,TOPK	14 D1|14 34.36 cM	PDZ binding kinase	Cytoplasm	kinase
Fgr	1.1732	0.3645	0.7551	2.385	1.5056e-05	0.0009	-1.1381	0.4618	0.8447	2.4325	1.0642e-05	0.0017	1.03	0.8659	0.9786	2.5884	3.5507e-06	0.0008	-1.0303	0.8646	0.9666	2.3667	1.7229e-05	0.0025	8.3276	8.558	9.5816	7.6212	7.4346	8.9036	7.255	7.2977	8.6271	7.719	7.676	8.9619	14191	NA	4 D2.3|4 66.11 cM	Gardner-Rasheed feline sarcoma viral (Fgr) oncogene homolog	Nucleus	kinase
Atf5	1.2086	0.3043	0.7098	2.475	1.5698e-05	0.001	1.7635	0.0035	0.1474	2.0669	0.0003	0.017	1.0981	0.6098	0.91	1.3482	0.1089	0.4392	1.6343	0.0104	0.1811	2.1196	0.0002	0.013	7.2438	7.517	8.5512	6.223	7.0415	7.2705	6.6872	6.8222	7.1182	6.5996	7.3083	7.6834	107503	AFTA,Atf7,Atfx,ODA-10	7 B4|7	activating transcription factor 5	Nucleus	transcription regulator
Plaur	1.3042	0.1145	0.4953	2.2631	1.6255e-05	0.001	1.2441	0.1919	0.6514	1.7072	0.0025	0.0559	1.1876	0.3019	0.7636	2.2916	1.2876e-05	0.0019	1.2627	0.164	0.5627	2.0009	0.0002	0.0106	8.916	9.2992	10.0943	8.4303	8.7454	9.202	8.2526	8.5007	9.4489	8.9555	9.292	9.9561	18793	Cd87,u-PAR,uPAR	7 A3|7	plasminogen activator, urokinase receptor	Plasma Membrane	transmembrane receptor
Aoah	1.5887	0.0494	0.3429	3.1058	1.5979e-05	0.001	1.0755	0.7508	0.9497	2.0665	0.0029	0.0615	-1.9497	0.0058	0.1655	1.1048	0.664	0.8937	-1.332	0.2159	0.6222	-1.2937	0.2653	0.6189	7.1784	7.8463	8.8134	6.0537	6.1588	7.1009	6.9782	6.015	7.1221	6.7427	6.3291	6.3712	27052	4930433E13Rik	13 A2|13	acyloxyacyl hydrolase	Extracellular Space	enzyme
Pcdhb22	1.5492	0.0184	0.2116	2.4058	1.7409e-05	0.001	1.0088	0.9609	0.9918	2.3023	3.703e-05	0.0045	1.4967	0.029	0.3151	2.672	2.8319e-06	0.0006	1.3751	0.0808	0.4274	3.2175	1.1346e-07	4.1466e-05	6.0906	6.7222	7.3572	6.4801	6.4927	7.6832	6.4226	7.0044	7.8406	6.0699	6.5294	7.7558	93893	Pcdhb15,PcdhbV	18 B3|18	protocadherin beta 22	Plasma Membrane	other
Hmox1	1.8164	0.0014	0.0545	2.3638	1.6134e-05	0.001	1.2804	0.1614	0.6209	1.4412	0.0415	0.2483	1.3684	0.078	0.4707	2.3813	1.4159e-05	0.0021	1.4318	0.045	0.3397	1.5061	0.0233	0.1958	8.1373	8.9984	9.3784	8.0926	8.4492	8.6199	7.8212	8.2736	9.0729	8.162	8.6799	8.7528	15368	D8Wsu38e,HO-1,HO1,Hemox,Hmox,Hsp32	8 C1|8 35.59 cM	heme oxygenase (decycling) 1	Cytoplasm	enzyme
Phtf2	-1.506	0.0003	0.0245	-1.6604	1.6428e-05	0.001	-1.1151	0.2926	0.7422	-1.0786	0.4632	0.7659	-1.2624	0.0284	0.311	-1.4558	0.0008	0.0283	-1.3024	0.0138	0.205	-1.1162	0.2885	0.6412	6.9639	6.3732	6.2324	6.3668	6.2097	6.2577	6.8709	6.5347	6.3291	6.6506	6.2694	6.4921	68770	1110054G21Rik,9530062N20Rik,AI447096,C77923	5 A3|5	putative homeodomain transcription factor 2	Cytoplasm	other
Slamf7	1.5649	0.0485	0.3408	2.9407	1.9206e-05	0.0011	-1.1582	0.5073	0.8645	1.8012	0.0109	0.1225	1.0664	0.7709	0.9572	2.5697	0.0001	0.0091	-1.0387	0.8636	0.9665	1.4839	0.0802	0.3631	4.7117	5.3578	6.2678	3.9579	3.7461	4.8069	3.84	3.9328	5.2016	3.678	3.6233	4.2474	75345	19A,19A24,4930560D03Rik,CRACC,CS1	1|1 H2	SLAM family member 7	Plasma Membrane	other
Hscb	1.1764	0.1506	0.5514	1.7205	2.0107e-05	0.0012	1.0357	0.7532	0.95	1.285	0.0295	0.2089	1.111	0.3478	0.7955	1.6806	3.831e-05	0.0044	1.3863	0.0055	0.134	1.683	3.685e-05	0.0041	8.8853	9.1197	9.6682	9.1377	9.1882	9.4994	8.6495	8.8013	9.3985	8.785	9.2563	9.5361	100900	AI325508,AW049829,Hsc20	5 F|5	HscB iron-sulfur cluster co-chaperone homolog (E. coli)	Cytoplasm	other
Pgap2	1.366	0.0081	0.1363	1.7214	2.1375e-05	0.0012	1.3286	0.015	0.2678	1.3461	0.0112	0.1242	1.185	0.1356	0.5757	1.6604	5.7115e-05	0.0056	1.2054	0.1016	0.4659	1.4002	0.0045	0.0784	8.4833	8.9332	9.2669	8.4519	8.8618	8.8807	8.2342	8.4791	8.9657	8.4497	8.7193	8.9353	233575	1810006G21Rik,C76649,Frag1	7 E3|7	post-GPI attachment to proteins 2	Cytoplasm	transporter
Ifit2	1.4493	0.0049	0.1042	1.8355	2.0303e-05	0.0012	-1.2088	0.1347	0.5864	1.8416	1.8713e-05	0.0026	-1.1191	0.37	0.808	2.0031	2.3348e-06	0.0006	1.1401	0.2971	0.6915	2.8318	5.2576e-10	3.6894e-07	9.3514	9.8868	10.2276	8.0872	7.8137	8.9681	8.0539	7.8917	9.0561	7.9708	8.1599	9.4725	15958	AV302338,Ifi54,P54	19 C1|19	interferon-induced protein with tetratricopeptide repeats 2	Cytoplasm	other
BC016423	-1.5119	0.0007	0.0388	-1.7252	2.1553e-05	0.0012	-1.3302	0.015	0.2678	-1.3711	0.0077	0.1019	-1.2288	0.0733	0.4608	-1.3724	0.0075	0.1105	-1.4656	0.0016	0.0782	-1.5371	0.0005	0.0215	9.0169	8.4206	8.2301	9.3284	8.9168	8.8731	9.168	8.8707	8.7113	9.3497	8.7982	8.7295	105203	AI645998,Fam208b,Pap20,mKIAA2006	13 A1|13	cDNA sequence BC016423	Other	other
Phf11d	1.3644	0.0005	0.0309	1.4864	2.0877e-05	0.0012	-1.0486	0.5613	0.8863	1.0834	0.3293	0.663	-1.066	0.4356	0.847	1.2061	0.0266	0.2143	1.1022	0.2376	0.6402	1.457	4.4146e-05	0.0046	10.0933	10.5416	10.6651	9.9629	9.8944	10.0785	9.8124	9.7202	10.0827	9.9618	10.1021	10.5047	219132	D14Ertd668e,Phf11,Phf11l	14 C3|14 31.48 cM	PHD finger protein 11D	Other	other
Stat1	1.0726	0.2828	0.6943	1.3663	2.3344e-05	0.0013	-1.0993	0.1494	0.6071	1.115	0.099	0.3886	-1.1944	0.0089	0.2028	1.1836	0.0127	0.1462	-1.0504	0.4495	0.7973	1.2624	0.0009	0.0313	10.0118	10.1129	10.4621	9.7402	9.6036	9.8972	9.7343	9.478	9.9775	9.7691	9.6982	10.1052	20846	2010005J02Rik,AA408197	1 C1.1|1 26.81 cM	signal transducer and activator of transcription 1	Nucleus	transcription regulator
Apoc4	1.4175	0.1122	0.4901	2.8195	2.4689e-05	0.0013	1.5459	0.0495	0.4194	1.5924	0.0366	0.2325	1.2489	0.3066	0.7668	2.3145	0.0004	0.0185	-1.0903	0.6889	0.9125	1.4801	0.0756	0.3545	5.3056	5.8089	6.801	5.2857	5.9141	5.9569	5.1426	5.4632	6.3533	5.525	5.4003	6.0907	11425	Acl	7 A3|7 9.94 cM	apolipoprotein C-IV	Extracellular Space	transporter
Itga4	1.4284	0.0092	0.1459	1.8731	2.4031e-05	0.0013	-1.0065	0.9603	0.9918	1.498	0.0035	0.0682	-1.1542	0.2756	0.7413	1.0176	0.8939	0.9715	-1.1393	0.3207	0.7127	1.1449	0.303	0.6517	5.5581	6.0725	6.4635	4.7626	4.7532	5.3456	4.7957	4.5889	4.8208	4.752	4.5639	4.9473	16401	CD49D,Itga4B	2 C3|2 47.38 cM	integrin alpha 4	Plasma Membrane	transmembrane receptor
Cd72	1.2267	0.0717	0.402	1.6986	2.66e-05	0.0014	1.1116	0.3429	0.7778	2.4225	1.5045e-09	1.1475e-06	-1.2295	0.0687	0.4483	1.5438	0.0004	0.0174	1.3121	0.0185	0.2352	2.6829	1.0578e-10	8.4351e-08	9.708	10.0027	10.4723	8.2299	8.3825	9.5064	9.0553	8.7572	9.6817	8.3992	8.791	9.823	12517	CD72c,Ly-19,Ly-32,Ly-m19,Lyb-2	4 B1|4 23.04 cM	CD72 antigen	Plasma Membrane	transmembrane receptor
Prg4	4.6356	0.0006	0.037	7.2473	2.5591e-05	0.0014	1.2484	0.5922	0.897	1.695	0.2068	0.5394	2.5218	0.0304	0.3201	1.3169	0.5067	0.8163	-1.124	0.7775	0.9433	-1.1373	0.7558	0.9201	4.354	6.5667	7.2114	4.0076	4.3276	4.7689	3.8059	5.1403	4.203	3.8708	3.7022	3.6852	96875	CACP,DOL54,JCAP,MSF,SZP,lubricin	1|1 G	proteoglycan 4 (megakaryocyte stimulating factor, articular superficial zone protein)	Extracellular Space	other
Gyk	1.1317	0.1501	0.5509	1.4925	3.1128e-05	0.0016	1.0202	0.8134	0.963	1.2748	0.0065	0.0935	-1.04	0.6435	0.9211	1.2852	0.0051	0.0893	-1.1423	0.1224	0.5026	1.1776	0.0597	0.3158	7.1945	7.373	7.7722	6.6939	6.7228	7.0442	6.8375	6.7809	7.1995	6.7145	6.5226	6.9504	14933	D930012N15Rik,GK	X C-D|X 39.32 cM	glycerol kinase	Cytoplasm	kinase
Gm5547	1.5821	0.0604	0.3754	3.0899	3.0398e-05	0.0016	1.176	0.4975	0.8607	1.4616	0.1174	0.4182	-1.0909	0.7151	0.9432	1.4943	0.0982	0.4174	1.0111	0.9629	0.9926	1.1147	0.649	0.8726	5.7116	6.3734	7.3392	6.1056	6.3395	6.6531	5.9678	5.8422	6.5472	6.7317	6.7477	6.8884	433637	EG433637	3 F2.2|3	predicted gene 5547	Other	other
Rtp4	1.2107	0.0341	0.2846	1.5068	3.4892e-05	0.0017	-1.1589	0.0979	0.5367	1.2675	0.0097	0.1151	-1.025	0.7775	0.9595	1.3766	0.0008	0.0283	1.1752	0.071	0.4048	1.835	3.3445e-08	1.4668e-05	9.1749	9.4507	9.7663	8.7346	8.5218	9.0765	8.6518	8.6162	9.1129	8.4767	8.7097	9.3525	67775	5830458K16Rik,Ifrg28	16 B1|16	receptor transporter protein 4	Plasma Membrane	other
Iigp1	1.3532	0.0871	0.4393	2.2489	3.6084e-05	0.0018	-1.6128	0.0086	0.2107	1.1899	0.3187	0.6546	-1.4195	0.0491	0.3899	-1.422	0.048	0.2938	-1.0207	0.9056	0.9796	2.1424	8.4401e-05	0.0072	8.5167	8.9531	9.6859	7.5926	6.903	7.8435	7.9513	7.4459	7.4434	6.9527	6.9231	8.052	60440	2900074L10Rik,AI046432,AW111922,Ifgga1,Iigp,Irga6	18 D3|18	interferon inducible GTPase 1	Other	enzyme
Cd69	1.7534	0.0258	0.2457	3.123	3.5614e-05	0.0018	1.4867	0.1092	0.5562	3.6964	4.2102e-06	0.0008	-1.2571	0.3497	0.7957	3.2138	2.4829e-05	0.0032	1.3591	0.212	0.6196	4.1406	9.9086e-07	0.0003	7.815	8.6252	9.4579	5.6032	6.1753	7.4894	6.8991	6.5691	8.5834	5.9564	6.399	8.0062	12515	5830438K24Rik,AI452015,AIM,VEA	6 F3|6 63.21 cM	CD69 antigen	Plasma Membrane	transmembrane receptor
5430435G22Rik	1.3212	0.048	0.3393	1.8943	3.7929e-05	0.0019	1.2267	0.1418	0.5944	2.6916	1.4219e-08	9.2387e-06	-1.1559	0.294	0.7585	1.5091	0.0046	0.0849	-1.0921	0.5214	0.8354	1.9018	3.4722e-05	0.0039	9.2017	9.6035	10.1233	7.4568	7.7516	8.8853	8.6915	8.4825	9.2852	8.0901	7.963	9.0175	226421	Rab7b	1 E4|1	RIKEN cDNA 5430435G22 gene	Cytoplasm	peptidase
Slc45a3	1.2034	0.405	0.782	2.7803	4.3032e-05	0.002	1.3469	0.1837	0.6442	1.7918	0.0118	0.1276	-1.0689	0.7635	0.9553	1.6778	0.0241	0.2028	1.1043	0.6544	0.8976	1.8059	0.0108	0.1303	4.8675	5.1346	6.3428	4.7516	5.1812	5.593	4.7812	4.6851	5.5278	5.0456	5.1886	5.8983	212980	2210413P12Rik,AU023994,AU043764,IPCA-6,PRST,Pcanap6	1 E4|1	solute carrier family 45, member 3	Cytoplasm	other
2410006H16Rik	1.3217	0.0301	0.2649	1.7798	4.1338e-05	0.002	1.3115	0.0347	0.3668	1.5483	0.0011	0.0354	1.1079	0.4123	0.8351	1.4487	0.0049	0.0871	1.0577	0.6523	0.8969	1.6992	0.0001	0.0092	10.2079	10.6104	11.0396	10.0518	10.443	10.6825	10.0176	10.1654	10.5524	9.974	10.055	10.7388	69221	NA	11 B2|11	RIKEN cDNA 2410006H16 gene	Other	other
Ms4a4c	1.1477	0.3737	0.7609	2.0212	5.0642e-05	0.0023	-1.0039	0.9797	0.9964	2.1172	2.0173e-05	0.0028	-1.5383	0.0079	0.1949	1.4512	0.02	0.1844	-1.2196	0.2027	0.6109	1.8282	0.0004	0.0184	9.0449	9.2437	10.0601	7.853	7.8474	8.9351	8.1874	7.5661	8.7247	7.8481	7.5617	8.7185	64380	5830413L19Rik,AI449185,Ms4a9	19 A|19	membrane-spanning 4-domains, subfamily A, member 4C	Plasma Membrane	other
Ifi35	1.1608	0.0131	0.1751	1.2999	5.204e-05	0.0024	-1.0196	0.736	0.9452	1.0664	0.2682	0.6095	-1.0043	0.9401	0.9914	1.2137	0.0017	0.0467	-1.0526	0.3751	0.7521	1.2289	0.0009	0.0322	10.0345	10.2496	10.4129	10.0238	9.9958	10.1165	9.7699	9.7637	10.0493	10.0351	9.9611	10.3324	70110	2010008K16Rik,AW986054,IFP35,ifi-35	11 D|11	interferon-induced protein 35	Nucleus	other
Arfgef1	1.7545	0.001	0.0446	2.0451	5.4539e-05	0.0025	1.1733	0.3136	0.7537	-1.0459	0.7755	0.9288	1.7411	0.0011	0.0741	1.8598	0.0003	0.0168	1.7819	0.0007	0.0493	1.8059	0.0006	0.0244	8.2653	9.0764	9.2975	8.7869	9.0175	8.7221	8.3476	9.1475	9.2427	7.9686	8.802	8.8213	211673	ARFGEP1,BIG1,D130059B05Rik,D730028O18Rik,P200	1 A2|1	ADP-ribosylation factor guanine nucleotide-exchange factor 1(brefeldin A-inhibited)	Cytoplasm	other
Gpr162	1.2372	0.1467	0.5459	1.917	6.1623e-05	0.0027	1.0319	0.8279	0.9654	1.2305	0.1569	0.4796	1.0544	0.714	0.943	1.5122	0.0066	0.1039	1.0611	0.6819	0.9091	1.4989	0.0078	0.108	6.927	7.234	7.8658	6.9013	6.9466	7.2006	6.8292	6.9057	7.4259	6.8599	6.9454	7.4438	14788	A-2,BC031437,Grca	6 F2|6 59.17 cM	G protein-coupled receptor 162	Plasma Membrane	G-protein coupled receptor
Ccl22	2.1059	0.0027	0.0752	2.8446	6.2173e-05	0.0027	1.9664	0.0058	0.1804	1.3767	0.1744	0.5036	1.2157	0.4028	0.8313	1.4692	0.104	0.4297	1.4917	0.0915	0.4467	1.5791	0.0553	0.3031	5.1637	6.2381	6.6719	4.706	5.6816	5.1671	4.7201	5.0018	5.2751	4.5939	5.1708	5.253	20299	ABCD-1,DCBCK,MDC,Scya22	8 C5|8	chemokine (C-C motif) ligand 22	Extracellular Space	cytokine
Acaca	1.3848	0.2134	0.6292	3.1948	6.4612e-05	0.0028	1.4726	0.1408	0.5933	2.7386	0.0004	0.0194	1.1231	0.6542	0.9239	1.4626	0.1478	0.5057	-1.0696	0.7949	0.9477	1.767	0.0332	0.2384	7.1896	7.6593	8.8653	6.312	6.8703	7.7654	7.0877	7.2551	7.6362	6.9086	6.8115	7.7299	107476	A530025K05Rik,Acac,Acc1,Gm738	11 C|11	acetyl-Coenzyme A carboxylase alpha	Cytoplasm	enzyme
Hcst	1.0877	0.4672	0.8192	1.6722	6.9141e-05	0.0029	1.1212	0.3238	0.763	1.2381	0.0699	0.3264	-1.09	0.4562	0.854	1.5971	0.0002	0.0136	1.0387	0.7417	0.9304	1.5331	0.0006	0.0259	9.1578	9.279	9.8995	9.4383	9.6033	9.7464	9.0016	8.8774	9.6771	9.1796	9.2343	9.796	23900	DAP10,KAP10	7 B1|7 17.45 cM	hematopoietic cell signal transducer	Plasma Membrane	transmembrane receptor
Haao	1.3401	0.0131	0.1751	1.6572	6.7216e-05	0.0029	1.2119	0.095	0.5284	1.7161	2.6194e-05	0.0034	1.0383	0.7394	0.9499	1.3602	0.0094	0.124	1.4024	0.0047	0.1248	1.5586	0.0003	0.018	8.2383	8.6607	8.9671	7.7433	8.0206	8.5225	7.9264	7.9806	8.3702	8.2387	8.7266	8.8789	107766	0610007K21Rik,0610012J07Rik,3-HAO,3-HAOxase,3HAO	17 E4|17	3-hydroxyanthranilate 3,4-dioxygenase	Cytoplasm	enzyme
Chst1	1.3669	0.0004	0.0266	1.4288	7.015e-05	0.0029	1.4793	1.8686e-05	0.0165	1.5596	2.4233e-06	0.0006	1.2894	0.0029	0.1159	1.8411	4.2627e-09	2.8762e-06	1.076	0.3625	0.7444	1.2851	0.0032	0.0656	9.4247	9.8756	9.9395	9.2892	9.8541	9.9304	9.3727	9.7394	10.2533	9.8503	9.956	10.2122	76969	2610008E20Rik,AW125896,C6ST,GST-1,Gst1,KSGAL6ST	2 D-E1|2	carbohydrate (keratan sulfate Gal-6) sulfotransferase 1	Cytoplasm	enzyme
Npnt	2.0271	3.5805e-05	0.009	1.9648	6.7162e-05	0.0029	1.0944	0.5509	0.8803	1.1766	0.285	0.6247	1.5847	0.004	0.1393	2.229	5.1651e-06	0.0011	1.03	0.8447	0.9614	1.1529	0.3487	0.6878	6.0912	7.1106	7.0655	6.9392	7.0694	7.1738	6.1582	6.8224	7.3146	6.8822	6.9249	7.0875	114249	1110009H02Rik,AA682063,AI314031,Nctn,POEM	3 G3|3	nephronectin	Plasma Membrane	other
Cxcr4	1.3736	0.1919	0.6052	2.9135	7.2752e-05	0.003	1.2785	0.3103	0.7518	2.1106	0.0035	0.0672	1.0828	0.741	0.9503	1.8375	0.0152	0.1591	-1.0262	0.9144	0.9809	2.6109	0.0003	0.0158	8.2499	8.7079	9.7927	6.7873	7.1417	7.865	7.2214	7.3361	8.0991	6.6857	6.6484	8.0702	12767	CD184,Cmkar4,LESTR,PB-CKR,PBSF/SDF-1,Sdf1r	1 E4|1 56.43 cM	chemokine (C-X-C motif) receptor 4	Plasma Membrane	G-protein coupled receptor
Orai2	-1.2934	0.0002	0.0217	-1.3264	7.2927e-05	0.003	-1.1824	0.0117	0.2363	-1.123	0.0741	0.3344	-1.1511	0.0319	0.3282	-1.1628	0.0221	0.1941	-1.1331	0.0552	0.3681	-1.1139	0.0958	0.3959	9.0176	8.6464	8.6101	9.459	9.2173	9.2917	9.2352	9.0321	9.0176	9.2688	9.0885	9.1131	269717	A730041O15Rik,Tmem142b	5 G2|5	ORAI calcium release-activated calcium modulator 2	Plasma Membrane	other
Pdcd1	1.472	0.1917	0.6049	3.6617	7.5596e-05	0.0031	1.4156	0.2394	0.6972	5.6816	7.415e-07	0.0002	1.2977	0.3758	0.8116	5.7194	6.9118e-07	0.0002	1.0711	0.8146	0.9533	4.8253	4.1847e-06	0.0009	6.536	7.0938	8.4085	4.3168	4.8182	6.8231	5.0783	5.4543	7.5942	5.3762	5.4752	7.6468	18566	Ly101,PD-1,Pdc1	1 D|1	programmed cell death 1	Plasma Membrane	phosphatase
Tnfsf8	2.0198	0.0038	0.0903	2.7519	7.664e-05	0.0031	1.8012	0.0136	0.2579	2.6592	0.0001	0.0097	2.1006	0.0024	0.1073	3.5048	2.967e-06	0.0007	1.3696	0.1742	0.5755	2.1996	0.0013	0.041	6.2098	7.224	7.6702	4.659	5.508	6.07	4.8023	5.8731	6.6116	6.0297	6.4834	7.167	21949	CD153,CD30LG,Cd30l	4 C1|4 34.06 cM	tumor necrosis factor (ligand) superfamily, member 8	Plasma Membrane	cytokine
Pnp	-1.1846	0.0007	0.0372	-1.2254	7.3775e-05	0.0031	-1.0584	0.22	0.6768	-1.2146	0.0001	0.0102	-1.1327	0.0094	0.2074	-1.1877	0.0006	0.0231	-1.1168	0.0201	0.2425	-1.1468	0.0047	0.0797	12.093	11.8486	11.7997	12.436	12.3542	12.1555	12.4201	12.2403	12.1719	12.3704	12.211	12.1728	18950	AL024301,AU015798,Np,Np-1,Np-2,Pnp1	14 B-C1|14 26.31 cM	purine-nucleoside phosphorylase	Nucleus	enzyme
Arhgap15	1.3409	0.0107	0.1583	1.6251	7.8692e-05	0.0032	-1.0088	0.9361	0.9873	1.5405	0.0003	0.0181	-1.1171	0.3167	0.7754	1.5057	0.0006	0.0246	-1.0341	0.7605	0.9373	1.3762	0.0059	0.0928	7.3555	7.7787	8.056	6.3497	6.337	6.9731	6.5993	6.4396	7.1898	6.6603	6.6119	7.121	76117	5830480G12Rik	2 B|2	Rho GTPase activating protein 15	Cytoplasm	other
Tnfsf13os	1.1618	0.4647	0.8177	2.466	8.0092e-05	0.0033	-1.0535	0.7988	0.9611	1.6935	0.0136	0.1379	-1.0166	0.9357	0.9905	1.2924	0.2143	0.5943	-1.0239	0.9079	0.9803	1.4849	0.0592	0.3141	3.9879	4.2043	5.2901	3.9102	3.835	4.6702	3.9254	3.9016	4.2954	3.8609	3.8268	4.4312	100503827	2010012P19Rik	11|11	tumor necrosis factor (ligand) superfamily, member 13, opposite strand	Other	other
Zmynd15	1.1761	0.3441	0.7391	2.1204	8.1073e-05	0.0033	1.0807	0.6491	0.9164	1.2925	0.138	0.4533	-1.219	0.2494	0.72	1.1069	0.552	0.841	-1.2218	0.244	0.6468	-1.1984	0.2917	0.6442	7.0462	7.2802	8.1306	6.8955	7.0075	7.2657	6.9505	6.6649	7.0971	7.0234	6.7343	6.7622	574428	NA	11 B3|11	zinc finger, MYND-type containing 15	Other	other
Ccl12	1.5011	0.0023	0.0703	1.7319	8.1483e-05	0.0033	1.1017	0.4384	0.833	1.8329	2.0368e-05	0.0028	1.0181	0.8857	0.9817	1.5924	0.0006	0.0241	1.3279	0.0278	0.2776	1.8096	2.7888e-05	0.0035	11.6134	12.1995	12.4058	10.7864	10.9261	11.6604	11.15	11.1758	11.8212	11.1747	11.5838	12.0304	20293	MCP-5,Scya12	11 C|11 49.9 cM	chemokine (C-C motif) ligand 12	Extracellular Space	cytokine
Snhg12	1.3598	0.0622	0.3803	2.0254	8.7234e-05	0.0034	1.6785	0.0026	0.1298	2.0212	9.074e-05	0.0081	1.1609	0.3566	0.8003	1.7106	0.0018	0.0489	1.0771	0.6449	0.8934	1.4737	0.0203	0.1838	7.9367	8.3801	8.955	7.7058	8.4529	8.721	7.7246	7.9398	8.4991	8.1616	8.2687	8.721	100039864	2310005L22Rik	4 D2.3|4	small nucleolar RNA host gene 12	Other	other
Htra3	1.397	0.0199	0.2184	1.8372	8.3936e-05	0.0034	1.3849	0.0231	0.3154	2.1836	1.8012e-06	0.0005	1.2992	0.0645	0.4361	1.6026	0.0015	0.0427	1.0518	0.7149	0.922	1.3915	0.0213	0.1874	6.6254	7.1077	7.5029	6.5896	7.0593	7.7163	7.0991	7.4767	7.7795	7.0285	7.1014	7.5051	78558	2210021K23Rik,9530081K03Rik,Prsp,Tasp	5|5 B1	HtrA serine peptidase 3	Extracellular Space	peptidase
Bmpr2	1.7689	0.0007	0.0371	1.9663	8.5917e-05	0.0034	1.1753	0.2976	0.7444	1.2556	0.1451	0.4631	1.7385	0.0009	0.0687	2.4235	1.3181e-06	0.0004	1.437	0.0232	0.2563	1.3512	0.0567	0.307	7.385	8.2079	8.3605	8.0213	8.2544	8.3497	7.4235	8.2213	8.7005	7.7041	8.2271	8.1382	12168	2610024H22Rik,AL117858,AW546137,BB189135,BMP-2,BMPR-2,BMPR-II,BMPRII,BRK-3,Gm20272	1 C1.3|1	bone morphogenetic protein receptor, type II (serine/threonine kinase)	Plasma Membrane	kinase
Lrguk	1.6009	0.0231	0.2343	2.3988	8.9024e-05	0.0035	1.2305	0.3026	0.7474	1.8383	0.0041	0.0721	1.3304	0.1586	0.6097	2.3498	0.0001	0.0091	2.876	5.5071e-06	0.0035	3.9435	4.1897e-08	1.7093e-05	5.507	6.1859	6.7693	4.9108	5.21	5.7892	4.92	5.3319	6.1526	5.2086	6.7327	7.1881	74354	4921528H16Rik	6|6 B1	leucine-rich repeats and guanylate kinase domain containing	Other	other
Rras2	-1.1792	0.0121	0.1688	-1.3133	0.0001	0.0038	-1.1278	0.0616	0.456	-1.1997	0.006	0.0895	1.0297	0.6419	0.92	1.045	0.4848	0.8038	-1.13	0.0578	0.3746	-1.2357	0.0017	0.0465	9.2755	9.0377	8.8823	9.4593	9.2858	9.1967	9.2225	9.2647	9.286	9.5518	9.3755	9.2464	66922	2610016H24Rik,C86394,TC21	7 F2|7	related RAS viral (r-ras) oncogene homolog 2	Plasma Membrane	enzyme
Rbp4	2.4753	0.0078	0.1343	4.0577	0.0001	0.004	1.4628	0.245	0.7006	1.1418	0.6827	0.8881	-1.3581	0.3479	0.7955	1.4679	0.2408	0.6227	1.3228	0.3905	0.7617	-1.1969	0.5799	0.8378	4.7646	6.0722	6.7853	4.5733	5.1221	4.7646	5.0939	4.6523	5.6476	5.2102	5.6137	4.9508	19662	Rbp-4	19 D1|19 32.75 cM	retinol binding protein 4, plasma	Extracellular Space	transporter
Oasl2	1.1445	0.5303	0.8536	2.518	0.0001	0.0041	1.1398	0.5427	0.8773	1.9777	0.0029	0.0603	-1.6894	0.0187	0.271	1.2295	0.3384	0.71	-1.3529	0.1645	0.5631	2.1895	0.0008	0.0287	8.1397	8.3344	9.472	5.9394	6.1282	6.9232	6.8734	6.1169	7.1715	6.4412	6.0051	7.5717	23962	M1204,Mmu-OASL,Oasl	5 F|5	2'-5' oligoadenylate synthetase-like 2	Other	enzyme
Col6a3	1.3657	0.0193	0.2161	1.7333	0.0001	0.0042	1.4615	0.0051	0.1699	1.9897	4.3334e-06	0.0009	1.436	0.0073	0.189	1.6764	0.0003	0.0142	1.2789	0.0612	0.3856	1.801	4.7284e-05	0.0048	7.8774	8.327	8.6709	9.8796	10.4271	10.8721	9.6828	10.2048	10.4282	9.8363	10.1912	10.6851	12835	AI507288,Col6a-3	1 D|1 45.53 cM	collagen, type VI, alpha 3	Extracellular Space	other
Id2	1.4618	0.0061	0.1182	1.7568	0.0001	0.0042	1.3619	0.0232	0.3154	1.6815	0.0003	0.0172	1.3643	0.0225	0.2861	1.6558	0.0004	0.0202	1.4676	0.0056	0.1355	1.6578	0.0004	0.0204	10.6699	11.2177	11.4828	9.9838	10.4294	10.7335	10.5377	10.9859	11.2652	10.4573	11.0107	11.1865	15902	AI255428,C78922,Idb2,bHLHb26	12 B|12 8.57 cM	inhibitor of DNA binding 2	Nucleus	transcription regulator
Lrch1	-1.2052	0.0011	0.0477	-1.2557	0.0001	0.0042	1.0161	0.7626	0.9516	-1.1227	0.0343	0.2261	-1.1379	0.019	0.2718	-1.1329	0.0232	0.1983	-1.165	0.0063	0.1414	-1.2218	0.0005	0.0234	10.1393	9.8701	9.8108	10.2959	10.319	10.1289	10.2362	10.0498	10.0562	10.4428	10.2225	10.1538	380916	4832412D13Rik,AI552548,AW215503,Chdc1,mKIAA1016	14 D3|14	leucine-rich repeats and calponin homology (CH) domain containing 1	Other	other
Tnfaip2	2.0784	3.454e-05	0.009	1.9507	0.0001	0.0043	1.4337	0.0257	0.3292	1.6803	0.0019	0.0484	1.9583	0.0001	0.0251	2.217	9.67e-06	0.0016	1.7856	0.0006	0.0463	1.7208	0.0012	0.0385	9.0521	10.1075	10.0161	8.8933	9.413	9.642	9.0526	10.0222	10.2013	9.5542	10.3906	10.3373	21928	B94,Exoc3l3,M-sec,Tnfip2,tnfb94	12 F1|12 60.99 cM	tumor necrosis factor, alpha-induced protein 2	Extracellular Space	other
[truncated: 907 more rows]
